# Supplementary material for: Polyadenylation ligation‐mediated sequencing (PALM‐Seq) characterizes cell‐free coding and non‐coding RNAs in human biofluids
Source: Clin Transl Med. 2022 Jul 20;12(7):e987. doi: 10.1002/ctm2.987 (PMC9299576; doi:10.1002/ctm2.987)
Supplement: Supplementary file 2 — Supp. Table S1 Information [file CTM2-12-e987-s001.xlsx]

## Sheet: basic metadata for each sample
Table S1. Basic information for samples in this study
Samples for comparation of PNK Treatment and Targeted Depletion
sample	biofluid	gender	age	processing details
Sample1-No_PNKT-No_TD	plasma	female	33	no PNK treatment_no Targeted Depletion
Sample2-No_PNKT-No_TD	plasma	female	30	no PNK treatment_no Targeted Depletion
Sample3-No_PNKT-No_TD	plasma	female	26	no PNK treatment_no Targeted Depletion
Sample4-No_PNKT-No_TD	plasma	female	28	no PNK treatment_no Targeted Depletion
Sample1-PNKT-No_TD	plasma	female	33	PNK treatment_no Targeted Depletion
Sample2-PNKT-No_TD	plasma	female	30	PNK treatment_no Targeted Depletion
Sample3-PNKT-No_TD	plasma	female	26	PNK treatment_no Targeted Depletion
Sample4-PNKT-No_TD	plasma	female	28	PNK treatment_no Targeted Depletion
Sample1-PNK-TD	plasma	female	33	PNK treatment_Targeted Depletion
Sample2-PNK-TD	plasma	female	30	PNK treatment_Targeted Depletion
Sample3-PNK-TD	plasma	female	26	PNK treatment_Targeted Depletion
Sample4-PNK-TD	plasma	female	28	PNK treatment_Targeted Depletion
Samples for pregnancy analysis
sample	biofluid	gender	age	pregnancy status	gestional week
Non_pregnant -Sample 1	plasma	Female	22	non_pregnant	-
Non_pregnant -Sample 2	plasma	Female	25	non_pregnant	-
Non_pregnant -Sample 3	plasma	Female	24	non_pregnant	-
Non_pregnant -Sample 4	plasma	Female	27	non_pregnant	-
Trimester 1 - Sample 1	plasma	Female	36	pregnant	12+0
Trimester 1 - Sample 2	plasma	Female	29	pregnant	13+0
Trimester 1 - Sample 3	plasma	Female	26	pregnant	11+6
Trimester 1 - Sample 4	plasma	Female	22	pregnant	12+4
Trimester 2 - Sample 1	plasma	Female	36	pregnant	24+6
Trimester 2 - Sample 2	plasma	Female	29	pregnant	23+5
Trimester 2 - Sample 3	plasma	Female	26	pregnant	24+0
Trimester 2 - Sample 4	plasma	Female	22	pregnant	24+0
Trimester 3 - Sample 1	plasma	Female	36	pregnant	36+4
Trimester 3 - Sample 2	plasma	Female	29	pregnant	36+6
Trimester 3 - Sample 3	plasma	Female	26	pregnant	36+3
Trimester 3 - Sample 4	plasma	Female	22	pregnant	36+5
Samples of different biofluids
samples	biofluid	gender	age	gestational week	volume (μL)
saliva-1	saliva	female	35	-	300
saliva-2	saliva	female	30	-	300
saliva-3	saliva	female	27	-	300
saliva-4	saliva	female	25	-	300
urine-1	urine	female	35	-	1000
urine-2	urine	female	30	-	1000
urine-3	urine	female	27	-	1000
urine-4	urine	female	25	-	1000
seminal plasma-1	seminal plasma	male	-	-	300
seminal plasma-2	seminal plasma	male	-	-	300
seminal plasma-3	seminal plasma	male	-	-	300
seminal plasma-4	seminal plasma	male	-	-	300
amniotic fluid-1	amniotic fluid	female	33	17	300
amniotic fluid-2	amniotic fluid	female	35	18	300
amniotic fluid-3	amniotic fluid	female	26	18.3	300
amniotic fluid-4	amniotic fluid	female	38	17+4	300
samples for pooling plasma evaluation
samples	biofluid	gender	age	volume (μL)
Sample1-pooling plasma	plasma	female	33	500
Sample2-pooling plasma	plasma	female	36	500
Sample3-pooling plasma	plasma	male	27	500
Sample4-pooling plasma	plasma	male	34	500
