# Supplementary material for: Polyadenylation ligation‐mediated sequencing (PALM‐Seq) characterizes cell‐free coding and non‐coding RNAs in human biofluids
Source: Clin Transl Med. 2022 Jul 20;12(7):e987. doi: 10.1002/ctm2.987 (PMC9299576; doi:10.1002/ctm2.987)
Supplement: Supplementary file 4 — Supp. Table S3 Information [file CTM2-12-e987-s007.xlsx]

## Sheet: basic sequencing information
Table S3. Basic sequencing information for the samples in this study
	group	sample	Total	filter*	r/Y/vt RNA*	clean_reads	miRNA#	t/piRNA#	m/lncRNA#	other RNAs#	mRNA (TPM>0)	lncRNA (TPM>0)	miRNA (count>=1)	tRNA (count>=1)	piRNA (count>=1)
plasma from pregnant women or control	Trimester 1	Trimester 1 - Sample 1	194303952	0.382	0.0905	109147456	0.4704	0.0248194	0.138898	0.0504113	13606	4959	1029	412	923
		Trimester 1 - Sample 2	170098073	0.352	0.0597	103555242	0.2495	0.0672453	0.14092	0.0302176	12597	3893	905	419	721
		Trimester 1 - Sample 3	189169224	0.323	0.1173	112954067	0.1145	0.0960062	0.17316	0.0295279	14196	4819	865	420	972
		Trimester 1 - Sample 4	191976898	0.291	0.0472	129625732	0.4696	0.0121487	0.0809779	0.0235272	12201	4034	944	411	599
	Trimester 2	Trimester 2 - Sample 1	201292636	0.399	0.0649	112997841	0.4663	0.0190054	0.0991647	0.024438	13202	4361	988	414	706
		Trimester 2 - Sample 2	228830547	0.325	0.0596	145285538	0.3035	0.042635	0.1264	0.0280932	12448	4052	963	413	731
		Trimester 2 - Sample 3	217153766	0.281	0.0362	150264691	0.0506	0.0149294	0.0390941	0.00796736	12564	3849	866	416	824
		Trimester 2 - Sample 4	208248286	0.378	0.0999	116554813	0.1224	0.0783328	0.159831	0.0277216	13102	4364	849	413	779
	Trimester 3	Trimester 3 - Sample 1	121533716	0.386	0.0702	69270600	0.4553	0.0192227	0.12976	0.0313705	13524	4362	999	411	753
		Trimester 3 - Sample 2	127883349	0.387	0.1123	69577532	0.1603	0.149452	0.219466	0.0449462	14085	4705	951	417	935
		Trimester 3 - Sample 3	173104023	0.291	0.0726	113639881	0.3116	0.0144257	0.0799811	0.018178	12724	4041	939	410	678
		Trimester 3 - Sample 4	174696154	0.31	0.0508	114409232	0.3176	0.0131161	0.0869754	0.0210771	12481	4054	948	409	692
	non_pregnant women	Non_pregnant -Sample 1	136744117	0.259	0.0739	93874420	0.5138	0.013254	0.0952952	0.0236908	12872	4472	1023	410	779
		Non_pregnant -Sample 2	138728745	0.299	0.0788	89481728	0.3938	0.0271049	0.122475	0.0266832	13311	4202	1111	415	800
		Non_pregnant -Sample 3	161332163	0.287	0.0695	106991947	0.5055	0.0196435	0.11479	0.029448	13429	4697	1006	412	859
		Non_pregnant -Sample 4	129296012	0.257	0.0877	87531043	0.4389	0.0159402	0.118413	0.0243585	12651	4558	1029	410	734
different treatment	No_PNKT-No_TD	Sample1-no_PNKT-no_TD	85991848	0.104	0.3349	51248012	0.3431	0.16707	0.0287217	0.025521	11577	2131	1130	414	495
		Sample2-no_PNKT-no_TD	135957911	0.12	0.2368	91316115	0.4747	0.137772	0.0206648	0.0144019	11467	2090	1241	412	490
		Sample3-no_PNKT-no_TD	105628394	0.075	0.1142	86548770	0.7744	0.00442508	0.00766857	0.00850229	10697	2173	1496	404	417
		Sample4-no_PNKT-no_TD	159430300	0.087	0.0757	134527715	0.7817	0.00444455	0.00833837	0.00687096	10971	2536	1512	407	450
	PNKT-No_TD	Sample1-PNKT-no_TD	121338410	0.361	0.5972	31231717	0.0833	0.0356381	0.0660995	0.0561415	12302	4579	1006	405	866
		Sample2-PNKT-no_TD	140282441	0.338	0.5936	37743219	0.0742	0.0678804	0.0624967	0.0531012	12553	4559	1020	414	842
		Sample3-PNKT-no_TD	185027383	0.283	0.5456	60234244	0.2064	0.0116372	0.0696309	0.0868371	14628	5137	1319	415	1065
		Sample4-PNKT-no_TD	145480818	0.286	0.6065	40868927	0.2041	0.0172213	0.0704024	0.0671661	14130	4287	1184	411	933
	PNKT-TD	Sample1-PNK-TD	179165868	0.47	0.1522	80465587	0.076	0.0505848	0.095976	0.0316559	12966	5168	915	413	1022
		Sample2-PNK-TD	100744762	0.429	0.1095	51209735	0.0721	0.0971334	0.0779507	0.0232907	12515	4681	894	413	821
		Sample3-PNK-TD	165769693	0.305	0.0547	108847308	0.3429	0.00987637	0.0759649	0.0192384	13704	4664	1118	415	925
		Sample4-PNK-TD	103921311	0.319	0.0631	66214335	0.3335	0.0221516	0.0930705	0.0159343	13702	4222	1049	414	887
different biofluids	plasma	Plasma-1	68638358	0.264	0.074	46753035	0.5213	0.0132009	0.0959108	0.0238791	12313	4134	971	405	664
		Plasma-2	67474219	0.294	0.078	43919023	0.3883	0.0269289	0.12209	0.0264166	12898	3951	1047	411	670
		Plasma-3	81624263	0.292	0.0702	53685808	0.509	0.0197659	0.115377	0.0295766	12956	4330	952	409	726
		Plasma-4	67214338	0.257	0.0865	45582035	0.4417	0.0158501	0.117864	0.0243189	12198	4302	951	407	618
	saliva	saliva-1	58359723	0.094	0.0271	51415627	0.005	0.04537	0.0700941	0.0268255	13268	5155	535	416	817
		saliva-2	98993392	0.089	0.0288	87582678	0.0029	0.0339639	0.126632	0.0504558	15232	7134	560	416	1962
		saliva-3	168906187	0.046	0.0034	160551369	0.001	0.00515646	0.0106099	0.00317673	12499	3327	467	416	623
		saliva-4	85842994	0.108	0.0301	74309050	0.0038	0.0544182	0.1422	0.0451987	15628	7440	657	415	2125
	urine	urine-1	40770129	0.709	0.1634	9932921	0.0024	0.476737	0.114785	0.0124048	13998	4802	258	414	788
		urine-2	43390143	0.536	0.1051	18035853	0.0019	0.357199	0.155048	0.0127018	14720	5463	298	417	886
		urine-3	89615990	0.39	0.3316	36533132	0.0007	0.124473	0.154649	0.0136321	15839	6108	374	420	1458
		urine-4	70374729	0.351	0.1122	40575942	0.0016	0.157518	0.0737679	0.00968468	15059	5636	411	414	828
	seminal plasma	seminal plasma-1	55192415	0.811	0.2544	7787628	0.0049	0.429524	0.134618	0.0240567	13592	3614	357	416	823
		seminal plasma-2	96645441	0.342	0.1127	56429041	0.0063	0.383182	0.279944	0.0507426	16000	5921	646	420	2037
		seminal plasma-3	97602223	0.747	0.225	19111036	0.0351	0.336057	0.255939	0.0432085	15602	5464	713	417	3186
		seminal plasma-4	103586512	0.466	0.1083	49334842	0.0054	0.250407	0.410199	0.0454778	16083	6182	583	418	2071
	amniotic fluid	amniotic_fluid-1	76145938	0.449	0.0937	38043238	0.0046	0.446995	0.15059	0.0167651	15643	4590	595	420	1068
		amniotic_fluid-2	76303540	0.53	0.0721	33272646	0.0068	0.47209	0.133128	0.0175003	15414	4389	616	421	846
		amniotic_fluid-3	69927533	0.433	0.0662	37007382	0.0081	0.444476	0.153031	0.0208337	15537	4321	656	417	824
		amniotic_fluid-4	60074090	0.595	0.1002	21874696	0.0104	0.445141	0.135441	0.0284553	15122	4559	608	420	679
standards	UHRR	UHRR 1 ng-1	62375533	0.325	0.034	40670832	0.0015	0.00815371	0.333605	0.0501331	14888	3306	399	404	461
		UHRR 1 ng-2	66309096	0.349	0.0323	41751033	0.0014	0.00697214	0.329771	0.0454723	14582	3014	378	403	444
		UHRR 5 ng-1	51483235	0.15	0.0346	42267736	0.0015	0.00772102	0.355691	0.0539344	16407	5637	472	411	721
		UHRR 5 ng-2	68194646	0.169	0.037	54540169	0.0017	0.00853542	0.356286	0.0559067	16565	5885	488	411	819
		UHRR 10 ng-1	54241742	0.153	0.037	44259014	0.0013	0.00869032	0.370673	0.0630005	17034	7039	482	413	907
		UHRR 10 ng-2	82758167	0.165	0.0446	65993398	0.0014	0.00807081	0.365596	0.0642297	17164	7421	543	417	1088
		UHRR 10 ng-3	85207644	0.143	0.037	70308073	0.0014	0.00729657	0.37406	0.0589672	17051	7157	522	414	1056
		UHRR+RNase A	101441541	0.475	0.2557	39631086	0.0017	0.0072	0.5248	0.0847	17853	9892	535	415	4434
	HBR	HBR 1 ng-1	50754738	0.193	0.0307	39687473	0.0085	0.0612894	0.264892	0.051006	15762	5063	546	411	850
		HBR 1 ng-2	66438368	0.214	0.0328	50539252	0.0088	0.06272	0.260624	0.0486238	15753	5049	531	419	853
		HBR 5 ng-1	38488460	0.179	0.0325	30561260	0.0097	0.0620588	0.282185	0.0507916	16859	7313	657	420	1368
		HBR 5 ng-2	46747470	0.167	0.0327	37657591	0.0091	0.057423	0.285978	0.0507413	17014	7644	691	419	1494
		HBR 10 ng-1	51358394	0.209	0.0352	39172494	0.0082	0.0546084	0.282123	0.0533304	17294	8539	720	420	1813
		HBR 10 ng-2	69282688	0.204	0.0314	53438001	0.0089	0.060711	0.275247	0.055146	17454	8918	813	420	2241
		HBR 10 ng-3	99574062	0.146	0.0315	82361464	0.0067	0.0556205	0.286612	0.0563296	17653	9517	821	420	2465
control kit	HBR	HBR-smallRNAseq-10 ng-1	33417627	0.003	0.1362	14382465	0.4346	0.269992	0.0483174	0.122229	10243	1309	1024	407	255
		HBR-smallRNAseq-10 ng-2	35058338	0.004	0.0727	16182599	0.5054	0.257561	0.0302196	0.067214	9306	1187	1008	407	241
		HBR-smallRNAseq-10 ng-3	35618279	0.004	0.0871	16193852	0.503	0.284896	0.0316721	0.0754858	9314	1160	1011	408	240
pooling plasma	pooling plasma	pooling plasma 100 μL-1	126204765	0.434	0.1277	62329430	0.4049	0.0304626	0.145721	0.0713923	14243	5127	1054	418	1092
		pooling plasma 100 μL-2	158305076	0.439	0.1302	77278450	0.4362	0.030136	0.137206	0.07109	14417	5411	1063	417	1143
		pooling plasma 100 μL-3	107539201	0.428	0.1214	54000876	0.3824	0.0299913	0.136261	0.0697751	14070	5011	1014	413	1011
		pooling plasma 500 μL-1	88479635	0.405	0.1116	46748433	0.4348	0.0258093	0.143622	0.0641172	15090	5743	1150	413	1151
		pooling plasma 500 μL-2	146096039	0.41	0.109	76860244	0.4345	0.028237	0.141592	0.0624386	15391	6182	1231	416	1409
		pooling plasma 500 μL-3	124716164	0.404	0.1037	66593972	0.4123	0.0306757	0.142001	0.064867	15361	6062	1161	416	1300
*based on the total reads; #based on the clean reads
