# Supplementary material for: Polyadenylation ligation‐mediated sequencing (PALM‐Seq) characterizes cell‐free coding and non‐coding RNAs in human biofluids
Source: Clin Transl Med. 2022 Jul 20;12(7):e987. doi: 10.1002/ctm2.987 (PMC9299576; doi:10.1002/ctm2.987)
Supplement: Supplementary file 5 — Supp. Table S4 Information [file CTM2-12-e987-s003.xlsx]

## Sheet: mRNA-Trimester1 vs control
Table S4. The differentially abundant cfRNAs between non-pregnant and pregnant women
gene_id	a.value	m.value	p.value	q.value	rank	estimatedDEG
TRIM7	4.46516	9.0419	1.5699e-30	2.53602e-26	1	1
LRRC20	4.47639	8.45747	1.22187e-22	9.86903e-19	2	1
TESK2	8.24844	4.87562	1.04021e-17	5.60121e-14	3	1
PAPPA	3.72092	-7.59881	1.75845e-15	7.10148e-12	4	1
CGA	7.04843	-5.8645	2.81236e-15	9.08618e-12	5	1
CSH2	5.39661	-6.05215	3.10704e-14	8.36518e-11	6	1
CSH1	3.22836	-9.08137	9.8386e-14	2.07966e-10	7	1
FSTL3	-3.35681	-8.48463	1.02992e-13	2.07966e-10	8	1
AK9	7.11369	4.15458	2.26369e-11	4.06306e-08	9	1
PSG1	-3.35681	-8.05077	3.00178e-11	4.84907e-08	10	1
PAPPA2	3.99203	-6.56874	6.68337e-11	9.81483e-08	11	1
PSG3	2.83414	-8.29294	1.39893e-10	1.8832e-07	12	1
ITGA3	-3.35681	9.96876	2.61626e-10	3.251e-07	13	1
CGB8	-3.35681	-7.75432	2.26504e-09	2.61353e-06	14	1
FAM110A	7.65045	-3.72255	8.55971e-09	9.21824e-06	15	1
TGM6	-3.35681	-8.97121	3.02176e-08	3.05084e-05	16	1
ANKRD33B	7.32278	-2.95003	3.42945e-08	3.25878e-05	17	1
LEP	6.46451	-4.18154	1.21879e-07	0.00010938	18	1
ALOX12	6.77016	-3.72418	1.64291e-07	0.000133778	19	1
TFPI2	5.21635	-5.61955	1.65628e-07	0.000133778	20	1
CPE	-3.35681	9.53477	2.15126e-07	0.000165483	21	1
SPSB1	4.34019	-5.26599	2.49454e-07	0.000183168	22	1
DENND2C	9.0738	-2.40003	3.26415e-07	0.000229257	23	1
NXPE4	6.45046	-5.2379	5.08929e-07	0.000342551	24	1
MEF2D	7.88197	-2.53936	9.84539e-07	0.000631162	25	1
SLFN14	7.30803	-2.98767	1.04341e-06	0.000631162	26	1
SLC2A3	10.2861	-2.25075	1.05493e-06	0.000631162	27	1
KISS1	-3.35681	-7.32173	1.37404e-06	0.000792722	28	1
PDE4D	8.53568	-2.93741	2.40511e-06	0.00133973	29	1
DAB2	9.95066	-2.96714	2.61707e-06	0.0014092	30	1
STON2	9.7354	-3.19867	2.98315e-06	0.00155451	31	1
MADD	8.46239	-2.71352	3.50729e-06	0.00177052	32	1
PDE3A	6.87822	-3.62848	3.78418e-06	0.00185241	33	1
KCNA3	8.40793	-3.24393	4.36027e-06	0.00207164	34	1
ZNF792	6.98296	-3.54225	6.3054e-06	0.00288802	35	1
ERMAP	12.3068	-2.63356	6.43609e-06	0.00288802	36	1
GUK1	9.92578	2.18089	8.18629e-06	0.00357409	37	1
IGF2	10.8575	-2.17208	9.32277e-06	0.00396097	38	1
TRIM15	3.24846	6.60891	9.56281e-06	0.00396097	39	1
LRP12	7.74577	-3.45608	9.881e-06	0.00399044	40	1
LRRC8B	9.03845	-2.85747	1.02372e-05	0.00403347	41	1
P2RY1	8.1952	-3.71091	1.24005e-05	0.00471509	42	1
ADAM12	4.63134	-4.75326	1.2551e-05	0.00471509	43	1
PRG2	2.5246	-6.80381	1.59943e-05	0.00587208	44	1
GTPBP2	8.46701	-2.83974	1.72423e-05	0.0061896	45	1
PEAR1	7.44577	-3.36959	1.79108e-05	0.00628981	46	1
TRIM51GP	-3.35681	-9.20276	1.84393e-05	0.00633764	47	1
CYP19A1	4.39676	-4.93342	1.96447e-05	0.00661124	48	1
RHOBTB1	7.62677	-2.80519	2.16281e-05	0.00713021	49	1
TGFB1	9.34583	-2.24337	2.27745e-05	0.00719219	50	1
KLF9	8.04568	-2.56519	2.29057e-05	0.00719219	51	1
CNST	9.77235	-2.6844	2.31534e-05	0.00719219	52	1
TESC	7.5917	1.9791	2.3597e-05	0.00719219	53	1
MFAP3	5.15649	-3.55477	2.40659e-05	0.00719927	54	1
FN1	8.99042	-2.21864	2.49696e-05	0.00733379	55	1
ARHGAP32	7.69235	-2.39498	2.81989e-05	0.00813438	56	1
TROAP	2.92594	5.77314	3.07782e-05	0.00872264	57	1
CMTM5	6.56345	-3.95482	3.14296e-05	0.00875368	58	1
BAMBI	4.77223	-4.04681	3.25118e-05	0.00890162	59	1
ADGRL3	16.6112	-2.62849	3.53898e-05	0.00940493	60	1
PSD3	6.43107	-2.58889	3.56722e-05	0.00940493	61	1
FRMD4B	10.0406	-2.09783	3.60967e-05	0.00940493	62	1
PNKD	6.25886	-2.56017	4.40609e-05	0.011127	63	1
INPP5A	6.63581	-2.50244	4.40837e-05	0.011127	64	1
RAB30	7.66323	-2.04694	4.58007e-05	0.0113825	65	1
TNFSF4	8.60935	-2.67284	4.93521e-05	0.0120235	66	1
EGLN3	5.52897	-4.02405	4.98685e-05	0.0120235	67	1
VGLL3	7.09636	-2.03977	5.38475e-05	0.0127919	68	1
PCYT1B	7.90635	-1.84648	5.46544e-05	0.0127955	69	1
SLC30A1	7.6672	-2.02171	5.6698e-05	0.0130843	70	1
MYZAP	6.05605	-3.32782	5.78202e-05	0.0131553	71	1
MRS2	4.28963	-4.19699	5.96451e-05	0.0132496	72	1
GATA2	7.11157	-2.60015	5.98748e-05	0.0132496	73	1
PSG9	-3.35681	-7.0875	6.53751e-05	0.0142712	74	1
SOCS6	3.77524	-4.72298	6.92758e-05	0.0146879	75	1
OVCH1	-3.35681	-6.43355	6.99873e-05	0.0146879	76	1
VANGL1	6.18086	-2.99806	7.00118e-05	0.0146879	77	1
CDKN2AIP	6.55822	-2.84809	7.19051e-05	0.0148917	78	1
NCK2	8.70927	-2.11582	7.86018e-05	0.0160212	79	1
SLC8A3	5.76907	-4.10477	7.93424e-05	0.0160212	80	1
MXD1	9.99215	-1.6162	8.3854e-05	0.0166958	81	1
TLN1	10.9349	-1.91152	8.49319e-05	0.0166958	82	1
HEXIM2	-3.35681	-6.43659	8.62188e-05	0.0166958	83	1
GSTO1	8.19405	-2.16607	8.68174e-05	0.0166958	84	1
ADAM9	6.15548	-2.89451	8.81221e-05	0.0167474	85	1
LY6G6F	6.49816	-3.101	9.17231e-05	0.017229	86	1
AC009977.1	1.74272	7.2211	9.58678e-05	0.0178006	87	1
MYLK	8.54864	-2.46834	0.0001042	0.0191277	88	1
TAL1	9.89745	-2.09006	0.000108139	0.0196278	89	1
ZNF267	7.64497	-1.70497	0.00011478	0.0205184	90	1
MBTD1	8.6105	-2.48747	0.000115586	0.0205184	91	1
ICAM2	6.86947	-2.88468	0.000119405	0.020966	92	1
CEP170	7.02956	-2.13848	0.000126285	0.0219356	93	1
DTNBP1	7.82326	-1.96388	0.000142204	0.0244379	94	1
DNAJC25-GNG10	-3.35681	9.68437	0.000145151	0.0246818	95	1
IRS2	8.68985	-1.58665	0.000147269	0.0247811	96	1
CARM1	8.17143	1.89142	0.000152381	0.0253769	97	1
ABHD4	7.44888	-2.07703	0.000154196	0.0254172	98	1
ABHD16A	7.2422	-2.1053	0.000158241	0.0258205	99	1
ATP5MC1	-3.35681	-6.0845	0.000162305	0.0262188	100	1
XPNPEP1	6.85089	-3.57697	0.000173711	0.0277835	101	1
AC073333.1	-3.35681	-7.62304	0.000179414	0.0284019	102	1
ABCC3	7.39614	-2.46887	0.000181094	0.0284019	103	1
STIM1	7.54074	-1.72352	0.000228197	0.0351366	104	1
CSRNP1	6.68867	-2.17593	0.000228386	0.0351366	105	1
NBPF11	8.07908	2.2805	0.000252265	0.0380081	106	1
AL627309.1	7.5346	-1.93643	0.000255698	0.0380081	107	1
RUFY1	9.02797	-2.16726	0.000256393	0.0380081	108	1
FERMT3	8.47655	-1.92681	0.00025707	0.0380081	109	1
MIPOL1	-3.35681	-6.81794	0.000258814	0.0380081	110	1
CD69	4.17258	-4.0757	0.000267233	0.0388909	111	1
PCNT	8.38391	1.70382	0.000271594	0.0391726	112	1
P2RX1	6.58124	-2.10528	0.000293127	0.0419042	113	1
C1orf116	5.40892	-2.99666	0.000301905	0.0426353	114	1
ARHGAP21	9.32758	-2.16041	0.00030352	0.0426353	115	1
PSG2	-3.35681	-6.4865	0.000314065	0.0437363	116	1
FLT1	6.46469	-2.15542	0.000328416	0.0453438	117	1
CLEC1B	6.47535	-3.14599	0.000350724	0.0480135	118	1
PLCH1	3.93589	-5.29177	0.000359762	0.0488369	119	1
PHTF2	7.87718	-1.93959	0.00036329	0.0489048	120	1

## Sheet: mRNA-Trimester2 vs control
gene_id	a.value	m.value	p.value	q.value	rank	estimatedDEG
CSH1	3.88958	-10.9728	8.48257e-25	1.35993e-20	1	1
PAPPA	4.17946	-9.10427	1.14839e-18	9.20548e-15	2	1
CSH2	5.38647	-6.60831	9.74014e-11	5.20513e-07	3	1
ALOX12	6.88493	-4.5166	1.82494e-08	7.31434e-05	4	1
NPHS1	3.6537	5.64366	3.53464e-08	0.000113335	5	1
AC116366.3	2.64951	7.30395	4.2421e-08	0.000113349	6	1
KCNA3	8.36115	-3.69602	8.93355e-08	0.000175374	7	1
ERMAP	12.4413	-3.44044	9.74072e-08	0.000175374	8	1
FAM110A	7.18304	-3.33874	1.03616e-07	0.000175374	9	1
TFPI2	4.97115	-5.72942	1.0939e-07	0.000175374	10	1
CGA	6.31987	-4.97855	1.33712e-07	0.000194879	11	1
CYP19A1	4.59518	-5.93311	2.08561e-07	0.000278638	12	1
BAMBI	5.02767	-5.11074	2.5941e-07	0.000319912	13	1
ANKRD33B	7.01637	-2.89075	4.65784e-07	0.00053339	14	1
XPNPEP1	6.88544	-4.1853	6.17314e-07	0.000659785	15	1
DAB2	9.64218	-2.90035	8.29712e-07	0.000822431	16	1
RHOBTB1	7.41184	-2.9305	8.72089e-07	0.000822431	17	1
PLCH1	4.06782	-6.10728	1.05197e-06	0.000936952	18	1
MBL2	-3.24761	-8.74371	1.35874e-06	0.00114649	19	1
NBPF11	7.42108	3.05015	1.46595e-06	0.00117511	20	1
MMP8	3.99843	-5.0688	1.66808e-06	0.00127346	21	1
UBAP2	9.02848	2.1073	1.85956e-06	0.00135511	22	1
STARD9	-3.24761	8.31402	2.13962e-06	0.00149141	23	1
LRP12	8.12245	-4.76552	2.78321e-06	0.00185918	24	1
ADGRL3	16.7023	-3.36316	3.23975e-06	0.00207759	25	1
CAPN6	-3.24761	-6.85558	3.83562e-06	0.00232754	26	1
MADD	8.18771	-2.70928	3.91988e-06	0.00232754	27	1
GUK1	9.65258	2.16611	4.09553e-06	0.00234498	28	1
SLC30A1	7.75039	-2.73016	4.55261e-06	0.00251681	29	1
DENND2C	8.9037	-2.60567	5.69064e-06	0.00283495	30	1
VGLL3	7.19837	-2.79037	5.72948e-06	0.00283495	31	1
UHRF1BP1	7.82227	-2.53752	5.81772e-06	0.00283495	32	1
ADAM12	4.36161	-4.80917	5.83541e-06	0.00283495	33	1
SPSB1	4.18413	-5.50338	6.10271e-06	0.00287761	34	1
P2RY1	8.2091	-4.29363	6.50928e-06	0.00298162	35	1
STON2	9.51926	-3.31276	6.96763e-06	0.0030498	36	1
CMTM5	6.42829	-4.23478	7.0386e-06	0.0030498	37	1
LRRC8B	8.94756	-3.22887	7.7416e-06	0.00326614	38	1
LAPTM4B	7.47733	-3.88039	8.95944e-06	0.00366675	39	1
PSG3	2.38217	-7.95799	9.14858e-06	0.00366675	40	1
SLC8A3	5.58097	-4.28828	9.50866e-06	0.00371812	41	1
TUBGCP4	9.09337	-4.53695	1.04925e-05	0.00400516	42	1
CD69	4.34374	-4.96639	1.16888e-05	0.00428917	43	1
SVEP1	-3.24761	-6.7017	1.21077e-05	0.00428917	44	1
PDE3A	6.86342	-4.13858	1.2151e-05	0.00428917	45	1
HAND1	-3.24761	-11.3853	1.23067e-05	0.00428917	46	1
ETNPPL	-3.24761	-10.0069	1.53338e-05	0.00523046	47	1
ZNF792	6.95078	-4.0357	1.59104e-05	0.00531408	48	1
KLF9	7.97283	-2.9716	1.67187e-05	0.00547008	49	1
MATN3	-3.24761	-7.48752	1.91771e-05	0.00614893	50	1
GTPBP2	8.23774	-2.91873	2.13447e-05	0.00660615	51	1
PROSER2	6.30931	-4.27097	2.14271e-05	0.00660615	52	1
CNST	9.7037	-3.10365	2.24402e-05	0.00678794	53	1
MEF2D	7.56592	-2.44931	2.32081e-05	0.00680178	54	1
SERPINE1	6.76652	-2.53563	2.36254e-05	0.00680178	55	1
AC073333.1	-3.24761	-8.36226	2.37587e-05	0.00680178	56	1
TGFB1	9.13748	-2.37506	2.45749e-05	0.00691202	57	1
PLEKHF2	8.1636	-2.85833	2.56096e-05	0.00707885	58	1
ZNF267	7.65973	-2.2867	2.6528e-05	0.00710939	59	1
PCNT	7.8798	2.1537	2.66095e-05	0.00710939	60	1
AC092811.1	-3.24761	-12.794	2.70505e-05	0.00710939	61	1
TAL1	9.75395	-2.36034	2.84435e-05	0.00735493	62	1
HIST2H3A	10.2159	1.95616	3.28914e-05	0.00809918	63	1
HIST2H3C	10.2159	1.95616	3.29217e-05	0.00809918	64	1
ABCC3	7.04456	-2.31441	3.32969e-05	0.00809918	65	1
SLFN14	7.10681	-3.14037	3.34739e-05	0.00809918	66	1
EGLN3	5.2825	-4.07204	3.39995e-05	0.00809918	67	1
TNFSF4	8.45786	-2.91825	3.43528e-05	0.00809918	68	1
MYZAP	6.3976	-4.57406	3.55718e-05	0.00826502	69	1
ICAM2	6.79825	-3.27458	3.76574e-05	0.00847007	70	1
ADAM9	6.06683	-3.27835	3.84312e-05	0.00847007	71	1
SLC2A3	10.2192	-2.66618	3.84786e-05	0.00847007	72	1
PCSK6	6.71347	-2.27198	3.85675e-05	0.00847007	73	1
HEXIM2	-3.24761	-7.33368	3.91835e-05	0.00848904	74	1
GUCY1A1	7.3642	-2.42448	4.48058e-05	0.00957769	75	1
CCNG1	8.47304	-2.30501	5.18954e-05	0.0108252	76	1
MEX3B	3.35414	-6.22676	5.19924e-05	0.0108252	77	1
PSG5	3.46061	-4.96186	5.27376e-05	0.0108396	78	1
PDGFA	7.76491	-2.68929	5.34152e-05	0.0108399	79	1
ERO1B	4.5614	-5.30294	5.75364e-05	0.0115183	80	1
S100P	6.07522	-2.80155	5.81951e-05	0.0115183	81	1
INPP5A	6.48618	-2.75308	6.45058e-05	0.0126117	82	1
MBTD1	8.60675	-3.03787	6.60288e-05	0.0127539	83	1
ITPRID2	8.9561	-2.24725	7.01246e-05	0.0132611	84	1
ADORA2B	1.99709	-7.18782	7.03088e-05	0.0132611	85	1
SEC14L6	6.77787	2.09389	7.40372e-05	0.0134088	86	1
MAD2L1BP	6.62699	-2.42801	7.46862e-05	0.0134088	87	1
ACVR1B	6.77574	-2.88482	7.47735e-05	0.0134088	88	1
PPP6R1	9.57378	2.1074	7.49783e-05	0.0134088	89	1
RECQL5	7.26744	3.27075	7.52741e-05	0.0134088	90	1
AL353583.1	7.09683	4.2189	7.74114e-05	0.013638	91	1
GAS6	3.7482	4.71516	7.9114e-05	0.0137865	92	1
CFHR2	5.47629	2.73805	8.50589e-05	0.0146631	93	1
RNF103	7.42146	-2.7426	8.97369e-05	0.0151497	94	1
RAB30	7.47261	-2.21967	8.97718e-05	0.0151497	95	1
PDK1	8.98862	-2.38094	9.09881e-05	0.015195	96	1
HHEX	7.36175	-2.25009	9.26282e-05	0.0153094	97	1
CASP3	7.47526	-2.72859	9.50667e-05	0.0154925	98	1
RBP4	5.63272	-2.88015	9.56687e-05	0.0154925	99	1
PTGS2	7.34607	-2.37411	9.7718e-05	0.0155405	100	1
SAT1	9.7359	-1.73729	9.79038e-05	0.0155405	101	1
PEAR1	7.02264	-3.05648	0.00011031	0.0172988	102	1
GABRP	-3.24761	7.61674	0.000111139	0.0172988	103	1
TRIM24	7.82087	-2.01513	0.000113371	0.017452	104	1
TSGA13	-3.24761	8.27166	0.000114981	0.017452	105	1
AKIRIN2	7.64499	-1.9978	0.000115388	0.017452	106	1
GATA2	6.90306	-2.72003	0.000126082	0.0188911	107	1
SUCNR1	5.98706	-3.15226	0.000127271	0.0188927	108	1
FNBP1L	7.84357	-3.14342	0.00012938	0.0190295	109	1
AQP10	5.32754	-4.57097	0.000133723	0.0194895	110	1
CDKN2AIP	6.26389	-2.81091	0.000136357	0.0196943	111	1
FRMD4B	9.83754	-2.24026	0.000142361	0.020378	112	1
MAPK6	7.4142	-2.31583	0.000145502	0.0206328	113	1
PSD3	6.36856	-3.0097	0.000147197	0.0206328	114	1
ZNF213	1.66102	6.7614	0.000148002	0.0206328	115	1
TIAF1	-3.24761	7.7673	0.000150468	0.0207938	116	1
CENPF	7.0129	-2.26604	0.000152377	0.0207938	117	1
GP1BA	7.90805	-3.0603	0.000153081	0.0207938	118	1
STON1	6.79673	-2.94806	0.000154345	0.0207938	119	1
MYCN	1.83807	-6.71626	0.000156465	0.0208649	120	1
BCL2A1	6.64284	-2.14026	0.000157476	0.0208649	121	1
PSG9	-3.24761	-7.0534	0.000161936	0.0211989	122	1
ZSCAN29	8.27954	-2.011	0.000162641	0.0211989	123	1
LAT	6.56938	-2.73131	0.000164259	0.0212371	124	1
CLIC1	8.71497	-1.65162	0.000172287	0.0220968	125	1
ATP2A1	-3.24761	-7.88719	0.000175627	0.022285	126	1
VANGL1	5.81921	-2.82951	0.000176534	0.022285	127	1
SAV1	7.28547	-2.46646	0.000182526	0.0228614	128	1
TMEM156	6.8297	2.1521	0.000187759	0.0233345	129	1
TMEM40	7.55687	-3.13034	0.000190775	0.0233647	130	1
GNAQ	9.57441	-2.04938	0.000191771	0.0233647	131	1
FAM110B	2.40493	-5.84997	0.000193519	0.0233647	132	1
FABP2	1.24244	7.52287	0.000193831	0.0233647	133	1
HIST1H2AI	6.42073	2.20232	0.000196915	0.0235593	134	1
MYLK	8.17035	-2.26707	0.000202269	0.0240205	135	1
SYTL4	6.90179	-2.20751	0.000207629	0.0244758	136	1
INHBA	8.45513	-5.01779	0.000212234	0.024836	137	1
RCHY1	7.52057	-2.12518	0.000214266	0.0248921	138	1
C2orf72	-3.24761	-6.43209	0.000217198	0.0250512	139	1
ARHGAP21	9.04823	-2.14885	0.000219959	0.0250828	140	1
ALS2CR12	6.10645	2.50334	0.000220601	0.0250828	141	1
IFRD1	7.69798	-2.10744	0.000225256	0.0254318	142	1
HSD3B1	-3.24761	-6.80006	0.000229172	0.0255228	143	1
KISS1	-3.24761	-6.63277	0.000229247	0.0255228	144	1
APOA1	6.75069	-2.58731	0.000232186	0.0255377	145	1
SUMF2	6.37009	2.33334	0.00023257	0.0255377	146	1
E2F3	8.11368	-2.58795	0.000234159	0.0255377	147	1
ARHGAP6	7.17308	-3.14638	0.00023692	0.0256642	148	1
KLHL5	8.92802	-2.34753	0.000239241	0.0257417	149	1
NLRP4	-3.24761	-8.9617	0.000256612	0.0274267	150	1
CCDC71L	6.87529	-2.24707	0.000262025	0.0278198	151	1
DTNBP1	7.95745	-2.77916	0.000264555	0.027888	152	1
ESAM	7.94907	-2.57053	0.000266146	0.027888	153	1
RBPMS2	5.07719	-2.72647	0.000274028	0.0284779	154	1
TSPAN9	7.35788	-3.00057	0.000275329	0.0284779	155	1
LGALSL	8.79266	-2.64299	0.000289174	0.0296042	156	1
TLN1	10.5612	-1.71473	0.000289911	0.0296042	157	1
PSG2	-3.24761	-6.94591	0.000315793	0.0319262	158	1
AL953854.2	-3.24761	8.0216	0.000316633	0.0319262	159	1
GRIN3A	-3.24761	-6.41872	0.000332116	0.0332781	160	1
HNRNPLL	7.17916	-2.89498	0.000336349	0.0334929	161	1
TGM6	-3.24761	-7.3499	0.000342979	0.0339422	162	1
MTMR10	8.34379	-2.21024	0.00035091	0.0345141	163	1
BBC3	5.91892	-3.39368	0.000356663	0.034866	164	1
TSTA3	5.28695	2.68585	0.000367058	0.0356647	165	1
CYB5R1	5.63464	-3.37287	0.000369512	0.0356868	166	1
CNNM2	6.66367	-1.99121	0.000380788	0.036511	167	1
AHR	8.96069	-2.06437	0.000382601	0.036511	168	1
CERS2	8.41338	-2.01887	0.000388596	0.0368637	169	1
PEG10	-3.24761	-6.92444	0.000409123	0.0385827	170	1
ADAL	6.56615	2.25445	0.000412775	0.0386995	171	1
PDE4D	8.01896	-2.44869	0.000418578	0.0390154	172	1
GLI4	7.15489	-2.74501	0.000434623	0.0402768	173	1
RMC1	7.28407	-1.90843	0.000440778	0.0405408	174	1
ELF1	10.2609	-2.25279	0.00044253	0.0405408	175	1
TESC	7.37871	1.84413	0.000450499	0.0410363	176	1
CXCL8	9.10455	-2.38382	0.000468947	0.0423246	177	1
HYAL4	3.49053	4.73346	0.000469922	0.0423246	178	1
RNF122	3.08755	-5.57273	0.000478714	0.0426382	179	1
SOCS6	3.3816	-4.45218	0.000478722	0.0426382	180	1
IL6ST	9.83971	-2.46208	0.000500613	0.0443416	181	1
SERPINE2	6.21942	-2.99226	0.000509693	0.0448978	182	1
UBXN6	9.70358	1.56873	0.000517789	0.0453617	183	1
CENPK	6.94083	1.88301	0.000527035	0.0457352	184	1
CLEC1B	6.11104	-2.97948	0.000527758	0.0457352	185	1
CHAMP1	8.76808	-1.62135	0.000531462	0.0458086	186	1
MIPOL1	-3.24761	-6.23308	0.00053568	0.0459253	187	1
CTGF	4.52895	3.54931	0.000540033	0.0460521	188	1
TMEM64	7.56913	-2.55342	0.000552639	0.0465407	189	1
PAQR4	6.04582	-5.84082	0.000555219	0.0465407	190	1
MPIG6B	10.0509	-1.87599	0.000555637	0.0465407	191	1
PELI2	8.94469	-2.11942	0.000557895	0.0465407	192	1
KLRC1	-3.24761	7.49336	0.000560277	0.0465407	193	1
FAM217B	8.14238	-1.88469	0.000571192	0.0472028	194	1
RUFY1	8.72665	-2.10062	0.000575703	0.0473317	195	1
TUBA8	6.41851	-2.33948	0.000581072	0.0475293	196	1
AC002310.4	2.95162	-7.99547	0.000606526	0.0491941	197	1
GYPC	10.5537	1.6246	0.000607562	0.0491941	198	1
B3GNT2	7.01052	-2.43632	0.000615769	0.0494193	199	1
NUDT13	5.08418	-7.30346	0.000616868	0.0494193	200	1
SGMS1	7.55017	-1.75636	0.00061959	0.0494193	201	1

## Sheet: mRNA-Trimester3 vs control
gene_id	a.value	m.value	p.value	q.value	rank	estimatedDEG
CSH1	3.59176	-10.4432	1.74628e-29	2.81709e-25	1	1
PAPPA	4.24254	-9.28203	6.72448e-26	5.42396e-22	2	1
CSH2	4.91592	-5.72823	1.75211e-15	9.42169e-12	3	1
ALOX12	6.95949	-4.73794	1.63277e-13	6.58498e-10	4	1
KCNA3	8.26526	-3.5904	4.80542e-13	1.55042e-09	5	1
FAM110A	7.29	-3.63419	1.53349e-11	3.87793e-08	6	1
SPSB1	4.32087	-5.85971	1.68271e-11	3.87793e-08	7	1
ANKRD33B	7.02246	-2.98278	1.24303e-10	2.50657e-07	8	1
CD69	4.55408	-5.47026	3.93867e-10	7.05984e-07	9	1
LRP12	7.75705	-4.11196	1.04899e-09	1.69222e-06	10	1
AC138811.2	5.59281	5.80843	1.29647e-09	1.90133e-06	11	1
SLC2A3	10.2784	-2.86792	1.52547e-09	2.05073e-06	12	1
MEF2D	7.69561	-2.79813	1.66121e-09	2.06143e-06	13	1
LRRC8B	8.88977	-3.19298	2.33651e-09	2.41353e-06	14	1
EGLN3	5.46317	-4.523	2.36609e-09	2.41353e-06	15	1
DAB2	9.57057	-2.8394	2.39379e-09	2.41353e-06	16	1
PDE3A	6.89221	-4.28686	2.66517e-09	2.52909e-06	17	1
LAPTM4B	7.18743	-3.37446	3.09658e-09	2.77522e-06	18	1
TGFB1	9.20165	-2.58738	3.44762e-09	2.92721e-06	19	1
SLFN14	7.16432	-3.3335	5.57017e-09	4.4929e-06	20	1
PAPPA2	3.72137	-6.67106	7.00402e-09	5.38042e-06	21	1
BAMBI	4.78921	-4.71329	8.11275e-09	5.94886e-06	22	1
P2RY1	8.16237	-4.27819	9.52896e-09	6.68353e-06	23	1
RECQL5	6.44415	4.81518	1.24059e-08	8.33884e-06	24	1
CNST	9.64118	-3.05562	2.1252e-08	1.37135e-05	25	1
DENND2C	8.90146	-2.68721	2.56953e-08	1.55577e-05	26	1
PEAR1	7.30217	-3.71133	2.60388e-08	1.55577e-05	27	1
ZNF792	6.79239	-3.79463	2.95166e-08	1.70058e-05	28	1
FRMD4B	9.89658	-2.44226	3.26481e-08	1.81613e-05	29	1
ABCC3	7.24139	-2.7916	3.57174e-08	1.92064e-05	30	1
TNFSF4	8.48376	-3.05366	3.78969e-08	1.9721e-05	31	1
PEG10	-3.22727	-7.64321	4.4857e-08	2.26135e-05	32	1
XPNPEP1	6.65383	-3.81307	5.09273e-08	2.48957e-05	33	1
GTPBP2	8.30896	-3.15351	5.36453e-08	2.51707e-05	34	1
CDK5R2	5.94459	3.15379	5.46105e-08	2.51707e-05	35	1
AQP10	5.44038	-4.87595	5.94406e-08	2.6636e-05	36	1
MADD	8.16508	-2.75028	7.5465e-08	3.29027e-05	37	1
PDE4D	8.2438	-2.98502	7.79314e-08	3.30839e-05	38	1
TAL1	9.82407	-2.5772	8.07331e-08	3.33945e-05	39	1
SVEP1	-3.22727	-7.49769	9.24912e-08	3.73017e-05	40	1
PLCH1	4.09182	-6.2363	1.04999e-07	4.13134e-05	41	1
HEXIM2	-3.22727	-7.45682	1.5271e-07	5.86552e-05	42	1
KLF9	7.82535	-2.75735	1.75737e-07	6.46658e-05	43	1
STON2	9.40979	-3.17889	1.76376e-07	6.46658e-05	44	1
INPP5A	6.55713	-2.97777	1.88385e-07	6.75338e-05	45	1
PSG1	-3.22727	-7.36991	2.57983e-07	9.04734e-05	46	1
PANX1	5.83168	-3.29679	2.91719e-07	0.000100128	47	1
CMTM5	6.43827	-4.33663	4.12075e-07	0.000138491	48	1
ABHD4	7.34701	-2.50684	4.28691e-07	0.000141136	49	1
SLC30A1	7.74561	-2.80973	4.55395e-07	0.000146929	50	1
GATA2	6.87093	-2.74943	4.76241e-07	0.000150642	51	1
SLC8A3	5.28719	-3.776	5.43922e-07	0.000168741	52	1
RHOBTB1	7.35898	-2.90287	6.46734e-07	0.000196851	53	1
ADAM12	4.45185	-5.03658	7.22638e-07	0.000215881	54	1
UHRF1BP1	7.6489	-2.27561	8.20251e-07	0.000240587	55	1
MYZAP	5.97549	-3.80124	9.2387e-07	0.00026614	56	1
MEX3B	3.28567	-6.20163	9.51798e-07	0.000269376	57	1
MITF	6.59095	-3.01433	1.11761e-06	0.00031085	58	1
KCND3	5.5359	-3.18907	1.23569e-06	0.000337868	59	1
GYPC	10.1326	2.39492	1.34104e-06	0.000354759	60	1
VGLL3	6.99695	-2.47341	1.34145e-06	0.000354759	61	1
CRH	-3.22727	-7.05561	1.49192e-06	0.000388187	62	1
GP6	8.37783	-2.09533	1.59126e-06	0.000401237	63	1
P2RX1	6.55177	-2.67749	1.59182e-06	0.000401237	64	1
MBTD1	8.3519	-2.60406	1.66001e-06	0.000411988	65	1
CSRNP1	6.61937	-2.66682	1.81158e-06	0.000442794	66	1
GUK1	9.44622	2.50496	1.95997e-06	0.000471914	67	1
MAML3	6.44099	-2.66584	2.15283e-06	0.000510728	68	1
IL6ST	9.72594	-2.31467	2.36469e-06	0.000552857	69	1
CPEB2	7.83511	-2.27605	2.69397e-06	0.000619473	70	1
SEC14L6	6.47509	2.61488	2.72642e-06	0.000619473	71	1
GRK5	6.75409	-2.42708	2.7928e-06	0.000625742	72	1
SUCNR1	5.88262	-3.02576	2.98225e-06	0.000656125	73	1
UBXN6	9.36446	2.17381	3.00975e-06	0.000656125	74	1
RNF103	7.15682	-2.29253	3.14574e-06	0.000676629	75	1
MYCN	2.06394	-7.27764	3.42706e-06	0.00072648	76	1
PCNT	7.82143	2.19412	3.50071e-06	0.00072648	77	1
SMOX	7.93696	-2.0481	3.51261e-06	0.00072648	78	1
LAT	6.62132	-2.92614	3.77471e-06	0.000770806	79	1
ABHD16A	7.04447	-2.34099	4.06694e-06	0.000820099	80	1
AC135178.1	5.87105	3.18442	4.13905e-06	0.000824336	81	1
ARHGAP32	7.27032	-2.18499	4.62648e-06	0.000910176	82	1
BBC3	5.9139	-3.47138	4.99992e-06	0.000971792	83	1
ESAM	7.92604	-2.62022	5.36128e-06	0.00102085	84	1
GUCY1A1	7.33624	-2.4489	5.38959e-06	0.00102085	85	1
ICAM2	6.74885	-3.27289	5.44215e-06	0.00102085	86	1
E2F3	7.82376	-2.09372	5.56687e-06	0.00103224	87	1
CNNM2	6.80584	-2.35662	6.75015e-06	0.00123742	88	1
PPP6R1	9.41449	2.32925	7.40734e-06	0.00134264	89	1
TLN1	10.6383	-1.95087	7.7253e-06	0.00138472	90	1
UBAP2	9.10415	1.87738	8.25211e-06	0.00146289	91	1
PCSK6	6.64849	-2.22293	8.49003e-06	0.00148419	92	1
GP1BA	7.87428	-3.0829	8.55627e-06	0.00148419	93	1
CENPT	4.49603	-3.89456	8.97466e-06	0.0015402	94	1
VANGL1	5.95219	-3.17488	9.37585e-06	0.00159212	95	1
PLEKHF2	7.89516	-2.413	9.58658e-06	0.00160533	96	1
TFPI2	4.57507	-4.97998	9.6527e-06	0.00160533	97	1
ITGA6	7.11878	-2.73077	9.95625e-06	0.00163283	98	1
SAV1	7.1393	-2.25815	1.00679e-05	0.00163283	99	1
HBA2	17.7765	2.27249	1.02079e-05	0.00163283	100	1
MYLK	8.21476	-2.43404	1.02337e-05	0.00163283	101	1
PDK1	8.64968	-1.78937	1.03241e-05	0.00163283	102	1
CYB5R1	5.69331	-3.55486	1.10475e-05	0.00173027	103	1
TRIM24	7.7515	-1.95928	1.11735e-05	0.00173319	104	1
PDGFA	7.68204	-2.60408	1.13026e-05	0.00173651	105	1
RPIA	8.66486	2.03404	1.16385e-05	0.00177124	106	1
RAB32	6.98382	-3.00045	1.38284e-05	0.00208486	107	1
NCK2	8.29839	-1.92656	1.40017e-05	0.00209144	108	1
ADAM9	5.96104	-3.14004	1.45495e-05	0.00215333	109	1
ITPRID2	8.76101	-1.94317	1.4749e-05	0.00216301	110	1
LGALSL	8.64815	-2.4317	1.51572e-05	0.00219902	111	1
DUSP1	8.7732	-2.21318	1.52672e-05	0.00219902	112	1
ACVR1B	6.50809	-2.43959	1.55259e-05	0.00221558	113	1
CCDC71L	6.96647	-2.5281	1.56568e-05	0.00221558	114	1
PROSER2	6.12118	-3.97941	1.63026e-05	0.0022869	115	1
TMEM64	7.47801	-2.45687	1.74102e-05	0.00242122	116	1
ARHGAP21	8.99351	-2.12412	1.97452e-05	0.00271033	117	1
VRK1	7.61251	1.919	1.98251e-05	0.00271033	118	1
CGRRF1	4.69052	-3.31198	2.01465e-05	0.00273112	119	1
HBA1	17.0835	2.05539	2.06062e-05	0.00277016	120	1
ASCC2	8.61891	1.84656	2.1027e-05	0.00280337	121	1
PARD3	7.45412	-2.73314	2.15099e-05	0.00283238	122	1
FAM117A	8.91953	1.83675	2.15957e-05	0.00283238	123	1
C19orf44	1.50602	8.10549	2.25022e-05	0.00289699	124	1
DAAM1	7.60472	-2.22789	2.25846e-05	0.00289699	125	1
HEXIM1	8.47853	-1.91899	2.28011e-05	0.00289699	126	1
RUFY1	8.7098	-2.16072	2.28067e-05	0.00289699	127	1
THBS1	9.64868	-2.15325	2.33772e-05	0.00294626	128	1
CAPN6	-3.22727	-6.77367	2.37456e-05	0.00296949	129	1
GSTO1	7.87578	-2.16119	2.56151e-05	0.00316457	130	1
BRD3	8.14496	-1.84469	2.57557e-05	0.00316457	131	1
TSPAN33	7.2989	-2.74115	2.58941e-05	0.00316457	132	1
NCAPG	7.71212	2.03494	2.70349e-05	0.00327916	133	1
2022-09-05	6.59642	-2.14209	2.83933e-05	0.00341822	134	1
PNKD	5.90117	-2.47764	2.94399e-05	0.00351796	135	1
PSD3	6.19227	-2.74299	3.05841e-05	0.00362781	136	1
CERS2	8.36645	-2.00291	3.0869e-05	0.00363488	137	1
DDX19A	8.13713	1.92311	3.30249e-05	0.00386056	138	1
PITPNM2	7.2863	-2.0056	3.44403e-05	0.00397671	139	1
PDGFB	5.47877	-3.30069	3.45115e-05	0.00397671	140	1
CALHM5	5.58477	-3.11957	3.7385e-05	0.00427727	141	1
SDC4	5.86032	-2.94243	3.88765e-05	0.00441659	142	1
AHR	8.78292	-1.79723	4.04001e-05	0.00454584	143	1
AGPAT1	7.32091	-2.14236	4.05778e-05	0.00454584	144	1
TESC	7.21368	2.10013	4.09435e-05	0.00455518	145	1
MPIG6B	10.0044	-1.86347	4.21049e-05	0.0046523	146	1
LY6G6F	6.1745	-3.08203	4.33916e-05	0.00474124	147	1
PHTF2	7.58264	-1.98333	4.34976e-05	0.00474124	148	1
RP11-1212A22.4	-3.22727	8.3157	4.42417e-05	0.00478998	149	1
AKIRIN2	7.52254	-1.83928	4.47863e-05	0.00481661	150	1
MBOAT2	11.1743	1.81085	4.53297e-05	0.00484277	151	1
GNAQ	9.46139	-1.9077	4.77484e-05	0.00506761	152	1
IRS2	8.50369	-1.84778	4.87428e-05	0.00511293	153	1
CGA	5.42301	-3.251	4.93048e-05	0.00511293	154	1
PTGS2	7.52384	-2.8208	4.93989e-05	0.00511293	155	1
HDAC5	7.3902	-1.81812	4.94431e-05	0.00511293	156	1
FNBP1L	7.53014	-2.60194	5.02906e-05	0.00515012	157	1
ZBTB34	7.99644	-1.78863	5.04413e-05	0.00515012	158	1
TMEM40	7.41519	-2.93995	5.47476e-05	0.00555464	159	1
MAX	10.4722	-2.00242	6.02575e-05	0.00607547	160	1
ZNF267	7.3741	-1.79645	6.09437e-05	0.00609866	161	1
CCDC18	6.18807	2.25155	6.12437e-05	0.00609866	162	1
ANO6	9.74602	-2.0514	6.27703e-05	0.00621233	163	1
NDST1	7.13159	-2.09822	6.38362e-05	0.00622995	164	1
PELI2	8.70526	-1.72164	6.38771e-05	0.00622995	165	1
RIPOR3	6.03725	-2.55944	6.41069e-05	0.00622995	166	1
AC026369.1	6.24213	2.54223	6.54655e-05	0.00632389	167	1
AMIGO2	6.10798	-3.13003	6.59785e-05	0.00632567	168	1
NLRC3	6.80426	1.988	6.62682e-05	0.00632567	169	1
AVPR1A	8.27026	-2.32003	6.70846e-05	0.00636594	170	1
CLCN3	8.93408	-2.03705	6.88271e-05	0.00649309	171	1
STIM1	7.24496	-1.7638	6.98581e-05	0.00654348	172	1
MAPK6	7.24092	-2.05039	7.01725e-05	0.00654348	173	1
JARID2	7.88143	-1.95727	7.21937e-05	0.00669327	174	1
GNA13	10.0323	-1.90573	7.35886e-05	0.00678361	175	1
TUBA4A	8.46976	-2.37204	7.46163e-05	0.00682787	176	1
SERPINE1	6.59262	-2.27541	7.53564e-05	0.00682787	177	1
NLK	8.42108	-2.36981	7.55628e-05	0.00682787	178	1
FOS	9.40575	-1.85693	7.57618e-05	0.00682787	179	1
ATP1B1	5.11262	-3.21301	7.89366e-05	0.00707447	180	1
DLST	6.73869	-2.06748	7.94815e-05	0.00708395	181	1
BDNF	-3.22727	-6.20068	8.03066e-05	0.00711816	182	1
RAP2B	9.80261	-1.65407	8.21875e-05	0.00724427	183	1
ZC3H12C	6.00371	-2.88533	8.26274e-05	0.00724427	184	1
BIN2	8.84816	-1.83398	8.51593e-05	0.00742589	185	1
TMEM107	17.0415	1.81369	8.81148e-05	0.0076423	186	1
SLC38A2	9.14	-1.94625	8.94619e-05	0.00771764	187	1
AC073333.1	-3.22727	-7.95252	9.25301e-05	0.00793987	188	1
BCOR	7.18214	-2.42325	9.91822e-05	0.00842262	189	1
ELF1	10.0884	-1.99572	9.92002e-05	0.00842262	190	1
KISS1	-3.22727	-6.31981	0.000103224	0.0087184	191	1
BMP6	7.17754	-2.50874	0.000104222	0.00874047	192	1
MXD1	9.70773	-1.68092	0.000104569	0.00874047	193	1
TNIK	7.19193	-2.25809	0.000110787	0.00921242	194	1
SERTAD3	4.53476	-3.16353	0.000113059	0.00935317	195	1
CYP19A1	4.08256	-4.94867	0.00011412	0.00939276	196	1
ARF4	8.3997	-1.79815	0.00011556	0.00946303	197	1
SKIL	7.24352	-1.84591	0.000116576	0.00949801	198	1
SLC44A1	7.49968	-1.78728	0.000117332	0.00951157	199	1
DDX10	6.19536	2.33878	0.000118264	0.00953916	200	1
STX11	7.88078	-1.97962	0.00011941	0.00958366	201	1
LANCL3	8.42531	-1.88021	0.00012125	0.00968318	202	1
CASP3	7.15176	-2.1665	0.000122765	0.00975591	203	1
PZP	-3.22727	-6.68147	0.000123493	0.00976561	204	1
ASAP2	7.70418	-2.18687	0.00012458	0.00980355	205	1
GCNT1	5.94697	-2.32226	0.000126218	0.00988418	206	1
RCHY1	7.32885	-1.82354	0.000127333	0.00992335	207	1
SAT1	9.66065	-1.67446	0.000138044	0.0107064	208	1
IFNGR1	8.60083	-1.71243	0.000139506	0.010768	209	1
MYCT1	8.02351	-2.03532	0.000140322	0.0107794	210	1
ROCK2	8.78762	-1.65643	0.000141019	0.0107816	211	1
ATP9A	7.21694	-2.19082	0.000149924	0.0114084	212	1
ETV6	7.64202	-1.7191	0.000151719	0.0114907	213	1
PTPRJ	10.1883	-1.73663	0.000153242	0.0115099	214	1
SWT1	7.77122	1.80025	0.000153399	0.0115099	215	1
LARP1B	6.6616	2.10087	0.000154833	0.0115596	216	1
VEGFC	4.16255	-4.10736	0.000155651	0.0115596	217	1
RHOU	5.71395	-2.5727	0.000156609	0.0115596	218	1
CDKN2AIP	6.10882	-2.58188	0.000156928	0.0115596	219	1
TARSL2	3.61413	-4.47397	0.00015991	0.0117258	220	1
FERMT3	8.14422	-1.89471	0.000162021	0.0118268	221	1
KDELR1	6.85357	2.02886	0.00016502	0.0119915	222	1
HNRNPLL	6.85203	-2.33457	0.00016826	0.0121721	223	1
FBXO7	12.2039	1.56092	0.000180616	0.0130076	224	1
INKA1	4.40282	-4.45061	0.000182574	0.0130881	225	1
OR2V2	5.79955	2.59958	0.000183356	0.0130881	226	1
ZSCAN29	8.20054	-1.94019	0.000184579	0.0131173	227	1
ZNF778	7.79523	-1.87366	0.000198876	0.0140714	228	1
TXNL4B	8.04593	-1.68107	0.000204966	0.0144389	229	1
KIF20B	6.33031	2.45088	0.00020628	0.0144683	230	1
NFIL3	6.48579	-2.15456	0.000209417	0.0146248	231	1
DENND4C	9.08126	-1.66126	0.000213021	0.0148123	232	1
TBC1D8B	9.296	2.03832	0.000216525	0.0149913	233	1
MOB3C	6.92074	-2.97099	0.000220792	0.0152214	234	1
LDLRAP1	7.48884	-1.92929	0.000223197	0.0153218	235	1
ATP6V0C	10.6505	1.57323	0.00023416	0.0159642	236	1
FSTL3	-3.22727	-6.05253	0.000234535	0.0159642	237	1
OLFM4	2.45331	-5.20775	0.00024017	0.0162621	238	1
PRKCD	7.50163	-1.76802	0.000240927	0.0162621	239	1
KLHL5	8.68533	-1.95808	0.000252433	0.0169677	240	1
TNPO2	11.5525	2.09707	0.000255781	0.0171214	241	1
CDKN1A	7.59557	-2.12083	0.000257397	0.0171584	242	1
JMJD1C	9.48742	-1.53808	0.000260386	0.017264	243	1
STX1A	5.64712	-2.78853	0.000261122	0.017264	244	1
AL353583.1	7.42189	3.47457	0.000267729	0.0176286	245	1
GK	7.3429	-1.89432	0.000269081	0.0176456	246	1
TMEM140	8.26042	-1.92279	0.000275783	0.0180004	247	1
CLIC1	8.61303	-1.53262	0.000276723	0.0180004	248	1
FILIP1L	6.46863	2.27879	0.000280402	0.0181664	249	1
ALS2CR12	5.97415	2.68948	0.000284448	0.0183549	250	1
HYDIN	5.63801	2.93424	0.000293085	0.0188369	251	1
INAFM2	8.15089	-2.04845	0.000302538	0.0193326	252	1
PLXNB3	2.80798	-5.07372	0.000303195	0.0193326	253	1
AFAP1	6.57903	-2.11767	0.000307206	0.0195112	254	1
PCYT1B	7.51527	-1.69847	0.000310759	0.0196595	255	1
SKA3	7.04882	2.19266	0.000315253	0.0198659	256	1
SLC25A39	11.3523	1.86291	0.000316915	0.0198694	257	1
CCSAP	6.38659	-2.22426	0.000319616	0.0198694	258	1
EHD3	7.34352	-2.05405	0.000319747	0.0198694	259	1
BTK	7.26466	-1.88286	0.000320235	0.0198694	260	1
SOCS6	3.30693	-4.41364	0.00032371	0.020008	261	1
PSG5	3.2068	-4.54962	0.000327317	0.0201538	262	1
CCNG1	8.12301	-1.69598	0.000328692	0.0201614	263	1
TMEM164	8.15491	-1.6744	0.00033122	0.0202395	264	1
CLEC1B	6.12984	-3.08944	0.000333247	0.0202865	265	1
SENP1	6.49112	-2.47952	0.000336323	0.0203968	266	1
GUCY1B1	8.05257	-2.14577	0.000354333	0.0214086	267	1
ATP5MC1	-3.22727	-5.84624	0.000360483	0.0216989	268	1
CBFA2T3	6.55092	-2.09919	0.000366013	0.0217986	269	1
TNFSF13B	6.90146	-1.90726	0.000366595	0.0217986	270	1
IRAK2	7.42408	-1.58224	0.000367416	0.0217986	271	1
PWWP2A	5.57363	-2.58691	0.000367543	0.0217986	272	1
HIST1H3D	-3.22727	-6.84936	0.000370761	0.0219089	273	1
GSPT1	10.8843	1.58169	0.000390586	0.0229961	274	1
USP13	10.635	-1.81849	0.000400312	0.023483	275	1
PIK3CB	7.92953	-2.33111	0.000402479	0.0235246	276	1
CEP170	6.70277	-2.11953	0.000405344	0.0236065	277	1
RBM14-RBM4	2.78612	6.05171	0.000410115	0.0237984	278	1
CMIP	9.72344	-1.74459	0.000413623	0.023916	279	1
CFL2	6.82239	1.82229	0.000415135	0.0239177	280	1
TSPAN9	6.80477	-1.96154	0.000418018	0.0239981	281	1
RANBP10	7.62412	1.70977	0.000422678	0.0241796	282	1
CFHR1	-3.22727	-6.4565	0.000429025	0.0244559	283	1
VTN	5.92323	-2.74121	0.000430838	0.0244728	284	1
ZNF24	8.14308	-1.54399	0.000433349	0.0245291	285	1
ARHGAP18	8.31666	-1.98696	0.000447968	0.0252679	286	1
ZZEF1	8.26022	-1.4979	0.000452066	0.0254102	287	1
NDUFV2	2.86182	-5.93081	0.000457846	0.0256457	288	1
RHBDL2	7.50643	1.83648	0.000460184	0.0256875	289	1
CD177	3.09478	-5.22681	0.000464434	0.0257221	290	1
SPINT2	6.72878	-2.29127	0.000464588	0.0257221	291	1
ARHGAP6	6.9498	-2.77926	0.000465587	0.0257221	292	1
ART5	-3.22727	-6.91429	0.000470823	0.0259226	293	1
TUBA8	6.41428	-2.4163	0.000475781	0.0261065	294	1
TUBGCP4	7.66491	-1.76398	0.000479921	0.0262443	295	1
ITGB5	7.42533	-1.76505	0.000481833	0.0262599	296	1
PTGS1	9.38934	-1.82586	0.000486361	0.0264174	297	1
DSE	7.7232	-2.16552	0.00049778	0.0269464	298	1
DGKG	5.73024	-2.87618	0.000499441	0.0269464	299	1
CTNS	5.71092	-2.2738	0.000506944	0.0272601	300	1
SEC14L5	5.84201	-2.47256	0.000511694	0.0273396	301	1
RBP4	5.52544	-2.74493	0.000511813	0.0273396	302	1
IGF2	10.3047	-1.69832	0.000518129	0.0275857	303	1
LMNA	6.7852	-2.39382	0.000532863	0.028185	304	1
MATN3	-3.22727	-6.24605	0.000534128	0.028185	305	1
GP5	7.09997	-1.88461	0.000535538	0.028185	306	1
ARID3B	6.70169	-1.97156	0.000536374	0.028185	307	1
ADORA2B	1.78971	-6.8391	0.000538376	0.0281983	308	1
LIMS4	5.86124	-2.73272	0.000542183	0.0283058	309	1
LBX2	10.8552	-1.88141	0.000559117	0.0290957	310	1
KRT7	-3.22727	-5.88214	0.0005633	0.0292192	311	1
MCTP1	7.51415	-1.73703	0.00057622	0.0297936	312	1
MINK1	6.84279	-1.78297	0.000579736	0.0298796	313	1
TSPAN18	7.11939	-1.9945	0.000617639	0.0317317	314	1
FAM81B	-3.22727	-6.34575	0.000627768	0.0321497	315	1
TRIP10	4.70581	-3.57108	0.000639014	0.0326221	316	1
MRS2	3.73817	-3.7244	0.000641359	0.0326385	317	1
EGF	7.81144	-2.77705	0.000668526	0.033914	318	1
STON1	6.40631	-2.23358	0.000678697	0.0343221	319	1
MBNL3	12.5962	1.4574	0.000687451	0.0346561	320	1
KCTD20	9.29774	-1.56386	0.000693491	0.0348517	321	1
PYGL	8.1919	-1.47233	0.000716731	0.0359078	322	1
IFRD1	7.41603	-1.63056	0.000728943	0.0363288	323	1
PLD5	7.65808	1.99506	0.000729638	0.0363288	324	1
POLE2	6.60936	1.63048	0.000740875	0.0367748	325	1
SLC37A1	5.59951	-2.60058	0.000753564	0.0372436	326	1
C1orf116	5.07984	-2.96915	0.000754937	0.0372436	327	1
HYAL4	3.74913	4.11747	0.000760019	0.0373234	328	1
SEMA7A	4.44528	-3.18317	0.000761182	0.0373234	329	1
THUMPD1	7.35949	-1.61881	0.000766019	0.0374467	330	1
FAM214B	8.11589	-1.54209	0.00077191	0.0376207	331	1
GFI1B	8.60132	-1.39406	0.000778224	0.0378142	332	1
TJP2	7.24688	-1.66561	0.000794173	0.0384733	333	1
HSD3B1	-3.22727	-5.93271	0.000806286	0.0389431	334	1
S100A8	11.37	-1.30789	0.000841677	0.0405311	335	1
KMT2C	9.86761	-1.4258	0.000844221	0.0405327	336	1
MAP3K5	8.59177	-1.55737	0.000855928	0.0409728	337	1
ARID1A	8.66879	-1.38547	0.000863225	0.0411998	338	1
PGD	7.54228	-1.54946	0.000869577	0.0413806	339	1
ABCC4	9.54146	-1.43866	0.00087584	0.041556	340	1
PTPN18	9.52272	-1.41569	0.000886462	0.0418591	341	1
SERF2	10.6926	1.39388	0.000887416	0.0418591	342	1
RNF122	2.86659	-5.19092	0.00089085	0.0418985	343	1
ITGB3	10.2065	-1.74297	0.000894162	0.041932	344	1
SPOCD1	4.11002	-3.92023	0.000915953	0.0428295	345	1
FABP6	-3.22727	8.95649	0.000918652	0.0428315	346	1
MAFG	6.50268	-1.96132	0.000941705	0.0436623	347	1
CARM1	7.91759	1.76376	0.000941883	0.0436623	348	1
PRKCA	7.39757	-1.53449	0.000947942	0.0438172	349	1
CPOX	7.18256	-1.82573	0.000977332	0.0450466	350	1
CMTM2	5.3917	-2.64094	0.000983554	0.0452042	351	1
ACVR1	5.92239	-2.20428	0.000988241	0.0452906	352	1
MC1R	-3.22727	7.548	0.000996409	0.0455356	353	1
RAB30	7.28381	-1.92135	0.00100854	0.0459562	354	1
BCL11A	7.42913	1.51252	0.0010117	0.0459562	355	1
KDM3A	7.00242	-1.61901	0.00101659	0.0459562	356	1
HIST2H3C	10.3858	1.53256	0.00101871	0.0459562	357	1
ABCC1	6.90993	-1.77612	0.00101986	0.0459562	358	1
HIST2H3A	10.3858	1.53256	0.00102319	0.045978	359	1
TUBA1C	8.36243	-1.50948	0.00105182	0.0471334	360	1
MED25	6.87269	1.6687	0.00105945	0.0473435	361	1
CTR9	7.60429	-1.61289	0.00109232	0.0486776	362	1
TRIM40	4.50556	-3.42827	0.00110676	0.0491851	363	1
PSG3	1.49724	-6.25417	0.00111399	0.0493706	364	1
SCAMP4	7.39171	1.55538	0.00112306	0.049636	365	1

## Sheet: lnRNA-Trimester1 vs control
gene_id	a.value	m.value	p.value	q.value	rank	estimatedDEG
LINC02385	-3.17983	12.6109	3.53528e-27	2.48283e-23	1	1
AC104260.2	9.08533	8.55978	1.73536e-18	6.0937e-15	2	1
MIR583HG	9.07037	-4.20585	5.56936e-14	1.30379e-10	3	1
PLAC4	7.29383	-5.76077	3.07198e-10	4.76718e-07	4	1
AP000345.1	-3.17983	-8.70953	3.39398e-10	4.76718e-07	5	1
AC005229.4	6.13948	-5.20704	6.48688e-10	7.59289e-07	6	1
AC009779.2	5.71497	4.80469	1.70958e-06	0.0017152	7	1
AL355377.2	-3.17983	-9.2546	2.85069e-06	0.00250255	8	1
AL139099.4	21.5996	2.10392	1.05337e-05	0.00753541	9	1
RRM1-AS1	4.00976	-6.68218	1.07296e-05	0.00753541	10	1
AC084759.3	10.2439	-2.6435	1.48839e-05	0.00950267	11	1
AC007342.8	5.31933	-4.41205	5.63528e-05	0.0326173	12	1
H19	9.56215	-2.50685	6.03766e-05	0.0326173	13	1
AC087190.3	-3.17983	10.3055	8.53988e-05	0.0426082	14	1
AL049796.1	13.8027	2.23969	9.10044e-05	0.0426082	15	1

## Sheet: lncRNA-Trimester2 vs ctl
gene_id	a.value	m.value	p.value	q.value	rank	estimatedDEG
PLAC4	7.23816	-5.92733	1.36133e-10	9.30466e-07	1	1
AP000345.1	-3.35465	-9.00879	8.05742e-07	0.00244793	2	1
AL049796.1	13.2999	2.97984	1.07444e-06	0.00244793	3	1
MIR583HG	8.37888	-3.10904	2.06816e-06	0.00353397	4	1
AL583859.2	1.28104	8.24667	1.26116e-05	0.014725	5	1
AC013652.1	3.05964	-9.85327	1.29261e-05	0.014725	6	1
AC245014.3	18.3697	2.38613	2.98769e-05	0.0291726	7	1
AC010343.3	-3.35465	-10.7903	3.70926e-05	0.031691	8	1
AD001527.1	7.27115	-7.04191	4.60632e-05	0.0321323	9	1
AC005229.4	5.67076	-4.5782	4.70115e-05	0.0321323	10	1
AL139099.4	21.503	2.01873	6.00598e-05	0.0373189	11	1

## Sheet: lncRNA-Trimester3 vs ctl
gene_id	a.value	m.value	p.value	q.value	rank	estimatedDEG
PLAC4	6.9228	-5.6914	2.13995e-14	1.47849e-10	1	1
AL049796.1	13.1246	2.91954	4.75679e-08	0.000164323	2	1
AP000345.1	-3.33554	-7.983	6.64503e-07	0.00153035	3	1
AL365361.1	8.23556	-3.32818	4.08399e-06	0.00705408	4	1
AL627443.1	8.77668	3.6949	8.44054e-06	0.0116631	5	1

## Sheet: miRNA-Trimester1 vs control
gene_id	a.value	m.value	p.value	q.value	rank	estimatedDEG
hsa-miR-519a-5p	6.36618	-8.76518	2.71208e-35	3.92709e-32	1	1
hsa-miR-519b-5p	5.66162	-8.19591	7.09026e-33	4.3882e-30	2	1
hsa-miR-516b-5p	4.83181	-8.77544	9.09157e-33	4.3882e-30	3	1
hsa-miR-519a-2-5p	4.83388	-8.29684	1.50623e-30	5.45255e-28	4	1
hsa-miR-522-5p	4.93182	-8.31637	4.05441e-30	1.17416e-27	5	1
hsa-miR-520a-5p	4.77586	-8.26276	5.02643e-28	1.21305e-25	6	1
hsa-miR-1283	5.97479	-7.82069	4.78331e-26	9.89462e-24	7	1
hsa-miR-518e-5p	5.24378	-7.87067	9.52496e-26	1.72402e-23	8	1
hsa-miR-523-5p	3.6755	-9.00115	2.3458e-25	3.77413e-23	9	1
hsa-miR-517a-3p	5.16412	-7.42292	3.65312e-24	5.28972e-22	10	1
hsa-miR-520d-5p	4.64893	-7.51632	6.71359e-24	8.83752e-22	11	1
hsa-miR-526b-5p	5.50428	-7.71961	2.0788e-23	2.50842e-21	12	1
hsa-miR-518a-3p	3.74633	-9.14281	4.56092e-23	5.08016e-21	13	1
hsa-miR-516a-5p	6.51326	-7.58769	5.55784e-22	5.7484e-20	14	1
hsa-miR-498-5p	7.22508	-8.43845	8.27885e-22	7.99185e-20	15	1
hsa-miR-519c-5p	4.4103	-7.72509	1.05371e-21	9.53605e-20	16	1
hsa-miR-1323	5.64148	-7.67809	1.46473e-21	1.24761e-19	17	1
hsa-miR-517b-3p	3.7808	-8.16175	3.03575e-20	2.44209e-18	18	1
hsa-miR-520b-5p	6.23273	-7.37618	8.30054e-20	6.32588e-18	19	1
hsa-miR-517-5p	5.36736	-7.11649	1.58909e-19	1.1505e-17	20	1
hsa-miR-518e-3p	3.56341	-7.78514	6.45396e-18	4.45016e-16	21	1
hsa-miR-512-3p	9.03158	-7.89862	1.14186e-17	7.36756e-16	22	1
hsa-miR-519d-5p	3.70516	-8.06864	1.17026e-17	7.36756e-16	23	1
hsa-miR-515-3p	7.38359	-8.29945	2.77696e-17	1.67543e-15	24	1
hsa-miR-524-5p	7.1063	-7.84883	5.15513e-17	2.98585e-15	25	1
hsa-miR-527	2.51031	-9.24186	2.17807e-15	1.21302e-13	26	1
hsa-miR-525-5p	4.97771	-6.54875	1.2524e-13	6.71655e-12	27	1
hsa-miR-526a-5p	2.66365	-8.50094	3.82313e-13	1.9771e-11	28	1
hsa-miR-515-5p	9.101	-6.63107	5.36145e-13	2.67703e-11	29	1
hsa-miR-519d-3p	3.57682	-6.41953	2.79389e-12	1.34852e-10	30	1
hsa-miR-517c-3p	2.77663	-7.7745	1.18244e-11	5.52315e-10	31	1
hsa-miR-519a-3p	-3.32808	-8.16997	4.01501e-11	1.81679e-09	32	1
hsa-miR-149-5p	8.90819	-3.05202	1.033e-10	4.5327e-09	33	1
hsa-miR-522-3p	-3.32808	-7.96578	1.63617e-10	6.96814e-09	34	1
hsa-miR-518f-5p	2.17354	-8.56833	1.78453e-10	7.38286e-09	35	1
hsa-miR-518a-5p	3.10664	-6.52577	4.46381e-10	1.79544e-08	36	1
hsa-miR-520f-5p	-3.32808	-8.02776	9.33128e-10	3.65181e-08	37	1
hsa-miR-520a-3p	-3.32808	-7.97335	1.44469e-08	5.50505e-07	38	1
hsa-miR-520c-5p	2.78889	-6.7514	3.53659e-08	1.31307e-06	39	1
hsa-miR-483-3p	10.0537	-2.4076	5.48209e-08	1.98452e-06	40	1
hsa-miR-518c-3p	2.6628	-5.98392	1.42706e-07	5.03995e-06	41	1
hsa-miR-512-5p	4.03096	-5.49057	2.3155e-07	7.98296e-06	42	1
hsa-miR-518d-5p	1.88887	-6.95136	3.46693e-07	1.16747e-05	43	1
hsa-miR-518b	-3.32808	-7.05244	1.09162e-06	3.59242e-05	44	1
hsa-miR-454-3p	8.8475	2.42771	1.39096e-06	4.47581e-05	45	1
hsa-miR-518d-3p	2.3682	-6.38655	3.87341e-06	0.000121928	46	1
hsa-miR-520h	3.18403	-5.26461	4.50324e-06	0.000138738	47	1
hsa-let-7f-5p	19.4179	1.88969	5.80669e-06	0.000175168	48	1
hsa-miR-518c-5p	1.45215	-7.12554	1.17694e-05	0.000347797	49	1
hsa-let-7a-5p	19.8971	1.57097	1.58554e-05	0.000459172	50	1
hsa-miR-1228-3p	7.96604	-1.90472	3.8784e-05	0.00109619	51	1
hsa-miR-155-5p	10.134	1.58553	3.93659e-05	0.00109619	52	1
hsa-miR-519e-5p	3.28962	-4.8608	4.30153e-05	0.00117521	53	1
hsa-miR-4317	7.11859	-3.16482	9.19774e-05	0.00246636	54	1
hsa-let-7g-5p	20.8858	1.65033	0.000107934	0.0028416	55	1
hsa-miR-518f-3p	-3.32808	-7.0288	0.000128401	0.00328282	56	1
hsa-miR-26a-5p	17.6662	1.4126	0.000129227	0.00328282	57	1
hsa-miR-675-5p	4.60385	-3.05748	0.000133968	0.00330611	58	1
hsa-miR-100-5p	13.0913	-1.32025	0.00013471	0.00330611	59	1
hsa-miR-1246	14.8745	-2.30629	0.000142605	0.00344155	60	1
hsa-miR-521	-3.32808	-6.43661	0.000147208	0.00349439	61	1
hsa-let-7e-5p	11.382	1.3272	0.000229411	0.00535786	62	1
hsa-miR-520d-3p	-3.32808	-6.13083	0.000249208	0.00572783	63	1
hsa-miR-193b-3p	9.65386	-1.37695	0.000328699	0.00743682	64	1
hsa-miR-520e-5p	-3.32808	-6.20239	0.000381449	0.00849751	65	1
hsa-miR-122-3p	13.3702	-1.56451	0.000594211	0.0130366	66	1
hsa-miR-190a-5p	8.33504	1.68342	0.000693997	0.0149986	67	1
hsa-miR-498-3p	-3.32808	-6.46161	0.000758275	0.0159416	68	1
hsa-miR-98-5p	14.4816	1.35226	0.000759647	0.0159416	69	1
hsa-miR-3614-5p	6.34863	-1.93784	0.00080652	0.0166834	70	1
hsa-miR-2115-5p	6.473	-1.84655	0.00102042	0.0208109	71	1
hsa-miR-519c-3p	-3.32808	-6.01704	0.00124842	0.0251071	72	1
hsa-miR-374b-5p	13.6948	1.46235	0.001332	0.026421	73	1
hsa-miR-122-5p	14.6468	-1.71513	0.00139848	0.0273649	74	1
hsa-miR-4484	1.05113	-6.32351	0.00172352	0.0332754	75	1
hsa-miR-590-3p	11.2398	1.50355	0.00202338	0.0385507	76	1
hsa-let-7c-5p	17.9416	1.36235	0.00211105	0.0396987	77	1
hsa-let-7d-5p	16.9727	1.05826	0.0024392	0.0452816	78	1

## Sheet: miRNA-Trimester2 vs control
gene_id	a.value	m.value	p.value	q.value	rank	estimatedDEG
hsa-miR-519b-5p	5.37261	-7.68356	1.45926e-24	2.09987e-21	1	1
hsa-miR-519a-5p	5.90306	-7.89015	4.02349e-24	2.8949e-21	2	1
hsa-miR-522-5p	4.64902	-7.83156	1.61303e-23	7.73716e-21	3	1
hsa-miR-516b-5p	4.46709	-8.1406	3.16479e-22	1.13853e-19	4	1
hsa-miR-519a-2-5p	4.43268	-7.60438	6.35252e-22	1.82826e-19	5	1
hsa-miR-520d-5p	4.7027	-7.70431	9.73948e-21	2.33585e-18	6	1
hsa-miR-526b-5p	5.41188	-7.5683	2.10248e-20	4.32211e-18	7	1
hsa-miR-518e-5p	4.98788	-7.40151	3.91943e-20	7.05008e-18	8	1
hsa-miR-523-5p	3.38419	-8.49607	1.27166e-19	2.03324e-17	9	1
hsa-miR-517a-3p	5.10184	-7.3949	1.45212e-19	2.08961e-17	10	1
hsa-miR-516a-5p	6.40841	-7.46476	1.95503e-19	2.55753e-17	11	1
hsa-miR-517-5p	5.45586	-7.35943	2.63816e-19	3.1636e-17	12	1
hsa-miR-1283	5.55853	-7.07125	6.91706e-19	7.65665e-17	13	1
hsa-miR-519c-5p	4.09183	-7.14991	4.19959e-17	4.20265e-15	14	1
hsa-miR-518a-3p	3.51239	-8.75247	4.38081e-17	4.20265e-15	15	1
hsa-miR-517b-3p	3.66504	-8.0433	7.3785e-17	6.63604e-15	16	1
hsa-miR-519d-5p	3.64074	-8.04657	7.26537e-16	6.14992e-14	17	1
hsa-miR-525-5p	5.07889	-6.80742	3.55744e-15	2.84398e-13	18	1
hsa-miR-520a-5p	4.5017	-7.74794	4.58573e-15	3.47308e-13	19	1
hsa-miR-498-5p	6.68898	-7.45245	7.91362e-15	5.69385e-13	20	1
hsa-miR-520b-5p	5.85107	-6.65588	1.22237e-14	8.34265e-13	21	1
hsa-miR-524-5p	6.96841	-7.62016	1.27546e-14	8.34265e-13	22	1
hsa-miR-1323	5.36496	-7.18938	2.17429e-14	1.36035e-12	23	1
hsa-miR-526a-5p	2.53216	-8.24682	5.51245e-14	3.30517e-12	24	1
hsa-miR-515-3p	6.95916	-7.49634	1.61582e-13	9.30066e-12	25	1
hsa-miR-515-5p	9.29514	-7.08387	3.30234e-13	1.82772e-11	26	1
hsa-miR-512-3p	8.48616	-6.86859	4.36912e-13	2.32858e-11	27	1
hsa-miR-518f-5p	2.06949	-8.53945	3.94915e-12	2.02958e-10	28	1
hsa-miR-518e-3p	3.63009	-8.02527	8.21451e-12	4.07609e-10	29	1
hsa-miR-149-5p	9.16341	-3.64467	1.13505e-11	5.44444e-10	30	1
hsa-miR-519d-3p	3.70899	-6.76561	1.47087e-11	6.82768e-10	31	1
hsa-miR-527	2.30938	-9.01924	1.08242e-10	4.75669e-09	32	1
hsa-miR-518c-3p	3.1631	-7.09128	1.09083e-10	4.75669e-09	33	1
hsa-miR-517c-3p	2.67522	-7.75092	7.72602e-10	3.26993e-08	34	1
hsa-miR-518b	-3.29679	-8.00236	1.25694e-09	5.1678e-08	35	1
hsa-miR-520c-5p	2.71187	-6.60624	1.54016e-09	6.15637e-08	36	1
hsa-miR-520h	3.52243	-6.00451	3.0311e-09	1.17885e-07	37	1
hsa-let-7g-5p	20.3485	2.62867	1.68474e-08	6.37984e-07	38	1
hsa-miR-522-3p	-3.29679	-7.966	3.48985e-08	1.28767e-06	39	1
hsa-miR-454-3p	8.41793	3.18315	4.00704e-08	1.44153e-06	40	1
hsa-miR-518a-5p	2.86876	-6.10189	2.07335e-07	7.27695e-06	41	1
hsa-let-7c-5p	17.3753	2.3927	2.25831e-07	7.7374e-06	42	1
hsa-miR-512-5p	3.91156	-5.31921	4.63292e-07	1.55041e-05	43	1
hsa-miR-518d-5p	1.86687	-6.91625	5.63941e-07	1.84434e-05	44	1
hsa-miR-520d-3p	-3.29679	-7.34624	7.05199e-07	2.25507e-05	45	1
hsa-let-7f-5p	18.9947	2.62527	8.77074e-07	2.74372e-05	46	1
hsa-miR-521	-3.29679	-7.38979	1.7159e-06	5.25359e-05	47	1
hsa-miR-518c-5p	1.39503	-7.19054	2.40915e-06	7.22243e-05	48	1
hsa-miR-519a-3p	-3.29679	-7.47118	2.60785e-06	7.65858e-05	49	1
hsa-miR-1246	15.1289	-2.92372	3.24693e-06	9.34465e-05	50	1
hsa-miR-98-5p	13.9277	2.35405	3.93294e-06	0.000110971	51	1
hsa-miR-520f-5p	-3.29679	-7.25231	4.21394e-06	0.000116613	52	1
hsa-let-7a-5p	19.5142	2.22472	8.00992e-06	0.000217477	53	1
hsa-miR-155-5p	9.71451	2.32824	8.72882e-06	0.000232607	54	1
hsa-miR-525-3p	-3.29679	-7.20615	1.01831e-05	0.000266426	55	1
hsa-miR-520g-3p	1.59393	-7.26618	2.66443e-05	0.000684664	56	1
hsa-miR-26a-5p	17.2402	2.15532	3.6133e-05	0.000912201	57	1
hsa-miR-103a-3p	15.8862	1.50754	4.45103e-05	0.00110432	58	1
hsa-miR-100-5p	13.1889	-1.63148	4.5879e-05	0.00111898	59	1
hsa-miR-518f-3p	-3.29679	-7.31906	5.71065e-05	0.0013696	60	1
hsa-let-7b-5p	20.3319	1.51597	6.47948e-05	0.00152852	61	1
hsa-miR-1307-5p	8.691	-1.92118	7.30784e-05	0.00169613	62	1
hsa-miR-519e-5p	3.66436	-5.64604	9.61624e-05	0.00219647	63	1
hsa-miR-30e-3p	14.6647	1.45562	0.00013303	0.00299109	64	1
hsa-miR-122-3p	13.2723	-1.4877	0.000138702	0.00307064	65	1
hsa-let-7i-5p	20.2834	1.66977	0.000141464	0.00308435	66	1
hsa-miR-301a-3p	12.1926	1.47527	0.000174738	0.00375296	67	1
hsa-miR-151a-5p	15.036	1.41916	0.000294006	0.00616371	68	1
hsa-miR-548b-3p	6.6714	-2.35076	0.00029555	0.00616371	69	1
hsa-miR-374b-5p	13.3613	2.0369	0.00035376	0.0072723	70	1
hsa-miR-4317	6.79344	-2.57799	0.000386514	0.00783371	71	1
hsa-miR-374a-5p	12.6558	1.9573	0.000498106	0.00995521	72	1
hsa-miR-3688-5p	5.10462	2.38397	0.000507426	0.0100025	73	1
hsa-let-7d-5p	16.6492	1.58719	0.000530173	0.0103097	74	1
hsa-miR-545-5p	1.62973	5.98276	0.000540653	0.0103733	75	1
hsa-miR-190a-5p	8.10363	2.03848	0.000555741	0.0104971	76	1
hsa-miR-144-5p	13.4396	1.57748	0.000561693	0.0104971	77	1
hsa-miR-1228-3p	7.86131	-1.81183	0.000576707	0.0106395	78	1
hsa-miR-3667-5p	-3.29679	6.54152	0.000661272	0.0120452	79	1
hsa-miR-483-3p	9.52002	-1.46085	0.00081775	0.0147093	80	1
hsa-miR-194-5p	13.9437	1.45534	0.000888126	0.0157779	81	1
hsa-miR-545-3p	0.759091	6.80207	0.00103901	0.0182333	82	1
hsa-miR-6715a-3p	3.52796	-5.06849	0.00112936	0.0195801	83	1
hsa-miR-520a-3p	-3.29679	-6.22141	0.00135975	0.0232938	84	1
hsa-miR-4632-3p	-3.29679	-6.22657	0.00150525	0.0254831	85	1
hsa-miR-1277-3p	10.633	1.53292	0.00153712	0.02572	86	1
hsa-miR-374b-3p	7.95846	1.92604	0.00156562	0.0258956	87	1
hsa-miR-107	13.7813	1.17595	0.00162586	0.0265866	88	1
hsa-miR-4306	5.14206	-2.06157	0.001683	0.0272072	89	1
hsa-miR-374a-3p	10.8714	1.64452	0.00170163	0.0272072	90	1
hsa-miR-1914-5p	-3.29679	-6.44989	0.0017725	0.0280289	91	1
hsa-miR-424-3p	9.66007	-1.21889	0.00179402	0.0280609	92	1
hsa-miR-3614-5p	6.32881	-1.99558	0.0019873	0.0305347	93	1
hsa-miR-511-5p	6.53407	-1.68537	0.002008	0.0305347	94	1
hsa-miR-224-5p	11.8882	-1.47327	0.00201584	0.0305347	95	1
hsa-miR-6868-3p	2.13131	4.39889	0.00210825	0.0316018	96	1
hsa-let-7e-5p	11.1805	1.61571	0.00226865	0.0336556	97	1
hsa-miR-193b-3p	9.55695	-1.28023	0.00259755	0.0381415	98	1
hsa-miR-16-5p	17.8453	1.46543	0.00270587	0.0393308	99	1
hsa-miR-147b-3p	5.6639	-2.19715	0.00303853	0.0431493	100	1
hsa-miR-4742-5p	3.44781	3.83966	0.00304432	0.0431493	101	1
hsa-miR-498-3p	-3.29679	-5.67293	0.00305853	0.0431493	102	1
hsa-miR-122-5p	14.3903	-1.32309	0.00343583	0.0480016	103	1
hsa-miR-1255a	1.26693	5.25715	0.00349035	0.0482944	104	1
hsa-miR-2115-5p	6.3084	-1.62088	0.00352419	0.0482981	105	1
hsa-miR-31-5p	1.29809	5.31947	0.0036669	0.0497798	106	1

## Sheet: miRNA-Trimester3 vs control
gene_id	a.value	m.value	p.value	q.value	rank	estimatedDEG
hsa-miR-516b-5p	4.80016	-8.91593	1.94727e-32	2.81964e-29	1	1
hsa-miR-519a-5p	6.33995	-8.8677	1.30418e-29	6.64689e-27	2	1
hsa-miR-520d-5p	4.90949	-8.20222	1.37712e-29	6.64689e-27	3	1
hsa-miR-522-5p	5.03019	-8.68129	4.41243e-29	1.5973e-26	4	1
hsa-miR-517a-3p	5.21951	-7.72125	6.18235e-29	1.79041e-26	5	1
hsa-miR-519a-2-5p	4.74602	-8.30417	8.36326e-29	2.01833e-26	6	1
hsa-miR-517b-3p	3.88581	-8.5279	9.47715e-28	1.96042e-25	7	1
hsa-miR-519b-5p	5.678	-8.38391	2.24308e-27	4.05997e-25	8	1
hsa-miR-517-5p	5.6725	-7.90054	3.22435e-26	5.18762e-24	9	1
hsa-miR-523-5p	3.75846	-9.36104	1.03454e-25	1.49801e-23	10	1
hsa-miR-518e-5p	5.28111	-8.10015	4.38552e-25	5.77295e-23	11	1
hsa-miR-516a-5p	6.50743	-7.77093	1.17674e-24	1.41994e-22	12	1
hsa-miR-526b-5p	5.74476	-8.36907	1.09596e-23	1.22073e-21	13	1
hsa-miR-519c-5p	4.48042	-8.05018	3.71357e-23	3.84089e-21	14	1
hsa-miR-518a-3p	3.47143	-8.78697	1.21423e-22	1.17214e-20	15	1
hsa-miR-1283	5.98543	-8.03913	2.98389e-22	2.70042e-20	16	1
hsa-miR-520a-5p	4.78764	-8.45482	1.22859e-21	1.04647e-19	17	1
hsa-miR-1323	5.53614	-7.65374	1.56606e-21	1.25981e-19	18	1
hsa-miR-518e-3p	3.78646	-8.44201	3.48543e-21	2.65627e-19	19	1
hsa-miR-519d-5p	3.70713	-8.28335	7.54007e-21	5.45901e-19	20	1
hsa-miR-526a-5p	2.83379	-8.99539	1.30954e-20	9.02959e-19	21	1
hsa-miR-498-5p	7.16114	-8.50952	2.54711e-20	1.67646e-18	22	1
hsa-miR-149-5p	9.41735	-4.20538	1.01121e-19	6.36624e-18	23	1
hsa-miR-525-5p	5.15043	-7.07589	2.31899e-19	1.39913e-17	24	1
hsa-miR-519d-3p	3.92841	-7.27483	1.55685e-18	9.01729e-17	25	1
hsa-miR-520b-5p	6.13295	-7.34257	9.04424e-18	5.03695e-16	26	1
hsa-miR-512-3p	8.86486	-7.74053	1.32477e-17	7.10467e-16	27	1
hsa-miR-527	2.33737	-9.14812	3.37852e-17	1.74718e-15	28	1
hsa-miR-524-5p	7.18496	-8.18253	4.88272e-17	2.43799e-15	29	1
hsa-miR-518f-5p	2.39724	-9.26786	7.07801e-17	3.41632e-15	30	1
hsa-miR-515-3p	7.20939	-8.12665	1.12641e-16	5.26144e-15	31	1
hsa-miR-515-5p	9.46207	-7.53207	4.04037e-15	1.82827e-13	32	1
hsa-miR-520c-5p	3.01634	-7.36048	7.24757e-15	3.18015e-13	33	1
hsa-miR-517c-3p	2.67101	-7.8154	1.06351e-14	4.52929e-13	34	1
hsa-miR-518b	-3.11739	-8.33475	1.04319e-13	4.31582e-12	35	1
hsa-miR-190a-5p	7.554	3.12465	3.65307e-12	1.46934e-10	36	1
hsa-miR-520a-3p	-3.11739	-8.054	7.06838e-12	2.76622e-10	37	1
hsa-miR-520h	3.55618	-6.09843	1.70161e-11	6.48403e-10	38	1
hsa-miR-518a-5p	2.93555	-6.36273	4.95708e-11	1.84047e-09	39	1
hsa-miR-520f-5p	-3.11739	-8.16565	3.2505e-10	1.17668e-08	40	1
hsa-miR-519e-5p	3.62611	-5.61086	4.65618e-10	1.64443e-08	41	1
hsa-miR-518d-5p	1.97657	-7.28096	1.16391e-09	4.01273e-08	42	1
hsa-miR-518c-3p	2.74225	-6.35359	7.24655e-09	2.44023e-07	43	1
hsa-miR-454-3p	8.40514	3.19744	7.93687e-09	2.61195e-07	44	1
hsa-miR-4742-5p	-3.11739	7.76564	1e-08	3.21778e-07	45	1
hsa-miR-522-3p	-3.11739	-7.63939	1.75471e-08	5.52351e-07	46	1
hsa-miR-521	-3.11739	-7.69282	2.72682e-08	8.40094e-07	47	1
hsa-miR-519a-3p	-3.11739	-7.41103	1.27418e-07	3.84378e-06	48	1
hsa-miR-512-5p	3.93266	-5.38951	2.16155e-07	6.38759e-06	49	1
hsa-miR-518f-3p	-3.11739	-7.33795	2.79408e-07	8.09166e-06	50	1
hsa-let-7c-5p	17.4613	2.20932	9.08114e-07	2.57833e-05	51	1
hsa-let-7g-5p	20.5035	2.2986	1.06737e-06	2.97221e-05	52	1
hsa-miR-17-5p	15.013	1.8264	1.51153e-06	4.12961e-05	53	1
hsa-miR-100-5p	13.3555	-1.99107	1.71394e-06	4.59589e-05	54	1
hsa-miR-301a-3p	12.0103	1.83482	2.57205e-06	6.77149e-05	55	1
hsa-miR-103a-3p	15.7809	1.69827	3.46522e-06	8.96006e-05	56	1
hsa-miR-194-5p	13.7148	1.88803	4.86037e-06	0.00012347	57	1
hsa-let-7f-5p	19.1107	2.38405	8.74061e-06	0.000218214	58	1
hsa-miR-520d-3p	-3.11739	-6.5965	3.86139e-05	0.000947677	59	1
hsa-miR-151a-5p	15.001	1.46977	3.94855e-05	0.000952917	60	1
hsa-miR-20a-5p	16.1215	1.56995	5.54807e-05	0.00131699	61	1
hsa-let-7a-5p	19.6631	1.91129	5.91033e-05	0.00138035	62	1
hsa-miR-518c-5p	1.36003	-7.19343	7.1835e-05	0.00165107	63	1
hsa-miR-106b-5p	13.7383	1.46343	8.98537e-05	0.00203294	64	1
hsa-let-7d-5p	16.6379	1.60119	0.000104025	0.00231735	65	1
hsa-miR-98-5p	14.0842	2.01681	0.00010835	0.00237714	66	1
hsa-miR-4306	5.27394	-2.37295	0.000114195	0.00246797	67	1
hsa-miR-1255a	-3.11739	6.26361	0.000131356	0.00279711	68	1
hsa-miR-107	13.681	1.35725	0.000156183	0.00327759	69	1
hsa-miR-374b-5p	13.3965	1.93139	0.00022155	0.00452949	70	1
hsa-let-7b-5p	20.3791	1.38331	0.000222095	0.00452949	71	1
hsa-miR-520e-5p	-3.11739	-6.58785	0.000354807	0.00713557	72	1
hsa-miR-3614-5p	6.25047	-1.87862	0.000381901	0.00757524	73	1
hsa-miR-1255b-5p	3.38593	3.884	0.000403343	0.00789245	74	1
hsa-miR-518d-3p	1.61573	-5.07558	0.000433922	0.00837759	75	1
hsa-miR-524-3p	3.47158	-4.12202	0.000485855	0.00925683	76	1
hsa-miR-374a-5p	12.7041	1.83888	0.000596597	0.0112191	77	1
hsa-miR-941	9.83095	1.42422	0.000626169	0.0116243	78	1
hsa-miR-26a-5p	17.4352	1.73825	0.000671932	0.0123159	79	1
hsa-miR-216b-5p	0.79547	5.96278	0.000712663	0.0128992	80	1
hsa-miR-106b-3p	12.2101	1.40205	0.000781157	0.0139644	81	1
hsa-miR-2115-5p	6.41197	-1.86144	0.00080589	0.0141587	82	1
hsa-miR-433-3p	-3.11739	6.42788	0.000811582	0.0141587	83	1
hsa-miR-3149	2.77555	4.30822	0.000852004	0.0146869	84	1
hsa-miR-20a-3p	6.43722	2.06129	0.00100235	0.0170033	85	1
hsa-miR-4765	-3.11739	5.72898	0.00100986	0.0170033	86	1
hsa-miR-1228-3p	7.63599	-1.39647	0.00118585	0.0197369	87	1
hsa-miR-18a-5p	11.6506	1.25524	0.00130241	0.0212509	88	1
hsa-miR-561-5p	6.90672	-1.67506	0.00130617	0.0212509	89	1
hsa-miR-483-3p	9.4057	-1.26543	0.00134972	0.0217155	90	1
hsa-miR-556-5p	-3.11739	5.72704	0.00138897	0.0221015	91	1
hsa-miR-519c-3p	-3.11739	-6.10018	0.00142235	0.0223865	92	1
hsa-miR-4521	5.84226	1.94704	0.00151187	0.0235397	93	1
hsa-miR-142-3p	11.5294	1.26007	0.0016174	0.0249149	94	1
hsa-miR-525-3p	-3.11739	-5.77663	0.00171017	0.0260666	95	1
hsa-miR-155-5p	10.0724	1.58398	0.00175852	0.0265243	96	1
hsa-miR-1290	11.0558	-1.41436	0.0019095	0.0285046	97	1
hsa-let-7e-5p	11.2472	1.45369	0.00223323	0.0329972	98	1
hsa-miR-548b-3p	6.88486	-2.8214	0.00240512	0.0350884	99	1
hsa-miR-30b-5p	12.2936	1.16703	0.00242324	0.0350884	100	1
hsa-miR-1246	14.4672	-1.64426	0.00250746	0.0359486	101	1
hsa-miR-561-3p	-3.11739	-5.9586	0.00256457	0.0364068	102	1
hsa-miR-151b	13.0756	1.10827	0.0026768	0.0374273	103	1
hsa-miR-7-5p	15.0031	1.1424	0.00268815	0.0374273	104	1
hsa-miR-1277-3p	10.7362	1.30424	0.00276417	0.0381192	105	1
hsa-miR-627-3p	0.719998	5.35196	0.00288485	0.0394081	106	1
hsa-miR-1307-5p	8.33064	-1.20907	0.00295316	0.0399642	107	1
hsa-miR-224-5p	11.7668	-1.26161	0.00307478	0.0412248	108	1
hsa-miR-6891-3p	4.66866	-2.46609	0.00322617	0.0428578	109	1
hsa-miR-520g-3p	0.762704	-5.62192	0.00332498	0.0437688	110	1
hsa-let-7i-5p	20.5093	1.18904	0.00343261	0.0447785	111	1
hsa-miR-1910-5p	4.93699	-2.96163	0.00365863	0.0473008	112	1
hsa-miR-374a-3p	10.9741	1.41836	0.00372407	0.0477208	113	1
hsa-miR-20b-5p	10.7839	1.38991	0.00386268	0.0490628	114	1
