# Supplementary material for: Polyadenylation ligation‐mediated sequencing (PALM‐Seq) characterizes cell‐free coding and non‐coding RNAs in human biofluids
Source: Clin Transl Med. 2022 Jul 20;12(7):e987. doi: 10.1002/ctm2.987 (PMC9299576; doi:10.1002/ctm2.987)
Supplement: Supplementary file 6 — Supp. Table S5 Information [file CTM2-12-e987-s008.xlsx]

## Sheet: Plasma 
Table S5. Differentially abundant gene analysis of different RNA biotypes among biofluids.
Plasma-mRNA-differentially abundant genes
gene_id	a.value	m.value	p.value	q.value	rank	estimatedDEG
HBB	12.622	-14.0626	1.73506e-49	3.20067e-45	1	1
HBA2	12.2371	-13.1757	5.13764e-47	4.7387e-43	2	1
RBM38	8.05569	-7.30281	1.24256e-37	7.6405e-34	3	1
PPBP	5.37036	-11.1127	9.29082e-36	4.28469e-32	4	1
HBA1	11.354	-13.3208	1.76062e-35	6.49565e-32	5	1
ALAS2	5.88287	-12.6475	1.29723e-34	3.98832e-31	6	1
PF4	4.15787	-11.769	3.62976e-34	9.56546e-31	7	1
ADGRL3	9.55165	-10.6527	1.22963e-31	2.83537e-28	8	1
TUBB1	5.48032	-10.5576	1.76121e-31	3.60989e-28	9	1
HBD	3.32217	-10.5854	3.48236e-31	6.4239e-28	10	1
FOXD2	4.77677	-10.1274	2.26982e-29	3.80649e-26	11	1
EPB42	2.65889	-10.6916	3.00282e-29	4.61608e-26	12	1
HEMGN	5.85161	-10.3929	7.03484e-29	9.98244e-26	13	1
LBX2	5.96754	-7.57703	2.37991e-28	3.13587e-25	14	1
HBM	1.86436	-12.1035	3.18724e-28	3.68486e-25	15	1
GYPA	3.72644	-9.59357	3.19606e-28	3.68486e-25	16	1
DCAF12	10.5847	-5.31911	3.96321e-28	4.30055e-25	17	1
MRAS	9.06271	-7.21659	9.50475e-28	9.74078e-25	18	1
TENT5C	10.3459	-6.24374	8.20108e-27	7.96239e-24	19	1
GRAP2	4.55572	-8.13274	1.25379e-26	1.15643e-23	20	1
FIGNL1	8.63509	-8.16607	3.38304e-26	2.97176e-23	21	1
DNM3	5.15	-7.10982	2.92453e-25	2.45222e-22	22	1
MAP3K7CL	7.07539	-7.03141	3.25104e-25	2.60747e-22	23	1
IFIT1B	2.84987	-9.66621	3.87354e-25	2.9773e-22	24	1
RNF182	5.65926	-6.96096	1.44167e-24	1.06378e-21	25	1
SNCA	9.79066	-8.60418	9.48868e-24	6.73222e-21	26	1
ITGB3	5.4182	-7.80945	2.67798e-23	1.82965e-20	27	1
NRGN	6.29346	-7.16157	6.37828e-23	4.20215e-20	28	1
MMD	6.22712	-6.81968	8.16183e-22	5.19177e-19	29	1
HBG1	4.69074	-9.72688	8.54238e-22	5.25271e-19	30	1
ERG	3.8765	-7.65287	9.29816e-22	5.533e-19	31	1
TSPAN5	6.99696	-5.44662	1.14934e-21	6.62559e-19	32	1
GYPC	7.44777	-7.59297	1.18585e-21	6.6289e-19	33	1
PIP4K2A	9.50415	-5.18598	3.78691e-21	2.05462e-18	34	1
ERMAP	7.95825	-5.14989	3.9725e-21	2.09373e-18	35	1
TRIM7	5.2704	-6.50731	5.65732e-21	2.8989e-18	36	1
TMEM56	8.42859	-5.09732	6.65753e-21	3.31923e-18	37	1
FAM117A	7.28143	-4.92472	1.36442e-20	6.62353e-18	38	1
SPTB	5.54717	-6.608	1.88301e-20	8.90665e-18	39	1
MYL4	1.90891	-9.49828	2.04607e-20	9.43597e-18	40	1
AHSP	-3.96848	-12.7605	3.46063e-20	1.55703e-17	41	1
MKRN1	10.6563	-4.26405	1.46006e-19	6.41281e-17	42	1
ANK1	5.83399	-7.26364	1.88792e-19	8.09918e-17	43	1
MBNL3	10.0575	-6.35668	2.18192e-19	9.1477e-17	44	1
TMEM158	4.34007	-5.96574	6.90317e-19	2.82984e-16	45	1
ITGA2B	3.76311	-7.60231	8.60004e-19	3.4488e-16	46	1
SLC25A39	9.63423	-5.07456	1.00925e-18	3.96121e-16	47	1
S1PR1	2.90145	-7.44184	1.393e-18	5.35346e-16	48	1
GATA1	-3.96848	-12.3159	6.70135e-18	2.52285e-15	49	1
FBXO7	10.3078	-5.17043	1.19793e-17	4.41965e-15	50	1
2022-03-08	9.87109	-4.12767	3.09805e-17	1.12058e-14	51	1
TNPO2	10.17	-4.62472	3.35241e-17	1.18927e-14	52	1
HIST1H3H	7.10866	-5.45148	5.19706e-17	1.78344e-14	53	1
RHAG	1.47499	-9.20735	5.22069e-17	1.78344e-14	54	1
MGAT4A	9.67617	-4.07686	5.71375e-17	1.91639e-14	55	1
CD247	2.75286	-7.4782	6.02688e-17	1.98532e-14	56	1
ITK	2.89863	-7.15052	1.51339e-16	4.8978e-14	57	1
TAL1	5.16963	-6.64821	2.16338e-16	6.88068e-14	58	1
GP1BA	1.66492	-9.34562	2.2268e-16	6.96234e-14	59	1
CLDN14	3.80975	-7.64376	2.38612e-16	7.33614e-14	60	1
P2RY12	-3.96848	-13.3287	4.33416e-16	1.31069e-13	61	1
F13A1	6.67566	-6.92911	6.55552e-16	1.95048e-13	62	1
PKHD1L1	3.056	-7.2811	9.52778e-16	2.78982e-13	63	1
JAZF1	7.6368	-5.10682	1.04497e-15	3.01195e-13	64	1
GYPB	2.68322	-7.62612	1.64404e-15	4.66579e-13	65	1
TRIM58	9.06533	-5.47733	1.67678e-15	4.68661e-13	66	1
SPTA1	3.11746	-7.13942	2.35798e-15	6.4922e-13	67	1
APOC1	3.44729	-5.80039	2.74617e-15	7.44979e-13	68	1
STRADB	9.10799	-4.93142	6.09262e-15	1.62885e-12	69	1
BCL2L1	9.73274	-4.20064	9.14433e-15	2.40979e-12	70	1
RPIA	7.52973	-4.13507	9.39578e-15	2.44118e-12	71	1
CAVIN2	7.36769	-8.01434	1.00558e-14	2.57637e-12	72	1
PLVAP	3.057	-6.68966	1.15136e-14	2.90946e-12	73	1
GYPE	2.65301	-6.64096	1.18883e-14	2.96356e-12	74	1
MMRN1	3.33846	-7.5555	1.55149e-14	3.81606e-12	75	1
MYCT1	3.43175	-6.95313	2.04431e-14	4.96202e-12	76	1
ADIPOR1	10.3958	-4.03847	3.02872e-14	7.25594e-12	77	1
SLFN14	-3.96848	-11.5962	3.34553e-14	7.91218e-12	78	1
GIMAP7	3.2498	-6.13885	3.91065e-14	9.13161e-12	79	1
DMTN	8.16075	-4.97893	4.66834e-14	1.07646e-11	80	1
SH2D1A	1.06446	-9.08896	4.87824e-14	1.11097e-11	81	1
TRAT1	1.45968	-8.05378	5.85617e-14	1.31742e-11	82	1
SLC4A1	8.95364	-5.54664	7.7637e-14	1.72551e-11	83	1
GPR146	3.46989	-6.22324	9.54785e-14	2.09678e-11	84	1
H2AFX	7.05471	-3.77614	1.04001e-13	2.25707e-11	85	1
CD36	6.66715	-3.8751	1.53393e-13	3.29028e-11	86	1
TMCC2	4.6624	-5.5489	1.70362e-13	3.61226e-11	87	1
PF4V1	1.9021	-10.2285	1.84409e-13	3.86567e-11	88	1
JAM3	3.02596	-6.48046	2.16609e-13	4.48964e-11	89	1
CA1	5.9008	-7.63057	3.15862e-13	6.47412e-11	90	1
TBX21	2.80081	-6.49409	4.4358e-13	8.9235e-11	91	1
KLRK1	2.78863	-6.67664	4.45038e-13	8.9235e-11	92	1
OR2W3	0.507227	-11.007	4.83639e-13	9.59322e-11	93	1
ZAP70	2.8843	-6.49945	5.82656e-13	1.14343e-10	94	1
TFDP1	8.96331	-3.54459	6.57478e-13	1.27668e-10	95	1
HBQ1	-3.96848	-11.1745	8.12428e-13	1.56113e-10	96	1
IL2RB	3.81111	-5.81339	8.26728e-13	1.57223e-10	97	1
TMOD1	5.28003	-5.83693	1.2775e-12	2.4047e-10	98	1
ACKR1	-3.96848	-10.8099	1.31026e-12	2.44146e-10	99	1
FGFBP2	-3.96848	-10.86	1.83572e-12	3.38635e-10	100	1
XK	6.81864	-4.9173	2.30077e-12	4.20222e-10	101	1
MXI1	9.02937	-3.86262	2.42104e-12	4.37851e-10	102	1
BNIP3L	11.6778	-4.03418	3.20483e-12	5.73976e-10	103	1
POLE2	4.46762	-5.59104	4.35597e-12	7.70678e-10	104	1
HBZ	1.07326	-7.44447	4.38669e-12	7.70678e-10	105	1
MGP	3.10262	-5.97878	4.53454e-12	7.89138e-10	106	1
TMEM39B	4.79489	-4.33629	4.70823e-12	8.11707e-10	107	1
TMEM63B	6.81709	-3.55716	5.37447e-12	9.09567e-10	109	1
PLD5	6.41001	-4.31401	6.70909e-12	1.12511e-09	110	1
CPB1	-3.96848	-11.3843	1.07396e-11	1.78481e-09	111	1
SKOR2	2.71704	-6.31335	1.17757e-11	1.93952e-09	112	1
PDE5A	6.39943	-4.66849	1.49573e-11	2.44175e-09	113	1
VPREB3	-0.589432	-10.3825	1.51857e-11	2.45729e-09	114	1
HSPA8	13.3726	-3.36745	2.48122e-11	3.9801e-09	115	1
FCRL2	1.60364	-6.64962	2.62331e-11	4.17174e-09	116	1
CD3E	2.88626	-5.93236	3.83201e-11	6.00016e-09	117	1
VWCE	2.22937	-6.12687	3.83812e-11	6.00016e-09	118	1
FCRL1	3.6178	-6.39075	3.95686e-11	6.13379e-09	119	1
MBOAT2	10.1346	-3.70526	4.09605e-11	6.29665e-09	120	1
AKR1C1	6.4368	-5.36734	4.4826e-11	6.83393e-09	121	1
CLDN3	7.50348	-3.91425	4.99287e-11	7.54947e-09	122	1
TREML1	-0.193297	-11.1747	5.08608e-11	7.62787e-09	123	1
GUK1	9.12053	-3.00786	5.67042e-11	8.43566e-09	124	1
TPTE	4.54322	-6.10355	6.10746e-11	9.01315e-09	125	1
KLRB1	2.17655	-6.65134	7.2989e-11	1.06859e-08	126	1
VRK1	6.97181	-3.08997	7.8292e-11	1.13665e-08	127	1
GP1BB	2.932	-5.34331	7.88698e-11	1.13665e-08	128	1
FABP4	1.34432	-7.23012	8.15107e-11	1.1656e-08	129	1
TUBGCP2	9.08751	-3.07248	8.71221e-11	1.23626e-08	130	1
PAX5	3.30523	-5.7247	1.04348e-10	1.4694e-08	131	1
EPB41	11.1119	-3.46446	1.37335e-10	1.91925e-08	132	1
CT45A7	1.24684	-8.82213	1.65221e-10	2.2916e-08	133	1
MTRNR2L11	3.98994	-5.97287	1.71056e-10	2.35482e-08	134	1
AC093827.5	8.28656	-3.70129	2.2381e-10	3.05824e-08	135	1
EMC3	8.48468	-3.30704	2.26943e-10	3.07824e-08	136	1
CD8A	2.82246	-4.89769	2.35052e-10	3.16496e-08	137	1
NLRP8	9.49117	-5.86043	2.89454e-10	3.86925e-08	138	1
MCUB	4.27632	-4.93999	3.67463e-10	4.87669e-08	139	1
YBX3	10.472	-3.25053	3.99051e-10	5.22399e-08	140	1
GNRH1	2.69966	-5.71543	3.99297e-10	5.22399e-08	141	1
NPRL3	7.75576	-3.64395	4.09115e-10	5.31475e-08	142	1
NSUN3	7.42508	-3.03966	4.78339e-10	6.17058e-08	143	1
ST6GALNAC4	5.76079	-4.16957	5.80862e-10	7.44108e-08	144	1
KLRC1	1.38861	-6.35493	6.10191e-10	7.76289e-08	145	1
KLF1	0.256986	-8.33234	6.69677e-10	8.46132e-08	146	1
AK9	7.41399	-2.95122	7.43739e-10	9.33317e-08	147	1
TIGIT	1.70037	-6.09284	7.60011e-10	9.47292e-08	148	1
CR1L	3.16999	-6.60512	1.02339e-09	1.25241e-07	150	1
PRF1	3.59819	-5.64463	1.11003e-09	1.34614e-07	152	1
SAMD3	3.25452	-5.37327	1.11649e-09	1.34614e-07	153	1
SPC25	7.24164	-4.39677	1.16079e-09	1.39046e-07	154	1
ATP6V0C	9.83376	-3.02291	1.23459e-09	1.46932e-07	155	1
APLNR	-3.96848	-10.4669	1.27806e-09	1.5113e-07	156	1
MT-ND6	9.8196	-4.05392	1.35692e-09	1.59434e-07	157	1
LCK	3.57428	-5.21821	1.39145e-09	1.61456e-07	158	1
PTGS1	5.79374	-5.3534	1.4914e-09	1.71949e-07	160	1
MPP1	8.59713	-3.51541	1.53251e-09	1.75591e-07	161	1
DCUN1D1	10.0559	-2.94645	1.61801e-09	1.84243e-07	162	1
CA2	7.4743	-3.68426	1.63306e-09	1.84816e-07	163	1
UBXN6	8.83577	-2.99371	1.65364e-09	1.86004e-07	164	1
JCHAIN	4.30027	-5.05871	1.87575e-09	2.08446e-07	166	1
MTRNR2L1	9.82464	-4.4793	2.19024e-09	2.41937e-07	167	1
PTGER2	3.08707	-5.15806	2.28221e-09	2.50595e-07	168	1
AL050302.1	-3.96848	-10.0665	3.06219e-09	3.32283e-07	170	1
KCNA3	3.55247	-5.4319	3.14289e-09	3.39046e-07	171	1
NCAPG	6.14555	-4.84809	3.2051e-09	3.43747e-07	172	1
CD79A	1.47226	-6.66659	3.3668e-09	3.59002e-07	173	1
HIST2H3A	8.34073	-5.40403	3.41071e-09	3.59782e-07	174	1
HIST2H3C	8.34073	-5.40403	3.41312e-09	3.59782e-07	175	1
CCDC18	5.60934	-3.26554	3.81275e-09	3.97366e-07	177	1
RAMP3	-3.96848	-10.653	3.93936e-09	4.08255e-07	178	1
NRSN1	4.03458	-5.19458	4.79921e-09	4.92928e-07	179	1
HOXC10	10.7569	-4.93642	4.80983e-09	4.92928e-07	180	1
RAB2B	10.0127	-3.33848	5.00965e-09	5.0901e-07	181	1
NUSAP1	5.48268	-4.33475	5.02194e-09	5.0901e-07	182	1
MTRNR2L6	2.53703	-6.00473	6.27001e-09	6.26777e-07	184	1
HIST1H2BF	6.91523	-3.39471	6.28577e-09	6.26777e-07	185	1
ETS1	7.93949	-4.02169	7.32014e-09	7.25993e-07	186	1
SELENBP1	7.35987	-3.53038	7.98129e-09	7.80665e-07	188	1
GZMH	-3.96848	-10.5835	7.99835e-09	7.80665e-07	189	1
LEPR	6.85454	-3.84727	9.47445e-09	9.19869e-07	190	1
SHISA7	0.79678	-7.77345	9.87931e-09	9.54156e-07	191	1
DDR2	3.55159	-4.34374	1.00389e-08	9.64521e-07	192	1
RUNDC3A	4.45917	-5.21207	1.01686e-08	9.71916e-07	193	1
TESK2	8.46162	-3.68941	1.08698e-08	1.03358e-06	194	1
ZMYND10	6.16363	-3.4365	1.39863e-08	1.30967e-06	197	1
CMTM5	-3.96848	-10.3616	1.68913e-08	1.5737e-06	198	1
GABRA4	2.85489	-5.93244	1.73714e-08	1.61031e-06	199	1
F9	-0.723547	-9.05271	1.77774e-08	1.6397e-06	200	1
ELN	1.65723	-6.65696	1.80012e-08	1.64868e-06	201	1
ALS2CR12	4.79988	-4.59557	2.03793e-08	1.8399e-06	204	1
DNAJC6	6.6587	-3.57426	2.04467e-08	1.8399e-06	205	1
CDH5	1.39747	-5.65264	2.27643e-08	2.03851e-06	206	1
PTGDR	-3.96848	-10.0187	2.33027e-08	2.07664e-06	207	1
TCL1A	0.193297	-8.77304	2.34709e-08	2.08158e-06	208	1
CLU	7.08348	-3.07386	2.56537e-08	2.26428e-06	209	1
ARL6IP1	8.4275	-2.82755	2.82995e-08	2.47413e-06	211	1
TCAF2	7.47483	-3.39209	3.17646e-08	2.76397e-06	212	1
GNLY	3.20519	-5.45978	3.32516e-08	2.87977e-06	213	1
GP9	-3.96848	-11.0759	3.39676e-08	2.92804e-06	214	1
MMAB	9.75394	-3.04333	3.76122e-08	3.20642e-06	216	1
BCL6B	2.13602	-6.06054	3.98767e-08	3.35892e-06	219	1
TMPRSS9	0.976439	-6.21592	4.01061e-08	3.3629e-06	220	1
KLRF1	3.01728	-5.29929	4.07789e-08	3.38851e-06	222	1
GRAP	0.362395	-7.63228	4.5413e-08	3.75666e-06	223	1
SIAH2	8.40826	-2.90639	4.73802e-08	3.88454e-06	225	1
EIF1B	7.53242	-2.97694	4.8411e-08	3.9515e-06	226	1
SKA3	5.77498	-4.54279	4.98013e-08	4.04707e-06	227	1
GIMAP5	3.53456	-4.59711	5.05655e-08	4.09115e-06	228	1
FKSG63	4.41275	-6.27461	5.1587e-08	4.15557e-06	229	1
FXYD6	1.15942	-5.58635	5.91865e-08	4.72646e-06	231	1
GLRX5	8.21588	-3.50094	6.36202e-08	5.03692e-06	233	1
DEPDC5	10.0757	-3.25533	6.69693e-08	5.25695e-06	235	1
GID4	8.37845	-2.77855	6.73948e-08	5.26793e-06	236	1
HRNR	3.12124	-4.12668	7.48307e-08	5.82448e-06	237	1
ERAP1	7.68565	-2.64491	7.87863e-08	6.1066e-06	238	1
GZMA	1.79677	-5.20943	8.3112e-08	6.41492e-06	239	1
LAT	2.3388	-5.51397	8.44451e-08	6.46373e-06	241	1
DPM2	5.52749	-3.15744	9.26835e-08	6.9785e-06	245	1
Z82206.1	3.6132	-4.74464	9.47406e-08	7.10439e-06	246	1
GGT5	5.18688	-4.32281	1.07476e-07	7.99443e-06	248	1
ATP9B	8.62371	-2.62387	1.15894e-07	8.54308e-06	250	1
HBE1	1.85333	-6.31627	1.22656e-07	8.97872e-06	252	1
SPOCK2	5.37243	-4.21955	1.24209e-07	9.0208e-06	254	1
DNMT1	7.28613	-2.58909	1.26207e-07	9.12999e-06	255	1
MINPP1	5.76655	-3.59677	1.29016e-07	9.29674e-06	256	1
TRIM10	3.53909	-4.5145	1.30671e-07	9.37934e-06	257	1
CRTAC1	2.43296	-4.68542	1.32835e-07	9.49768e-06	258	1
MS4A1	3.96162	-5.50909	1.37219e-07	9.77327e-06	259	1
CISD2	7.78226	-2.89474	1.4297e-07	1.01148e-05	260	1
CD3D	0.995867	-5.74238	1.4311e-07	1.01148e-05	261	1
HPX	0.932362	-5.18872	1.46189e-07	1.02929e-05	262	1
TRAF5	6.26955	-2.99555	1.59879e-07	1.1214e-05	263	1
GOLGA8I	4.92337	-4.12248	1.62874e-07	1.13808e-05	264	1
SLC8A3	-0.61208	-7.23855	1.67057e-07	1.15853e-05	266	1
MESD	7.97088	-2.84778	1.72916e-07	1.19468e-05	267	1
PPP2R5B	5.69187	-2.75737	1.76145e-07	1.21244e-05	268	1
PCF11	10.3979	-2.84416	1.94405e-07	1.32332e-05	271	1
ZNF180	7.1558	-2.59765	2.08368e-07	1.40797e-05	273	1
AL162424.1	1.21343	-6.26156	2.31908e-07	1.56132e-05	274	1
A2M	4.6996	-4.18425	2.36445e-07	1.58608e-05	275	1
FSBP	5.70066	-4.01491	2.43427e-07	1.62699e-05	276	1
PEAR1	2.5634	-5.5102	2.63689e-07	1.75606e-05	277	1
NEK2	8.57045	-3.81776	2.83291e-07	1.87981e-05	278	1
SEMA3G	-0.030082	-7.197	3.09819e-07	2.03389e-05	281	1
ZNF683	3.53117	-5.24061	3.20927e-07	2.09934e-05	282	1
SH2B1	7.68155	-2.59008	3.36649e-07	2.18668e-05	284	1
P2RX5	1.44192	-5.99912	3.42413e-07	2.21631e-05	285	1
FCRL3	2.34209	-5.74192	3.45688e-07	2.22969e-05	286	1
ISPD	7.46611	-2.38883	3.68997e-07	2.3635e-05	288	1
ABCB10	6.51556	-2.93634	3.82117e-07	2.43907e-05	289	1
MYH11	3.82381	-4.73952	3.91083e-07	2.48769e-05	290	1
EOMES	1.77508	-4.88481	3.94112e-07	2.49835e-05	291	1
ZC3H10	8.52515	-3.20404	4.04073e-07	2.53535e-05	294	1
TMPRSS7	4.68488	-3.8196	4.15961e-07	2.6011e-05	295	1
AC138811.2	6.58459	-3.82399	4.17619e-07	2.60264e-05	296	1
MORC4	10.3661	-2.87928	4.27047e-07	2.65244e-05	297	1
KIF2A	8.12755	-2.69686	4.93366e-07	3.03371e-05	300	1
C2orf88	6.88273	-4.69336	5.28433e-07	3.23854e-05	301	1
PRKAR2B	7.97207	-3.55282	5.51546e-07	3.36899e-05	302	1
FAM241A	12.5761	-3.14707	5.78704e-07	3.52322e-05	303	1
LTBP1	6.33017	-3.44097	5.86281e-07	3.54594e-05	305	1
FOXO3	10.9207	-2.38269	6.2595e-07	3.74047e-05	308	1
CALCRL	4.2724	-4.02497	6.27887e-07	3.74047e-05	309	1
RGS6	2.49256	-4.95437	6.29128e-07	3.74047e-05	310	1
FKBP8	10.2082	-2.67681	7.02912e-07	4.1295e-05	314	1
IL33	2.38184	-5.19696	7.49634e-07	4.39e-05	315	1
ITIH1	0.670412	-6.78962	7.58631e-07	4.42768e-05	316	1
LY6G6F	1.23935	-6.10755	7.60869e-07	4.42768e-05	317	1
TBCEL	8.19449	-3.09853	7.66002e-07	4.4374e-05	318	1
TESC	6.36669	-3.54765	8.3279e-07	4.75619e-05	323	1
TMEM100	0.853367	-6.42297	8.94701e-07	5.06275e-05	326	1
SNRPA	7.0216	-2.65241	9.27164e-07	5.21445e-05	328	1
ZKSCAN3	9.60313	-3.16687	9.74499e-07	5.464e-05	329	1
ZNF738	7.82078	-2.9467	9.84383e-07	5.5027e-05	330	1
ISCA1	8.32855	-2.68243	9.88112e-07	5.50686e-05	331	1
CHRNA7	4.69071	-3.03212	1.02507e-06	5.67429e-05	333	1
RIOK3	11.0562	-2.80965	1.04847e-06	5.77348e-05	335	1
IGKV2D-28	-3.96848	-9.40361	1.10597e-06	6.07199e-05	336	1
AMBP	2.97644	-5.09488	1.11494e-06	6.10303e-05	337	1
NEXN	3.79038	-3.99583	1.18965e-06	6.49275e-05	338	1
ALB	8.08246	-5.22866	1.22408e-06	6.66093e-05	339	1
C12orf57	9.85865	-2.84316	1.33146e-06	7.16075e-05	343	1
SERPINC1	1.69901	-5.62648	1.33652e-06	7.16709e-05	344	1
CXCL5	4.80302	-5.39003	1.34322e-06	7.18215e-05	345	1
ZNF831	3.05802	-5.16829	1.3493e-06	7.1938e-05	346	1
UBAP2	8.82581	-2.35162	1.37493e-06	7.28832e-05	348	1
ARL4A	7.26941	-3.08663	1.39913e-06	7.39536e-05	349	1
CC2D1B	7.9365	-2.42597	1.43554e-06	7.5661e-05	350	1
LAMA4	3.49297	-3.95876	1.5218e-06	7.95259e-05	353	1
BLK	0.917676	-5.59303	1.53253e-06	7.98603e-05	354	1
UCP3	3.78371	-4.48518	1.54422e-06	8.00172e-05	356	1
SH2D2A	1.74492	-5.05678	1.59661e-06	8.22698e-05	358	1
TTC23	7.44995	-2.63434	1.67771e-06	8.59689e-05	360	1
GIMAP6	5.53155	-4.84905	1.71591e-06	8.76828e-05	361	1
CD5	2.04155	-5.52391	1.72992e-06	8.81543e-05	362	1
OR2L2	5.14898	-3.57228	1.76878e-06	8.98864e-05	363	1
OGN	-1.12054	-9.32025	1.77667e-06	9.00393e-05	364	1
TNS1	8.72485	-3.57253	1.90596e-06	9.58015e-05	367	1
POC1B	6.94854	-2.46751	1.96511e-06	9.77102e-05	371	1
PTCRA	0.655149	-6.15795	1.99425e-06	9.88925e-05	372	1
SLC38A5	6.8016	-4.87738	2.04296e-06	0.000101036	373	1
ANKRD55	1.58091	-4.62166	2.06787e-06	0.000101995	374	1
AC104389.5	7.02436	-6.65334	2.09807e-06	0.000103208	375	1
USP13	8.17878	-2.82883	2.24331e-06	0.000109477	378	1
AL353583.1	6.71973	-4.61105	2.25484e-06	0.00010975	379	1
CD226	7.39237	-3.89825	2.35564e-06	0.000114054	381	1
SLAMF6	5.78428	-4.82114	2.51119e-06	0.00012095	383	1
DNTTIP2	10.0903	-2.5504	2.54384e-06	0.000122204	384	1
VIPR2	5.08256	-4.05055	2.56905e-06	0.000123094	385	1
ZNF175	8.32704	-2.90825	2.57803e-06	0.000123204	386	1
LY9	2.8604	-4.78464	2.66727e-06	0.000126486	389	1
TMEM204	2.68665	-5.00243	2.71838e-06	0.000127958	391	1
RANBP10	7.16192	-2.3263	2.79902e-06	0.000131042	394	1
ETFB	8.47322	-2.17959	2.80597e-06	0.000131042	395	1
AHSG	2.03021	-4.92667	2.86298e-06	0.000132241	399	1
BSG	9.09812	-2.82497	2.87376e-06	0.000132241	400	1
KLRC4	0.318804	-7.15508	2.90144e-06	0.000132811	403	1
MT-ATP6	12.0971	-3.10329	3.15058e-06	0.000143503	405	1
HIST2H4A	8.18156	-3.23702	3.20165e-06	0.00014547	406	1
UGT2B10	0.205572	-6.59104	3.29395e-06	0.00014893	408	1
SUSD1	6.22805	-2.46916	3.4068e-06	0.000153656	409	1
LDB2	3.38809	-4.41032	3.59269e-06	0.000161645	410	1
RAMP2	0.78509	-6.43003	3.87379e-06	0.000173446	412	1
ABHD11	7.18337	-2.31179	3.96951e-06	0.000175633	416	1
CALHM5	1.56539	-4.95817	4.05774e-06	0.000178647	419	1
ANKDD1A	8.65524	-3.63734	4.27996e-06	0.000187535	421	1
RNF10	10.3892	-2.29372	4.36421e-06	0.000190323	423	1
CD72	2.29381	-4.50421	4.38821e-06	0.000190918	424	1
ZCCHC4	7.81279	-2.85086	4.63627e-06	0.000199826	428	1
DENND4A	9.13079	-2.30619	4.73974e-06	0.000203335	430	1
RSU1	7.53855	-2.17753	4.78573e-06	0.000204831	431	1
XKR9	7.00426	-2.71763	4.83686e-06	0.000206064	433	1
PUS3	8.06495	-2.86098	5.22862e-06	0.000220761	436	1
UBE2O	7.23411	-2.40408	5.74982e-06	0.000239214	442	1
PDGFRB	2.36422	-4.29654	5.75312e-06	0.000239214	443	1
RBL1	6.79513	-2.66692	5.76398e-06	0.000239214	444	1
GLI4	4.24919	-2.80042	5.87891e-06	0.000242614	447	1
MPIG6B	7.10826	-3.74076	5.91271e-06	0.000243464	448	1
FCER1A	1.05602	-5.91548	5.96486e-06	0.000243977	451	1
CD79B	1.29874	-5.11263	7.10001e-06	0.000285969	458	1
ITM2A	2.17634	-4.80648	7.12872e-06	0.00028642	459	1
ANO2	2.61237	-3.8723	7.25031e-06	0.000290123	461	1
LBH	6.82774	-2.50814	7.38203e-06	0.000294117	463	1
HMCN1	3.34272	-3.58141	7.51692e-06	0.000298157	464	1
RECQL5	7.56136	-2.66254	7.53191e-06	0.000298157	466	1
STARD9	3.43667	-3.6723	7.66046e-06	0.000302596	467	1
COL24A1	2.45876	-4.17382	7.84638e-06	0.000308619	469	1
TUBA8	2.89504	-3.87887	7.94203e-06	0.000311158	470	1
HIST1H2AG	7.79291	-2.55834	7.96154e-06	0.000311158	472	1
CD27	-3.96848	-9.52817	8.3509e-06	0.000322278	478	1
TRAK2	9.71256	-2.7357	8.87917e-06	0.000341237	480	1
FOLR2	1.54761	-4.02889	8.91918e-06	0.000342062	481	1
SLC9A9	4.52296	-4.04605	8.94579e-06	0.000342371	482	1
TESPA1	3.11042	-4.38744	9.36796e-06	0.000355578	486	1
GRIN2B	3.97339	-3.31574	9.53787e-06	0.000360543	488	1
UCP2	9.13098	-2.33113	9.74024e-06	0.000365944	491	1
CD6	1.53543	-5.30409	1.01903e-05	0.000381113	493	1
RASGRP1	4.3189	-3.12684	1.02935e-05	0.000382833	496	1
BBOF1	5.4663	-3.13911	1.05314e-05	0.000390671	497	1
ERFE	-0.348309	-7.05594	1.05803e-05	0.000391133	499	1
SLC18B1	4.86121	-2.65091	1.06903e-05	0.000394406	500	1
PTPRCAP	2.56462	-4.11106	1.18584e-05	0.000431463	507	1
OR2B6	-0.368484	-7.72575	1.19712e-05	0.000433855	509	1
SPPL3	7.53756	-2.07241	1.20947e-05	0.000437471	510	1
DOK2	3.35257	-4.18121	1.21475e-05	0.000437667	512	1
TFR2	2.31022	-4.72812	1.35628e-05	0.000484869	516	1
GOLGA8A	6.84857	-3.0024	1.38186e-05	0.000493059	517	1
KNL1	6.64364	-2.55994	1.42177e-05	0.000504373	520	1
XIRP2	0.756386	-5.68324	1.4453e-05	0.000510755	522	1
TCF7	6.01883	-2.50069	1.58264e-05	0.000557155	524	1
MFAP3L	7.08527	-3.20988	1.69482e-05	0.000592112	528	1
FECH	9.2269	-3.48967	1.76773e-05	0.000610662	534	1
LY86	2.86527	-4.5744	1.86051e-05	0.000638432	537	1
OR2T33	4.8304	-3.92542	1.86196e-05	0.000638432	538	1
2022-03-06	9.05099	-2.11987	1.89024e-05	0.000646855	539	1
KRTAP16-1	-3.96848	-8.93638	1.89354e-05	0.000646855	540	1
PLBD2	7.29462	-2.42237	1.92104e-05	0.000655035	541	1
CD2	2.12096	-4.63255	1.97628e-05	0.000670156	544	1
DNAJC10	9.23864	-2.19918	2.03879e-05	0.00068882	546	1
FXYD7	-3.96848	-9.28415	2.04654e-05	0.000690176	547	1
SOX17	-0.892867	-6.67698	2.14561e-05	0.000718333	551	1
BIVM-ERCC5	-3.96848	-9.81076	2.19672e-05	0.000734111	552	1
CFAP54	8.35132	-2.73577	2.21634e-05	0.000739327	553	1
PREX2	5.28082	-3.17577	2.26992e-05	0.000750416	558	1
MAT1A	2.21787	-4.38498	2.27985e-05	0.000752208	559	1
LMOD1	0.709162	-5.90813	2.30574e-05	0.000758183	561	1
CCL20	6.71766	-3.83349	2.3114e-05	0.000758689	562	1
IGFBP1	-3.96848	-9.18583	2.32944e-05	0.000761901	564	1
CSH2	-3.96848	-8.76468	2.39979e-05	0.000779383	568	1
DYRK3	4.04399	-2.85533	2.41736e-05	0.000783711	569	1
USP12	9.21874	-2.75703	2.47877e-05	0.000798008	573	1
SEC62	9.3622	-2.23956	2.59488e-05	0.000831037	576	1
ENKUR	4.98019	-4.26615	2.6103e-05	0.000833173	577	1
ORC4	10.0741	-2.24099	2.61137e-05	0.000833173	578	1
SULF1	2.9362	-4.22819	2.61862e-05	0.000833173	579	1
FAAP24	9.05491	-3.74211	2.61961e-05	0.000833173	580	1
AC002451.1	6.20439	-3.95498	2.63041e-05	0.000835165	581	1
B3GAT1	3.8442	-3.78384	2.64207e-05	0.000837427	582	1
SWT1	7.19066	-2.72498	2.66999e-05	0.000843377	584	1
UBASH3A	0.848745	-5.50093	2.68244e-05	0.000845863	585	1
NKG7	4.27341	-4.62865	2.70106e-05	0.000848435	587	1
CREG1	7.89484	-2.05836	2.73748e-05	0.000855216	590	1
KIF20B	6.04706	-2.70998	2.77211e-05	0.000860893	594	1
TFRC	8.86886	-2.38302	2.94475e-05	0.000907957	598	1
STMP1	9.18455	-2.80274	3.02813e-05	0.000929449	601	1
XCL2	-0.237447	-7.15397	3.05229e-05	0.000933319	602	1
EBF1	2.61222	-3.81971	3.05831e-05	0.000933319	604	1
ANXA2R	3.75355	-3.38352	3.06097e-05	0.000933319	605	1
CPT1A	8.34218	-1.98059	3.10954e-05	0.000946563	606	1
MTRNR2L10	7.07279	-3.74045	3.14655e-05	0.000953738	608	1
SIT1	-0.917376	-6.62796	3.17589e-05	0.000958847	611	1
SLC14A1	6.36411	-3.94922	3.24108e-05	0.000972166	615	1
OPA1	8.76715	-2.35319	3.31168e-05	0.00099173	616	1
SGO1	5.4751	-2.81784	3.36325e-05	0.00100391	618	1
RAP1B	10.7552	-1.93113	3.56155e-05	0.00104952	626	1
SLA2	5.22993	-3.65969	3.57955e-05	0.00105146	628	1
SOX18	0.777512	-5.15538	3.63399e-05	0.0010607	632	1
MT-ND1	12.2203	-3.38851	3.65191e-05	0.00106213	634	1
THEGL	0.0230648	-5.97537	3.70147e-05	0.00107192	637	1
2022-03-01	4.49625	-3.46049	3.84209e-05	0.00110397	642	1
WNK4	7.15523	-3.38733	3.90191e-05	0.00111768	644	1
AP1S2	7.1806	-2.87609	3.94556e-05	0.00112843	645	1
FGF2	4.55699	-3.27867	4.18696e-05	0.00118461	652	1
NPIPB2	5.20255	-3.59017	4.20476e-05	0.00118783	653	1
CLEC3B	2.59559	-4.22073	4.24495e-05	0.00119552	655	1
MCMDC2	5.64632	-2.68475	4.30567e-05	0.00121053	656	1
GOLGA8N	6.68242	-2.56986	4.31136e-05	0.00121053	657	1
PTPRO	2.34838	-3.98256	4.67962e-05	0.00130007	664	1
RGS10	7.45879	-2.64116	4.73649e-05	0.00131192	666	1
TIMM8A	6.8352	-2.30227	4.77304e-05	0.00132006	667	1
MFSD2B	5.11343	-3.20538	4.89469e-05	0.00134564	671	1
TRPC6	2.07046	-4.50517	5.08142e-05	0.00139076	674	1
AC068775.1	0.977712	-5.74353	5.1158e-05	0.00139809	675	1
RIPOR3	2.62501	-3.96549	5.17921e-05	0.0014075	678	1
COL10A1	-3.96848	-8.92077	5.18638e-05	0.0014075	679	1
CENPK	6.34162	-2.77397	5.2571e-05	0.00142405	681	1
CDH22	0.787657	-4.8437	5.28636e-05	0.00142988	682	1
LUZP6	4.64286	-3.46129	5.6247e-05	0.00151916	683	1
GPX1	8.58882	-2.08109	5.77269e-05	0.00155006	687	1
GDPD1	5.84873	-3.2458	5.98812e-05	0.00158939	695	1
NEIL3	5.18007	-3.80185	6.0583e-05	0.00159551	700	1
ADH1B	6.0877	-2.67566	6.06307e-05	0.00159551	701	1
AL031777.3	7.81853	-2.22838	6.12343e-05	0.00160681	703	1
NT5M	2.62282	-3.65136	6.28337e-05	0.0016441	705	1
MT-ND2	11.4467	-3.26349	6.47109e-05	0.00168593	708	1
OR2T12	7.30131	-2.8928	6.54937e-05	0.00169686	712	1
CD70	2.24046	-4.0492	7.11909e-05	0.0018089	726	1
SLC48A1	7.07139	-2.17404	7.27763e-05	0.00184146	729	1
FAM104A	7.49194	-2.22269	7.30752e-05	0.00184155	732	1
C20orf203	1.6192	-5.16733	7.45284e-05	0.00187051	735	1
MYBL1	3.23493	-3.38567	7.51708e-05	0.00188407	736	1
CHFR	10.4683	-2.67405	7.63122e-05	0.00190749	738	1
RNF11	11.0773	-2.48807	7.7536e-05	0.00192245	744	1
LEF1	4.60889	-3.78031	7.93797e-05	0.00196026	747	1
RCL1	5.79005	-2.69357	8.03304e-05	0.00197845	749	1
GP5	4.32535	-3.55528	8.39277e-05	0.0020452	757	1
PIGQ	7.9258	-2.68733	8.51932e-05	0.00206512	761	1
RASA3	6.45279	-2.77763	8.57535e-05	0.00207326	763	1
PSMF1	8.71068	-2.04789	8.59899e-05	0.00207625	764	1
POLL	6.08634	-2.36109	8.65858e-05	0.00208643	765	1
RPH3A	4.44654	-3.10949	8.79508e-05	0.00210556	770	1
STOM	8.30399	-3.25665	9.10337e-05	0.00216126	777	1
FAXDC2	7.52042	-2.68506	9.20389e-05	0.00217951	779	1
MORC3	9.33982	-1.86093	9.37209e-05	0.00221366	781	1
CHRDL1	1.77238	-4.89941	9.51784e-05	0.00224521	782	1
TNFSF4	5.19238	-3.28707	9.603e-05	0.00226241	783	1
VCL	8.97333	-2.2688	9.68396e-05	0.00227567	785	1
C1orf68	0.919056	-4.14766	9.86224e-05	0.00230874	788	1
MT-ND5	11.8831	-2.49767	9.92479e-05	0.00232044	789	1
C8A	-0.708628	-7.37435	0.000100488	0.00234262	791	1
CLIC2	4.84948	-3.32401	0.000102112	0.00236855	795	1
APOLD1	6.14028	-2.3788	0.000103606	0.00239	799	1
SELP	3.60995	-4.94132	0.000103866	0.00239202	801	1
DDTL	5.07878	-2.72845	0.000105133	0.00240934	804	1
EGFL7	2.41529	-3.66531	0.00010514	0.00240934	805	1
ADORA3	0.350255	-5.90925	0.000108737	0.00247334	811	1
TDRD12	5.74917	-2.4339	0.000110769	0.00250718	815	1
ZER1	8.09354	-1.84711	0.000111135	0.00251145	816	1
TDP1	9.52463	-2.60165	0.000111432	0.00251145	818	1
GCSAM	1.56477	-4.8418	0.000111502	0.00251145	819	1
CXCL9	2.88717	-3.98555	0.000111802	0.00251513	820	1
GNAZ	3.97333	-3.04526	0.000114669	0.00256779	823	1
RHD	6.57926	-3.49576	0.000115159	0.00256892	826	1
SULT1B1	11.6353	-2.86064	0.000118735	0.00262942	833	1
VCAM1	2.40663	-4.40621	0.00011914	0.00263522	834	1
EIF2AK1	9.28761	-2.43508	0.000120916	0.00266492	837	1
BLVRB	7.41681	-1.96463	0.00012115	0.0026669	838	1
TMEM107	15.8679	-3.97174	0.000122184	0.00268644	839	1
CX3CR1	5.79023	-4.30309	0.00012253	0.00269084	840	1
E2F1	3.84661	-3.45586	0.000123697	0.00271003	842	1
SPARCL1	4.29329	-3.83446	0.000126484	0.0027645	844	1
BEND2	5.96768	-3.4249	0.000130993	0.00283618	852	1
ZSWIM1	7.67648	-2.21696	0.000133392	0.00288136	854	1
ANKRD36	6.1058	-1.90842	0.000136321	0.0029412	855	1
TTN	6.165	-2.7417	0.000139216	0.00299664	857	1
SLC22A16	0.224243	-5.63335	0.000140615	0.0030162	860	1
KAT2B	9.07705	-1.95663	0.000143482	0.00306131	864	1
ITIH2	1.83453	-4.40313	0.000143548	0.00306131	865	1
SIRT2	7.66169	-1.91998	0.000148299	0.00313724	872	1
IRF8	6.03949	-2.58346	0.000149288	0.00314835	874	1
PDZD4	1.80979	-3.55237	0.000149336	0.00314835	875	1
MT-ND3	10.3362	-2.90079	0.000156772	0.00327146	884	1
C1S	3.63538	-3.22085	0.000159678	0.00332083	887	1
UXS1	6.07326	-1.8773	0.000160851	0.00333355	889	1
LNPK	7.26999	-1.74102	0.00016091	0.00333355	890	1
PTPRA	7.54638	-1.7277	0.000164977	0.0033787	898	1
MAP1A	4.83891	-3.10913	0.000165122	0.0033787	900	1
CD28	4.86624	-3.01161	0.000165898	0.00338905	903	1
NOVA2	0.419541	-6.22897	0.000169446	0.00345008	906	1
C9orf78	9.32033	-2.15563	0.000171881	0.0034881	909	1
CD52	4.96782	-3.42336	0.000173621	0.00351183	912	1
ZNF521	4.9353	-3.0543	0.000175506	0.00353832	915	1
MATK	3.22054	-3.58301	0.000175936	0.0035431	916	1
MBNL1	10.3628	-2.27044	0.00017639	0.00354838	917	1
HDDC3	6.29421	-2.21148	0.000179257	0.0035982	919	1
CMKLR1	2.5847	-3.30705	0.000179646	0.00360209	920	1
PGRMC1	7.34238	-2.70628	0.000186991	0.00372107	927	1
AC126614.1	4.0814	-3.43043	0.000202919	0.00398642	939	1
PILRB	6.49695	-2.78212	0.000205521	0.00401582	943	1
CACNG2	-3.96848	-8.6458	0.000208106	0.00405377	947	1
ZFP2	4.92231	-2.33488	0.000210822	0.00409371	950	1
FAM78A	7.2873	-3.34603	0.000216453	0.00418106	955	1
BPGM	8.95844	-2.15013	0.000217556	0.00419359	957	1
RAD51	3.62947	-2.76496	0.000220063	0.00423748	958	1
E2F2	6.75099	-2.70878	0.000220293	0.00423748	959	1
MAP4K1	2.6693	-3.2317	0.000222298	0.00426271	962	1
PRG4	-3.96848	-9.02058	0.00022385	0.00427913	965	1
CD19	2.39352	-3.37435	0.00022799	0.00434027	969	1
SLFN5	8.45615	-1.88068	0.000229486	0.00435976	971	1
CPNE5	3.23248	-3.71789	0.000233015	0.00441317	974	1
CD1D	1.5994	-4.67869	0.000233921	0.00442579	975	1
HSPB9	6.64198	-2.88474	0.000238427	0.00449719	978	1
LILRA4	-0.455632	-5.51306	0.000243701	0.00457796	982	1
AF241726.2	1.54861	-6.30207	0.000245023	0.00459803	983	1
DGKK	0.34344	-5.29326	0.000249104	0.0046652	985	1
CYP3A43	5.70349	-3.11023	0.00025093	0.00468988	987	1
DYTN	-3.96848	-8.58146	0.000252182	0.0047027	988	1
SHLD1	4.80349	-2.11747	0.000254247	0.00473268	991	1
LRP12	4.15392	-2.63597	0.000257303	0.00477033	995	1
CCL14	2.92622	-3.98498	0.000257873	0.00477609	996	1
DTHD1	1.51429	-4.30031	0.000261152	0.00482254	998	1
MT-ND4L	9.54638	-2.52314	0.000261427	0.00482254	1000	1
AP000646.1	1.39462	-4.34632	0.000270557	0.00495003	1008	1
GTSF1	3.4371	-2.99464	0.000271354	0.00495003	1010	1
SFRP4	-0.270982	-6.18903	0.000276977	0.00501525	1018	1
RGS18	8.8256	-4.33937	0.000284991	0.00512162	1026	1
KLHL33	7.23181	-3.19811	0.000285136	0.00512162	1027	1
CPED1	2.25075	-4.02041	0.000287715	0.00515289	1030	1
COL6A3	3.42571	-3.5293	0.00029235	0.00521061	1035	1
MS4A7	6.06014	-3.02907	0.000294251	0.00523944	1036	1
STARD10	9.98416	-2.18008	0.000298957	0.00530786	1039	1
SNX15	6.08825	-1.67597	0.00030404	0.00537774	1042	1
HES3	-3.96848	-8.78393	0.000313774	0.00547605	1057	1
ALK	0.32584	-6.47005	0.000318453	0.00554199	1060	1
MPL	1.89028	-4.26428	0.000323389	0.0056052	1063	1
MAMLD1	3.27952	-2.72821	0.000324078	0.00560813	1066	1
FRMD3	6.52073	-2.45815	0.000325153	0.00561911	1067	1
LCLAT1	6.8135	-1.80512	0.000325626	0.00561911	1069	1
UBB	11.4919	-2.02029	0.000326309	0.00562037	1071	1
YIPF6	7.53509	-1.86192	0.000334383	0.00571286	1078	1
TMEM138	7.66799	-2.07517	0.000334442	0.00571286	1079	1
GSPT1	10.3946	-2.37759	0.000334466	0.00571286	1080	1
TROAP	3.92202	-2.86233	0.00033798	0.00575159	1084	1
CDC34	7.30152	-1.78236	0.000342023	0.00580649	1086	1
HYAL1	5.34105	-2.96267	0.000343228	0.00581942	1088	1
HMGCLL1	0.585167	-4.65351	0.000346643	0.00585043	1093	1
CCDC66	6.21049	-1.99278	0.000347464	0.00585892	1094	1
MRC2	4.17266	-3.33264	0.000348206	0.00586609	1095	1
CHST2	4.90987	-2.7626	0.00035075	0.00588743	1099	1
ABCG2	4.13956	-3.2149	0.00035243	0.00590592	1100	1
OST4	9.05725	-2.24849	0.00035354	0.00591811	1102	1
NUP155	8.48323	-1.79441	0.000356989	0.00596501	1104	1
GIPC3	-1.92848	-7.70437	0.000359523	0.00599108	1107	1
CLC	3.29867	-3.28032	0.000375338	0.00619863	1117	1
PTPRB	5.55881	-3.03914	0.000390267	0.00637103	1130	1
ICAM2	3.48439	-3.00927	0.000393641	0.00640509	1133	1
PRR26	4.43091	-2.71104	0.000397448	0.00644831	1137	1
IGSF9B	1.42428	-3.64177	0.000400523	0.00648109	1140	1
HPR	-3.96848	-8.73276	0.000405629	0.00655797	1141	1
TNNI3	-3.96848	-8.37761	0.000406834	0.00656593	1143	1
APC2	1.83645	-3.86904	0.000409995	0.00659963	1146	1
CLEC1B	2.31048	-4.36039	0.000411533	0.00661067	1148	1
RHBDD1	7.49051	-2.07612	0.000418187	0.00669644	1152	1
MMP17	0.78136	-4.30403	0.000419897	0.00671216	1154	1
GSS	7.71659	-2.0192	0.000424369	0.00677556	1155	1
CAPRIN2	5.92503	-1.98923	0.000430546	0.00683501	1162	1
RPS6KB1	9.51792	-1.75474	0.000433875	0.00684895	1168	1
GPR89A	5.16031	-3.11767	0.000439105	0.00691731	1171	1
ZNF549	7.46625	-1.80274	0.000442426	0.00696369	1172	1
DOCK10	5.25405	-2.93628	0.00044621	0.00699578	1176	1
CARM1	7.72339	-1.93376	0.000448427	0.00701028	1180	1
COX7B	9.91144	-1.94443	0.000450948	0.00703422	1182	1
CCDC153	4.19781	-3.17817	0.000451102	0.00703422	1183	1
MFSD1	6.98823	-2.04758	0.000454245	0.00706637	1185	1
TANGO2	8.69445	-2.31624	0.000458334	0.00711508	1188	1
NFS1	8.83064	-2.28348	0.000461356	0.00713916	1191	1
QSOX2	4.49068	-2.51575	0.000461674	0.00713916	1192	1
CDK5R2	5.83713	-3.44087	0.000465955	0.00716887	1199	1
METTL7A	8.69575	-2.15916	0.000468727	0.00720551	1200	1
C8B	-0.841847	-6.70772	0.000470167	0.00720961	1203	1
TGFBRAP1	8.08367	-1.85558	0.000474956	0.00726494	1206	1
SLC9A4	8.69691	-2.7684	0.000479186	0.00729938	1211	1
ORC3	8.79299	-2.18733	0.000483612	0.00735466	1213	1
MYL1	-0.141147	-6.18042	0.000505792	0.007598	1228	1
SLC32A1	-3.96848	-8.56284	0.000531338	0.00789814	1241	1
FUT1	7.7176	-2.50042	0.000534471	0.00793831	1242	1
FDXR	4.42803	-2.76713	0.000538314	0.00798254	1244	1
LIMS1	9.61182	-1.79534	0.000543273	0.00802383	1249	1
CHST5	5.98228	-2.6435	0.000544311	0.00802801	1250	1
AC058822.1	0.0690957	-5.75994	0.000544744	0.00802801	1251	1
GIMAP1	5.658	-2.64161	0.000546894	0.00804576	1253	1
GNG11	5.84279	-3.26473	0.000546939	0.00804576	1254	1
SLC5A4	-3.96848	-8.614	0.000549459	0.0080727	1255	1
FOXO4	7.20085	-1.77246	0.000549658	0.0080727	1256	1
TBC1D31	6.216	-1.82153	0.000550083	0.0080727	1257	1
CHPT1	7.40775	-2.33601	0.000552842	0.00808104	1262	1
C9orf40	5.42533	-2.33426	0.000581871	0.00843188	1273	1
AC090673.2	9.36712	-3.04296	0.000583241	0.00844509	1274	1
LEPROTL1	9.06735	-2.06258	0.000599131	0.00859645	1285	1
MT-CO2	11.509	-2.34608	0.000610765	0.00873394	1290	1
SPDYC	-3.96848	-8.19056	0.000616653	0.00877731	1296	1
SH2D1B	2.73419	-3.52659	0.000618411	0.00878878	1298	1
KCTD12	7.71478	-2.04444	0.000625823	0.0088736	1301	1
NT5C3A	8.39253	-2.02511	0.000626501	0.00887541	1302	1
SHISA9	9.92314	-2.29695	0.000626913	0.00887541	1303	1
PARP15	9.14162	-3.14367	0.000632681	0.00891905	1308	1
HLA-DOA	6.16105	-3.07338	0.000632896	0.00891905	1309	1
PPP6R1	9.4753	-1.97614	0.000639035	0.00898497	1312	1
PROK1	-3.96848	-8.2412	0.00064079	0.0090017	1313	1
TXNDC5	6.3885	-2.02199	0.000641201	0.0090017	1314	1
PLEKHH2	4.78991	-2.05702	0.000646131	0.00903939	1318	1
LYL1	5.67548	-3.4632	0.00064833	0.00905355	1321	1
C1orf162	3.88327	-3.60075	0.000651753	0.00908073	1324	1
ACTA2	4.32529	-2.76631	0.000653017	0.009091	1325	1
ABCB4	-0.128519	-4.98635	0.000662618	0.00918355	1331	1
ORMDL1	6.7665	-2.28026	0.000665742	0.00921301	1333	1
HSD11B1L	6.45778	-2.73417	0.000683872	0.00939344	1343	1
ADGRG5	2.64516	-3.03806	0.000691207	0.00946599	1347	1
PCED1B	4.01728	-2.86476	0.000699743	0.0095429	1352	1
SYNPO	6.64771	-2.43748	0.000699926	0.0095429	1353	1
FGF5	5.29693	-2.89864	0.000707949	0.00963092	1356	1
HBG2	7.6548	-4.56556	0.000711416	0.00967097	1357	1
EBF3	-0.287602	-4.99229	0.00071243	0.00967761	1358	1
CADM3	-0.823414	-5.91078	0.000727818	0.00981438	1368	1
OR10G4	5.85763	-2.86296	0.00073367	0.00987163	1371	1
MT-ND4	11.9155	-2.33857	0.000735498	0.00988901	1372	1
Plasma-lncRNA-differentially abundant genes
gene_id	a.value	m.value	p.value	q.value	rank	estimatedDEG
GNAS-AS1	7.19808	-7.30975	2.15582e-32	2.17802e-28	1	1
AC104260.2	6.06458	-11.1634	6.36663e-21	3.2161e-17	2	1
DNM3OS	5.60143	-8.42994	6.76599e-16	2.27856e-12	3	1
LINC02385	3.95936	-8.36047	3.74963e-15	9.47063e-12	4	1
STARD13-IT1	-4.47802	-10.576	4.55335e-13	9.2005e-10	5	1
AC002310.1	6.23748	-3.81506	1.36869e-12	2.30464e-09	6	1
AC124312.4	6.87021	-5.79038	2.56533e-12	3.7025e-09	7	1
AP000688.4	0.719937	-8.45218	1.64505e-11	2.07749e-08	8	1
MIR583HG	2.45647	-5.82695	8.19827e-10	9.20301e-07	9	1
AP001189.1	1.26765	-7.69904	1.13082e-09	1.08193e-06	10	1
AC009276.1	-4.47802	-9.34336	1.17799e-09	1.08193e-06	11	1
AL158209.1	4.25011	-5.02822	2.30174e-09	1.93787e-06	12	1
AC027319.1	6.55733	-4.7607	2.70821e-09	2.1047e-06	13	1
AL627443.1	5.64669	-7.21089	5.6204e-09	4.05592e-06	14	1
AC024361.3	-0.27655	-7.70628	6.81323e-09	4.58894e-06	15	1
AL121757.1	4.34783	-9.22915	1.91773e-08	1.17289e-05	16	1
C15orf54	-4.47802	-10.8051	1.97359e-08	1.17289e-05	17	1
AL365361.1	2.28049	-5.7971	3.13103e-08	1.75738e-05	18	1
AC062015.1	-4.47802	-8.77475	4.72971e-08	2.51496e-05	19	1
LINC00989	1.97418	-7.04866	1.1999e-07	5.80086e-05	20	1
LINC00355	4.88607	-3.32557	1.57908e-07	7.25157e-05	22	1
AC105339.2	8.59427	-3.37607	2.36396e-07	0.00010384	23	1
AC097634.1	2.4116	-4.62175	2.59933e-07	0.000106434	24	1
AL590652.1	7.522	-3.77572	2.63373e-07	0.000106434	25	1
AL354893.2	2.76864	-4.9692	3.38269e-07	0.000131444	26	1
LINC00882	5.46638	-3.19513	3.67259e-07	0.000133674	27	1
AC002451.2	4.40584	-4.04985	3.70471e-07	0.000133674	28	1
MIRLET7BHG	9.52486	-3.33459	6.12223e-07	0.000213286	29	1
AP000542.2	7.91716	-2.90152	8.01152e-07	0.000269801	30	1
AC034223.2	0.232062	-6.02199	9.33927e-07	0.00030437	31	1
LINC00908	9.05446	-3.95868	1.0896e-06	0.000338371	32	1
TAB3-AS1	4.56783	-4.19943	1.29929e-06	0.000370418	34	1
LINC01247	4.17518	-3.51357	1.30548e-06	0.000370418	35	1
AC092490.1	6.3821	-3.47039	1.31991e-06	0.000370418	36	1
AC005899.7	4.0214	-3.8174	1.70705e-06	0.000457665	37	1
AL137186.2	7.53442	-2.91989	1.7214e-06	0.000457665	38	1
AL355312.4	-4.47802	-9.36068	2.34538e-06	0.000607573	39	1
AC110079.2	2.63423	-4.0836	2.54367e-06	0.000642468	40	1
HCG23	10.4133	-2.65722	2.92198e-06	0.000720017	41	1
RFPL3S	4.06375	-4.61088	4.16209e-06	0.000977897	43	1
AC004969.1	2.72698	-3.9511	5.14678e-06	0.00118177	44	1
AC084809.2	2.81059	-4.96435	5.47527e-06	0.00122926	45	1
AC090578.1	5.19549	-3.93315	5.65405e-06	0.0012418	46	1
FLJ33534	4.24701	-2.97855	6.13277e-06	0.00131828	47	1
AC012339.1	3.60787	-3.67752	7.94496e-06	0.00167225	48	1
AP003393.1	6.93115	-2.91657	9.43209e-06	0.00194474	49	1
AC044840.1	0.546253	-4.86554	1.007e-05	0.00199484	51	1
AC004594.1	5.81769	-3.10882	1.1105e-05	0.00215758	52	1
AL137798.2	3.01364	-4.11341	1.22071e-05	0.00228385	54	1
AL161757.5	4.59259	-4.16997	1.28804e-05	0.00236601	55	1
AC106872.13	6.71749	-2.95779	1.35436e-05	0.00244341	56	1
AC104232.1	4.53524	-3.5395	1.43941e-05	0.00255128	57	1
AC023590.1	5.63746	-3.88265	1.76526e-05	0.0030749	58	1
DHRSX-IT1	6.68476	-2.90054	1.84306e-05	0.00315601	59	1
AL121772.1	5.62883	-2.99871	1.90119e-05	0.00320128	60	1
AP000711.1	0.105557	-6.06898	2.00801e-05	0.00331577	61	1
ENOX1-AS1	2.77572	-3.21558	2.03482e-05	0.00331577	62	1
AC005832.1	2.48298	-4.41217	2.41681e-05	0.00387572	63	1
AL357140.3	4.38167	-3.16121	3.20476e-05	0.00498119	65	1
LINC00941	7.0274	-2.57856	4.03213e-05	0.00608008	67	1
AC002044.3	8.53039	-2.7428	4.10901e-05	0.0061049	68	1
AL354977.2	2.59898	-4.13212	4.31944e-05	0.00632454	69	1
LINC01496	1.80335	-4.57294	4.59467e-05	0.0065769	70	1
TEX41	6.84827	-2.40061	4.62199e-05	0.0065769	71	1
AC016556.1	2.2655	-4.30407	5.22552e-05	0.00723197	73	1
LINC00342	6.4813	-2.79628	5.45325e-05	0.00734167	74	1
AC015911.2	-1.21456	-7.28074	5.52279e-05	0.00734167	76	1
AC008440.1	5.51103	-3.20548	5.71093e-05	0.00744622	77	1
ALG13-AS1	0.613599	-4.93853	5.74884e-05	0.00744622	78	1
FAM30A	1.06819	-4.82433	5.96692e-05	0.00763085	79	1
AC005912.2	2.51742	-3.6136	6.0618e-05	0.00765529	80	1
LNCAROD	-0.98976	-6.27986	6.76468e-05	0.00843747	81	1
AC090506.2	4.14651	-3.01766	7.10284e-05	0.00875122	82	1
AC084759.3	5.06304	-4.40847	7.47445e-05	0.00900838	83	1
AC017002.6	5.79293	-3.21159	7.48989e-05	0.00900838	84	1
LINC02444	8.82203	-2.2536	8.25576e-05	0.0096986	86	1
Plasma-miRNA-differentially abundant genes
gene_id	a.value	m.value	p.value	q.value	rank	estimatedDEG
hsa-miR-451a	14.6902	-13.338	6.55249e-39	9.52078e-36	1	1
hsa-miR-486-5p	9.83477	-11.5194	1.02843e-37	7.47156e-35	2	1
hsa-miR-144-5p	5.78311	-11.1739	8.67401e-35	4.20111e-32	3	1
hsa-miR-126-3p	9.6121	-10.0183	5.01627e-30	1.82216e-27	4	1
hsa-let-7i-5p	14.1338	-8.2887	7.27448e-28	2.11396e-25	5	1
hsa-miR-624-5p	6.91485	-8.82966	1.48217e-25	3.58932e-23	6	1
hsa-miR-4732-3p	5.62441	-9.9457	6.87886e-24	1.42785e-21	7	1
hsa-let-7g-5p	14.9253	-7.83333	2.30604e-23	4.18834e-21	8	1
hsa-miR-92a-3p	16.4004	-6.36778	1.2918e-22	2.08554e-20	9	1
hsa-miR-4500	4.37497	-8.72591	2.32071e-20	3.37199e-18	10	1
hsa-miR-18a-3p	6.83284	-6.858	3.69165e-20	4.87633e-18	11	1
hsa-miR-126-5p	6.98023	-6.86199	1.63894e-18	1.98448e-16	12	1
hsa-miR-139-5p	7.70741	-8.57197	7.22882e-18	8.07959e-16	13	1
hsa-miR-651-5p	5.46033	-6.44261	1.58665e-17	1.64672e-15	14	1
hsa-let-7f-5p	14.6129	-5.76413	1.05438e-16	9.67139e-15	15	1
hsa-miR-25-3p	15.0707	-5.56143	1.06498e-16	9.67139e-15	16	1
hsa-miR-4659a-3p	-4.48772	-10.5382	2.45245e-16	2.09612e-14	17	1
hsa-miR-942-5p	7.9094	-5.90292	1.7421e-15	1.40626e-13	18	1
hsa-miR-144-3p	8.56455	-8.6973	2.58537e-15	1.97713e-13	19	1
hsa-miR-139-3p	-4.48772	-10.2927	3.13123e-15	2.27484e-13	20	1
hsa-miR-511-3p	2.05102	-8.20397	1.71234e-14	1.18478e-12	21	1
hsa-miR-9985	8.59537	-6.42241	3.03063e-14	2.00159e-12	22	1
hsa-miR-32-5p	9.83194	-6.14491	3.34654e-14	2.11414e-12	23	1
hsa-miR-27a-3p	13.4637	-4.80248	8.59019e-14	5.20065e-12	24	1
hsa-miR-576-5p	7.37682	-6.08274	5.84483e-13	3.39701e-11	25	1
hsa-miR-330-5p	3.90128	-6.10604	6.67619e-13	3.73096e-11	26	1
hsa-miR-3688-3p	2.25757	-7.23418	9.52847e-13	5.12773e-11	27	1
hsa-miR-4659b-3p	1.25367	-8.35012	1.50051e-12	7.78659e-11	28	1
hsa-miR-4732-5p	-4.48772	-9.20398	3.25043e-12	1.62858e-10	29	1
hsa-miR-199a-5p	1.18884	-9.20487	4.30706e-12	2.08605e-10	30	1
hsa-miR-6513-3p	3.74227	-5.60833	4.60167e-12	2.15685e-10	31	1
hsa-miR-4433b-5p	-4.48772	-9.64768	9.70497e-12	4.40666e-10	32	1
hsa-miR-484	10.7967	-3.9022	1.09787e-11	4.83396e-10	33	1
hsa-miR-3605-3p	5.08169	-5.90307	1.48912e-11	6.3638e-10	34	1
hsa-miR-150-5p	8.7049	-5.60807	1.94952e-11	8.09328e-10	35	1
hsa-let-7d-5p	12.3903	-4.47201	2.96145e-11	1.19527e-09	36	1
hsa-miR-636	2.34917	-6.72836	5.83285e-11	2.29058e-09	37	1
hsa-miR-3157-5p	2.7912	-5.86257	1.12086e-10	4.2085e-09	38	1
hsa-miR-20a-5p	11.628	-4.90315	1.1296e-10	4.2085e-09	39	1
hsa-miR-6511a-3p	4.14153	-4.64117	1.37531e-10	4.99581e-09	40	1
hsa-miR-27b-3p	12.6818	-3.86687	1.83244e-10	6.494e-09	41	1
hsa-miR-98-5p	9.88117	-4.7484	3.72688e-10	1.28932e-08	42	1
hsa-let-7f-2-3p	5.73787	-4.87311	3.94212e-10	1.33207e-08	43	1
hsa-miR-3200-3p	4.81038	-4.66108	4.44266e-10	1.46709e-08	44	1
hsa-miR-146a-5p	9.15555	-4.23136	4.86532e-10	1.57096e-08	45	1
hsa-miR-93-5p	13.0855	-4.13045	5.2188e-10	1.64846e-08	46	1
hsa-miR-1307-3p	9.16728	-3.64153	5.46916e-10	1.69079e-08	47	1
hsa-miR-4753-3p	-4.48772	-8.41919	6.21782e-10	1.88219e-08	48	1
hsa-miR-5001-3p	3.69084	-5.17431	6.50172e-10	1.92796e-08	49	1
hsa-let-7a-3p	8.10033	-3.94961	6.70324e-10	1.94796e-08	50	1
hsa-miR-550a-3p	4.95438	-4.78182	7.78522e-10	2.21802e-08	51	1
hsa-miR-5582-3p	3.83511	-5.38441	8.04676e-10	2.24845e-08	52	1
hsa-miR-6726-3p	3.09967	-5.32154	8.50452e-10	2.33152e-08	53	1
hsa-miR-6513-5p	3.42452	-5.27515	9.91906e-10	2.66896e-08	54	1
hsa-miR-1277-3p	5.76461	-5.51803	1.27364e-09	3.36473e-08	55	1
hsa-miR-4685-3p	3.16187	-4.97616	1.48625e-09	3.85629e-08	56	1
hsa-miR-3613-5p	6.22109	-5.73615	1.55111e-09	3.95397e-08	57	1
hsa-miR-11400	-4.48772	-8.06018	1.98414e-09	4.97061e-08	58	1
hsa-miR-151a-5p	10.9387	-3.95437	2.55466e-09	6.29139e-08	59	1
hsa-miR-7-5p	10.3882	-4.75966	3.28494e-09	7.95502e-08	60	1
hsa-miR-584-3p	1.04593	-7.14295	3.36909e-09	8.02505e-08	61	1
hsa-miR-15a-5p	12.0576	-5.4439	3.8335e-09	8.984e-08	62	1
hsa-miR-542-5p	3.5877	-4.53006	8.98227e-09	2.07162e-07	63	1
hsa-miR-3173-5p	3.59498	-4.96053	9.53214e-09	2.16409e-07	64	1
hsa-miR-3143	3.14777	-5.50952	1.09287e-08	2.44298e-07	65	1
hsa-miR-4662a-5p	4.58394	-3.98979	1.22538e-08	2.6977e-07	66	1
hsa-miR-3912-3p	0.870653	-6.79241	1.32341e-08	2.87001e-07	67	1
hsa-miR-1-3p	2.02844	-5.51265	1.60869e-08	3.43739e-07	68	1
hsa-miR-374a-3p	6.52396	-4.64369	2.01099e-08	4.17502e-07	69	1
hsa-miR-15b-5p	13.3471	-4.51542	2.09235e-08	4.28195e-07	71	1
hsa-miR-1294	4.91037	-5.28801	2.17972e-08	4.3988e-07	72	1
hsa-miR-106b-3p	8.25018	-3.69736	2.68519e-08	5.2724e-07	74	1
hsa-miR-18b-3p	1.06892	-5.61742	3.19985e-08	6.13797e-07	75	1
hsa-let-7a-5p	15.7079	-4.17687	3.2105e-08	6.13797e-07	76	1
hsa-miR-3940-3p	4.56887	-4.42306	3.47853e-08	6.56403e-07	77	1
hsa-miR-214-5p	-4.48772	-7.27558	3.75226e-08	6.98979e-07	78	1
hsa-miR-96-5p	9.65495	-4.97447	3.86219e-08	7.1035e-07	79	1
hsa-miR-15a-3p	3.87518	-4.82476	5.77991e-08	1.04978e-06	80	1
hsa-miR-18a-5p	7.28382	-4.35168	6.58861e-08	1.18188e-06	81	1
hsa-miR-584-5p	4.52198	-4.62437	8.77436e-08	1.53604e-06	83	1
hsa-miR-6859-3p	-4.48772	-7.127	9.28681e-08	1.6064e-06	84	1
hsa-miR-3688-5p	-4.48772	-7.16122	1.44472e-07	2.46961e-06	85	1
hsa-miR-4742-3p	0.808977	-6.13517	1.71019e-07	2.88943e-06	86	1
hsa-miR-450a-5p	8.04469	-4.03115	1.77313e-07	2.96133e-06	87	1
hsa-miR-182-5p	8.35592	-3.77176	1.94467e-07	3.21091e-06	88	1
hsa-miR-183-5p	7.88003	-3.52983	2.47653e-07	3.99822e-06	90	1
hsa-miR-185-5p	9.3992	-3.79848	2.52948e-07	4.03883e-06	91	1
hsa-miR-6764-5p	-0.327198	-6.86845	2.62177e-07	4.14068e-06	92	1
hsa-miR-33a-5p	2.96373	-4.59815	3.296e-07	5.14955e-06	93	1
hsa-miR-589-5p	5.57747	-3.78814	4.14635e-07	6.34173e-06	95	1
hsa-miR-4326	1.41398	-4.65433	6.16332e-07	9.32844e-06	96	1
hsa-miR-548ad-5p	4.12891	-3.62596	6.26275e-07	9.38121e-06	97	1
hsa-miR-1827	-4.48772	-7.24091	6.6135e-07	9.80553e-06	98	1
hsa-miR-11401	-4.48772	-7.24776	6.76975e-07	9.93581e-06	99	1
hsa-miR-10399-3p	3.84947	-4.17737	8.34147e-07	1.21202e-05	100	1
hsa-miR-18b-5p	6.22897	-4.67716	9.95447e-07	1.43206e-05	101	1
hsa-miR-4659b-5p	-4.48772	-6.65128	1.02506e-06	1.4602e-05	102	1
hsa-miR-219b-5p	0.55286	-5.62294	1.14429e-06	1.61423e-05	103	1
hsa-miR-486-3p	1.77587	-5.15503	1.29714e-06	1.81225e-05	104	1
hsa-miR-19b-3p	12.899	-3.80785	1.55081e-06	2.12578e-05	106	1
hsa-miR-548ar-5p	2.05382	-4.40976	1.6134e-06	2.18499e-05	107	1
hsa-let-7c-5p	13.8173	-3.88068	1.62408e-06	2.18499e-05	108	1
hsa-miR-378c	4.08235	-3.4743	1.64731e-06	2.19591e-05	109	1
hsa-miR-1537-3p	2.1889	-4.49463	1.67462e-06	2.21203e-05	110	1
hsa-miR-4785	4.38469	-3.57222	1.69298e-06	2.21613e-05	111	1
hsa-miR-3615	8.00379	-3.63575	1.94624e-06	2.52491e-05	112	1
hsa-miR-100-5p	8.11744	-2.83907	2.18037e-06	2.75485e-05	115	1
hsa-miR-3187-3p	1.22257	-4.51255	2.30482e-06	2.88698e-05	116	1
hsa-miR-16-2-3p	7.00734	-4.00951	2.73805e-06	3.40032e-05	117	1
hsa-miR-579-5p	3.76879	-3.55174	2.92016e-06	3.59575e-05	118	1
hsa-miR-151b	9.08112	-3.45967	2.99376e-06	3.65541e-05	119	1
hsa-miR-3157-3p	0.234301	-5.5197	3.05379e-06	3.69763e-05	120	1
hsa-miR-17-5p	11.4004	-3.41039	3.08733e-06	3.70735e-05	121	1
hsa-let-7b-5p	16.3444	-3.78608	3.31969e-06	3.9537e-05	122	1
hsa-miR-423-3p	11.0903	-2.94576	4.46722e-06	5.20794e-05	124	1
hsa-miR-103a-3p	12.1123	-3.40702	4.48033e-06	5.20794e-05	125	1
hsa-miR-15b-3p	6.57223	-4.21445	5.29987e-06	6.06355e-05	127	1
hsa-miR-4781-3p	2.21679	-3.88219	5.88292e-06	6.67804e-05	128	1
hsa-miR-4795-3p	-4.48772	-5.99582	6.53044e-06	7.29903e-05	130	1
hsa-miR-16-5p	13.7636	-3.96703	6.84068e-06	7.58742e-05	131	1
hsa-miR-199a-3p	8.2088	-4.67643	7.69576e-06	8.47117e-05	132	1
hsa-miR-5010-3p	3.10081	-3.53475	8.99623e-06	9.70407e-05	134	1
hsa-miR-3200-5p	-4.48772	-6.29431	1.01869e-05	0.00010804	137	1
hsa-miR-3136-5p	-0.413807	-5.99957	1.04053e-05	0.000109557	138	1
hsa-miR-1180-3p	6.0552	-3.25298	1.06639e-05	0.000111472	139	1
hsa-miR-107	9.92078	-3.26292	1.20099e-05	0.000124645	140	1
hsa-miR-199b-3p	8.20746	-4.66489	1.30566e-05	0.000134548	141	1
hsa-miR-3684	-4.48772	-6.39788	1.68129e-05	0.000172036	142	1
hsa-miR-4473	-4.48772	-6.05333	1.70128e-05	0.000172864	143	1
hsa-miR-345-5p	7.12796	-2.58444	1.83164e-05	0.000184818	144	1
hsa-miR-6514-3p	-0.395727	-5.59249	1.8616e-05	0.000186546	145	1
hsa-miR-590-3p	7.49561	-3.23355	2.1141e-05	0.000210396	146	1
hsa-miR-374b-3p	4.17434	-3.56661	2.30426e-05	0.000227761	147	1
hsa-miR-1306-3p	2.67111	-3.87314	2.38054e-05	0.000232143	149	1
hsa-miR-550a-5p	3.43385	-3.36256	2.62993e-05	0.000254752	150	1
hsa-miR-5695	2.06386	-4.00076	2.8419e-05	0.000273462	151	1
hsa-miR-7976	0.970388	-4.16986	3.75007e-05	0.000358477	152	1
hsa-let-7d-3p	9.38389	-2.54598	4.09758e-05	0.000389136	153	1
hsa-miR-652-3p	8.93256	-2.60375	4.40523e-05	0.000415637	154	1
hsa-miR-1185-5p	-0.326087	-6.17501	4.83953e-05	0.000450759	156	1
hsa-miR-643	-0.195237	-5.04646	4.92945e-05	0.00045621	157	1
hsa-miR-6748-3p	-4.48772	-5.77904	5.17276e-05	0.000475035	158	1
hsa-miR-3909	3.43347	-2.99881	5.19824e-05	0.000475035	159	1
hsa-miR-548h-5p	3.22074	-3.06856	5.39697e-05	0.000490113	160	1
hsa-miR-6774-3p	-4.48772	-5.72333	5.99245e-05	0.000537471	162	1
hsa-miR-1226-3p	5.34604	-2.98603	6.55411e-05	0.00058424	163	1
hsa-miR-181a-2-3p	4.52556	-2.55094	7.03663e-05	0.000623429	164	1
hsa-miR-191-5p	13.8933	-2.49989	7.52734e-05	0.000662862	165	1
hsa-miR-424-5p	9.2609	-2.95659	8.06243e-05	0.000705706	166	1
hsa-miR-548k	5.18807	-2.68284	8.38039e-05	0.000724804	168	1
hsa-miR-378a-5p	5.74336	-2.86471	9.01529e-05	0.000775101	169	1
hsa-miR-26b-5p	12.2824	-2.7994	9.44663e-05	0.000807409	170	1
hsa-miR-548az-5p	3.57482	-2.84928	9.8409e-05	0.000836189	171	1
hsa-miR-6786-3p	0.244627	-4.51927	9.93763e-05	0.000839499	172	1
hsa-miR-378f	2.66088	-3.31705	0.000115671	0.000971501	173	1
hsa-miR-548at-5p	2.41448	-3.2363	0.000140474	0.00116633	175	1
hsa-miR-1287-5p	5.98235	-3.03445	0.000145948	0.0012049	176	1
hsa-miR-4797-3p	-4.48772	-6.18928	0.000157837	0.00129569	177	1
hsa-miR-130b-5p	5.77585	-2.79096	0.000175396	0.00142474	178	1
hsa-miR-653-3p	2.15991	-3.62259	0.000175519	0.00142474	179	1
hsa-miR-4646-3p	-4.48772	-5.84143	0.000192878	0.00155695	180	1
hsa-miR-181b-5p	10.1164	-2.82473	0.000207092	0.00165832	181	1
hsa-miR-145-3p	4.99768	-3.86884	0.000219011	0.00172948	184	1
hsa-miR-92b-3p	10.364	-3.02172	0.000220612	0.0017327	185	1
hsa-let-7i-3p	7.01207	-2.81479	0.000224354	0.00175262	186	1
hsa-miR-346	-0.554322	-5.27531	0.000227394	0.00176686	187	1
hsa-miR-28-5p	6.03015	-2.51377	0.000238753	0.00184177	188	1
hsa-miR-454-3p	5.74126	-2.87953	0.00023957	0.00184177	189	1
hsa-miR-548ab	1.34775	-3.5574	0.000241015	0.00184313	190	1
hsa-miR-6849-3p	-4.48772	-5.89545	0.000266821	0.0020298	191	1
hsa-miR-122-3p	7.9878	-3.32063	0.000274967	0.00208087	192	1
hsa-miR-132-5p	5.31365	-3.10018	0.000280951	0.00211514	193	1
hsa-miR-660-5p	11.4092	-2.43191	0.000294526	0.00220591	194	1
hsa-miR-1270	3.36396	-2.85711	0.000313051	0.00233263	195	1
hsa-miR-548ay-5p	5.01202	-2.81279	0.00034037	0.00252325	196	1
hsa-miR-324-3p	5.9193	-2.31417	0.000363015	0.00267746	197	1
hsa-let-7f-1-3p	6.86475	-2.67312	0.000367527	0.00269705	198	1
hsa-miR-106b-5p	10.3981	-2.54183	0.000390861	0.00285387	199	1
hsa-miR-374c-3p	1.72875	-3.4006	0.000404977	0.00294216	200	1
hsa-miR-340-3p	6.26918	-2.71847	0.000421277	0.00304535	201	1
hsa-miR-19b-1-5p	4.05069	-3.04847	0.000431945	0.00310701	202	1
hsa-miR-133a-3p	2.14277	-2.68418	0.000485263	0.00347334	203	1
hsa-miR-3913-5p	1.63148	-3.25517	0.000531375	0.00376629	205	1
hsa-miR-548ae-5p	5.34497	-2.89995	0.000564631	0.00398257	206	1
hsa-miR-6799-3p	-0.978421	-5.566	0.000609823	0.00428055	207	1
hsa-miR-301a-3p	8.41607	-3.41021	0.000653404	0.00456441	208	1
hsa-miR-505-5p	3.61428	-2.69355	0.000735243	0.00503919	212	1
hsa-miR-4433b-3p	-0.399939	-5.01157	0.000792876	0.00540868	213	1
hsa-miR-4755-5p	0.873644	-3.44263	0.000829331	0.00563092	214	1
hsa-miR-511-5p	1.10156	-3.40971	0.000875191	0.00591466	215	1
hsa-miR-196b-5p	8.35102	-3.05081	0.000960145	0.00642899	217	1
hsa-miR-556-3p	1.83725	-2.9818	0.000995197	0.00663312	218	1
hsa-miR-21-3p	7.16602	-2.29155	0.00125591	0.00818314	223	1
hsa-miR-6803-3p	3.2527	-2.97318	0.00126531	0.00820755	224	1
hsa-miR-4742-5p	0.0955204	-4.54396	0.00133389	0.00861396	225	1
hsa-miR-183-3p	3.64685	-2.7066	0.00140081	0.0089564	227	1
hsa-miR-342-3p	9.4024	-1.88804	0.00140541	0.0089564	228	1
hsa-miR-2110	5.06051	-2.03043	0.00145159	0.00921032	229	1
hsa-miR-503-5p	4.90541	-2.52081	0.00154861	0.00978319	230	1
Plasma-tRNA-differentially abundant genes
gene_id	a.value	m.value	p.value	q.value	rank	estimatedDEG
tRNA-Arg-TCT-5-1	9.3557	-4.48112	1.34006e-19	5.62826e-17	1	1
tRNA-SeC-TCA-1-1	17.2157	-4.06901	2.46525e-16	5.17702e-14	2	1
tRNA-Ile-AAT-9-1	8.4247	-3.62478	1.50064e-12	2.10089e-10	3	1
tRNA-Thr-CGT-5-1	4.83847	-4.78463	1.12156e-11	1.17764e-09	4	1
tRNA-Arg-TCT-1-1	14.9827	-2.41148	2.37523e-09	1.99519e-07	5	1
tRNA-SeC-TCA-2-1	14.7893	-2.99612	1.12586e-08	7.88105e-07	6	1
tRNA-Cys-GCA-16-1	5.00874	-2.86911	1.18076e-07	6.19899e-06	8	1
tRNA-Lys-TTT-7-1	7.18044	-3.15911	4.35266e-07	2.03124e-05	9	1
tRNA-Leu-CAA-6-1	5.49824	-2.65507	5.58401e-07	2.34528e-05	10	1
tRNA-Arg-TCT-2-1	9.197	-2.06505	3.01759e-06	0.000115217	11	1
tRNA-Lys-TTT-4-1	12.4373	-1.62104	7.31342e-06	0.000172459	16	1
tRNA-Gly-CCC-3-1	8.07378	-2.19038	7.73683e-06	0.000172459	18	1
tRNA-Tyr-ATA-1-1	5.32744	-2.8306	7.80172e-06	0.000172459	19	1
tRNA-Lys-CTT-9-1	5.61098	-2.26454	9.51745e-06	0.000190349	21	1
tRNA-Leu-AAG-3-1	12.3466	-1.5965	0.000100026	0.00135519	31	1
tRNA-Lys-CTT-1-2	14.7776	-1.82204	0.000289627	0.00282892	43	1
tRNA-Lys-CTT-1-1	14.8125	-1.73871	0.000558193	0.00484937	48	1
tRNA-Lys-CTT-7-1	11.1815	-1.89559	0.000589752	0.00495392	50	1
tRNA-Arg-TCT-3-1	9.5684	-1.40158	0.000725299	0.00597305	51	1
tRNA-Ser-GCT-6-1	8.90882	-1.63079	0.000771273	0.00622951	52	1
tRNA-Arg-TCT-4-1	7.30991	-2.16095	0.000869469	0.00663958	55	1
tRNA-Lys-CTT-11-1	10.2312	-1.24557	0.00129625	0.00972189	56	1
Plasma-piRNA-differentially abundant genes
gene_id	a.value	m.value	p.value	q.value	rank	estimatedDEG
hsa_piR_004438	5.26139	-4.63366	1.31416e-13	6.21728e-10	1	1
hsa_piR_019676	8.84907	-7.37929	7.67494e-13	1.81551e-09	2	1
hsa_piR_000552	7.10774	-7.34028	8.03915e-12	1.11496e-08	3	1
hsa_piR_019091	3.84526	-4.85914	9.42682e-12	1.11496e-08	4	1
hsa_piR_005066	-4.36557	-8.43835	2.01645e-10	1.90797e-07	5	1
hsa_piR_001346	7.74849	-7.11784	4.79764e-10	3.78294e-07	6	1
hsa_piR_014340	3.12067	-3.99765	9.54041e-10	6.44795e-07	7	1
hsa_piR_001447	1.11849	-5.9056	1.10494e-08	6.53437e-06	8	1
hsa_piR_014620	11.0232	-3.43127	1.79605e-08	9.44124e-06	9	1
hsa_piR_014972	-0.725161	-7.97014	2.46461e-07	0.00010937	10	1
hsa_piR_000560	3.36992	-5.37822	2.61755e-07	0.00010937	11	1
hsa_piR_003728	6.87954	-5.128	2.77413e-07	0.00010937	12	1
hsa_piR_004262	5.29535	-2.37865	9.19316e-07	0.00033456	13	1
hsa_piR_014339	2.9859	-3.88275	2.239e-06	0.000706182	15	1
hsa_piR_014959	7.62194	-1.80126	4.52593e-06	0.00125954	17	1
hsa_piR_005205	-4.36557	-7.31672	5.39578e-06	0.00141819	18	1
hsa_piR_018489	5.36777	-2.63708	5.84411e-06	0.00145518	19	1
hsa_piR_017982	1.34316	-4.169	6.40671e-06	0.00146251	20	1
hsa_piR_006029	1.09213	-3.89539	6.4918e-06	0.00146251	21	1
hsa_piR_019935	-4.36557	-7.00084	7.354e-06	0.00158144	22	1
hsa_piR_017138	9.0784	-1.8722	8.43079e-06	0.00166797	23	1
hsa_piR_001170	8.50505	-4.82007	8.4615e-06	0.00166797	24	1
hsa_piR_019911	7.18102	-4.28427	8.90198e-06	0.00168461	25	1
hsa_piR_011094	9.02571	-2.12541	1.21856e-05	0.00221732	26	1
hsa_piR_020815	-0.151853	-5.40301	1.5234e-05	0.00266933	27	1
hsa_piR_001169	8.44315	-4.72488	1.60154e-05	0.00270604	28	1
hsa_piR_000627	1.00922	-4.19794	3.94756e-05	0.00602448	31	1
hsa_piR_021256	0.441863	-4.40905	4.39779e-05	0.00650186	32	1
hsa_piR_018550	0.554154	-4.04791	5.79416e-05	0.00783204	35	1
hsa_piR_016376	1.17748	-3.73443	7.25963e-05	0.00928251	37	1

## Sheet: Saliva
Saliva-mRNA-differentially abundant genes
gene_id	a.value	m.value	p.value	q.value	rank	estimatedDEG
BTG2	11.3461	6.79275	9.38256e-46	1.72808e-41	1	1
HTN3	5.82764	9.72137	5.00802e-39	4.61189e-35	2	1
CD69	5.96683	7.73886	1.13856e-37	6.98998e-34	3	1
STATH	5.73601	9.38441	1.54092e-37	7.09519e-34	4	1
EGR1	9.82098	7.02685	8.88278e-35	3.27206e-31	5	1
CCNL1	9.083	5.50767	6.14791e-33	1.8872e-29	6	1
CEBPB	10.0711	6.11055	9.07575e-33	2.3165e-29	7	1
HCAR3	10.1912	7.74741	1.00619e-32	2.3165e-29	8	1
MLKL	6.76709	6.30379	2.10007e-32	4.29767e-29	9	1
RUBCNL	8.10275	6.82938	4.23453e-31	7.79915e-28	10	1
IL1B	11.8594	7.83775	8.25181e-31	1.38165e-27	11	1
FFAR2	10.1001	7.00674	9.77748e-31	1.50068e-27	12	1
XPO6	10.5754	5.0223	1.95316e-30	2.76718e-27	13	1
BCL2A1	8.21613	7.33834	2.48943e-30	3.27502e-27	14	1
SOCS3	10.661	7.66591	4.34819e-30	5.339e-27	15	1
PTGS2	10.3193	7.00732	1.40479e-29	1.53203e-26	16	1
AL627309.1	9.55921	6.04919	1.41408e-29	1.53203e-26	17	1
TRIM25	10.225	4.87353	2.89059e-29	2.95771e-26	18	1
PGS1	7.78939	5.59837	3.64851e-29	3.53675e-26	19	1
ALPK1	7.77466	4.59783	7.01739e-29	6.46231e-26	20	1
SMR3B	4.33396	9.14796	2.86521e-28	2.46217e-25	21	1
TECPR2	9.38138	4.87053	2.94102e-28	2.46217e-25	22	1
FDCSP	7.15513	8.59686	8.49759e-28	6.80473e-25	23	1
DDX60L	9.81348	5.53098	3.11448e-26	2.39011e-23	24	1
CD14	7.67719	6.37821	5.41077e-26	3.98622e-23	25	1
FFAR3	1.60826	11.2431	7.97711e-26	5.65086e-23	26	1
DOCK5	10.2883	4.56763	8.44669e-26	5.76189e-23	27	1
LIMK2	9.80266	5.06194	1.49282e-25	9.81956e-23	28	1
MXD3	5.59245	7.23219	1.73555e-25	1.10226e-22	29	1
ZNF277	11.2534	4.89238	3.02997e-25	1.8602e-22	30	1
FOS	11.8313	6.46377	3.3587e-25	1.9955e-22	31	1
ZNF276	8.69754	4.99416	1.58135e-24	9.10163e-22	32	1
FCGR1B	4.02597	8.13483	2.08831e-24	1.16553e-21	33	1
SLC12A9	7.08986	5.45703	4.48432e-24	2.42918e-21	34	1
MUC7	7.79799	8.35599	5.20783e-24	2.74051e-21	35	1
LPAR2	6.7252	5.5316	5.37109e-24	2.74791e-21	36	1
SP110	8.08004	4.85189	6.16113e-24	3.06691e-21	37	1
CACNA1E	4.08267	6.72515	7.81824e-24	3.78938e-21	38	1
CASP4	8.52514	4.37709	1.11123e-23	5.24783e-21	39	1
RNASET2	8.19116	5.33897	1.15536e-23	5.31987e-21	40	1
CEBPD	8.53597	4.50792	1.28385e-23	5.76732e-21	41	1
POLD1	8.9344	8.24711	1.36441e-23	5.98328e-21	42	1
ARAP1	9.90525	4.85216	1.62599e-23	6.96453e-21	43	1
NABP1	10.7983	5.84846	3.2403e-23	1.35636e-20	44	1
HSPA6	8.30097	6.46895	3.38149e-23	1.38401e-20	45	1
HCAR2	10.179	7.02086	3.69551e-23	1.47965e-20	46	1
DDX58	8.67667	4.9075	5.54336e-23	2.17229e-20	47	1
TYMP	8.4802	5.63626	6.46737e-23	2.48159e-20	48	1
NFKBIZ	10.4638	5.5382	8.20964e-23	3.08582e-20	49	1
TRANK1	9.28335	5.3561	1.43614e-22	5.29015e-20	50	1
SSH2	10.0148	4.58272	1.65356e-22	5.9716e-20	51	1
IFIT3	9.4984	6.0494	1.72614e-22	6.11387e-20	52	1
PDE4B	9.6571	6.10086	2.56951e-22	8.9293e-20	53	1
CPQ	6.91431	4.72227	2.70741e-22	9.22997e-20	54	1
CSF2RB	9.92255	6.3043	2.75626e-22	9.22997e-20	55	1
GMIP	8.03957	5.22476	3.42596e-22	1.12677e-19	56	1
GLA	6.84198	5.56948	5.1191e-22	1.6541e-19	57	1
BCL3	8.36437	5.17793	5.96e-22	1.89261e-19	58	1
BCL6	9.30905	4.68641	6.49888e-22	2.02875e-19	59	1
NAIP	8.79517	4.69019	7.41027e-22	2.27407e-19	60	1
TAP1	8.13856	5.98699	7.53166e-22	2.27407e-19	61	1
SECTM1	7.99639	5.90611	9.01893e-22	2.6792e-19	62	1
ATG16L2	8.89948	6.55673	9.62051e-22	2.81255e-19	63	1
CDC42EP2	7.72812	5.52018	1.05634e-21	3.03996e-19	64	1
DENND3	9.50792	5.4805	1.18273e-21	3.35132e-19	65	1
ST8SIA1	10.8248	5.49022	1.22408e-21	3.41592e-19	66	1
SHKBP1	8.15003	4.06822	1.30666e-21	3.56023e-19	67	1
RNF149	9.87713	5.44153	1.31445e-21	3.56023e-19	68	1
IFIT2	9.77576	6.0962	2.10103e-21	5.60822e-19	69	1
RNF19B	8.96703	4.55742	2.93757e-21	7.72917e-19	70	1
DENND5A	9.007	4.03486	3.03035e-21	7.86099e-19	71	1
MBOAT7	9.16739	5.70762	3.1612e-21	8.08651e-19	72	1
FCGR2A	10.195	6.13224	3.29667e-21	8.31754e-19	73	1
ZFP36	12.4767	6.19116	3.5286e-21	8.78239e-19	74	1
BID	7.74872	3.94595	5.89514e-21	1.44769e-18	75	1
CSF3R	11.1421	6.40099	6.06573e-21	1.46998e-18	76	1
PIM2	7.34012	5.15188	1.20165e-20	2.87428e-18	77	1
KIAA1551	10.4176	4.74998	1.32164e-20	3.12077e-18	78	1
SGK1	9.35956	5.39731	1.65751e-20	3.86431e-18	79	1
AMPD2	8.23313	4.85218	2.50349e-20	5.76367e-18	80	1
DYSF	8.75988	6.02387	2.88664e-20	6.56373e-18	81	1
ARHGAP26	9.83694	4.66924	3.44146e-20	7.72985e-18	82	1
SORL1	11.3056	5.1994	5.6799e-20	1.26039e-17	83	1
NOTCH1	9.21536	5.63588	6.86283e-20	1.50476e-17	84	1
BEST1	6.88572	6.25683	9.27418e-20	2.00955e-17	85	1
C15orf39	9.12309	4.75566	1.05114e-19	2.25114e-17	86	1
CXCL1	8.0911	6.42497	1.20144e-19	2.54346e-17	87	1
VASP	9.75203	4.54745	1.31138e-19	2.74466e-17	88	1
FPR2	8.81483	6.05243	1.71573e-19	3.55059e-17	89	1
ITGA5	7.06917	5.46657	1.76398e-19	3.60989e-17	90	1
ZNF746	7.10039	3.91524	1.91065e-19	3.84063e-17	91	1
ARAP3	6.81151	5.44059	1.91844e-19	3.84063e-17	92	1
NADK	9.811	4.00588	2.61914e-19	5.18702e-17	93	1
NOD2	7.09349	6.0482	2.77867e-19	5.44442e-17	94	1
NDEL1	8.93228	4.27279	3.14697e-19	6.10114e-17	95	1
REM2	3.47901	7.79548	3.35596e-19	6.43856e-17	96	1
PFKFB4	6.86258	4.17427	3.46431e-19	6.5779e-17	97	1
SBNO2	10.0912	5.28023	3.55809e-19	6.68702e-17	98	1
MAP3K11	8.4092	4.08034	3.71385e-19	6.90927e-17	99	1
ZYX	9.35378	4.98392	4.58036e-19	8.4361e-17	100	1
RSAD2	8.35777	6.71408	5.02737e-19	9.16773e-17	101	1
BOD1L1	9.70051	3.72016	5.14001e-19	9.28125e-17	102	1
MX1	9.27402	5.64799	5.68424e-19	1.01643e-16	103	1
GBP1	8.6357	5.44476	5.78211e-19	1.02399e-16	104	1
GBP2	8.8797	5.00688	7.35615e-19	1.29034e-16	105	1
VMP1	9.92324	4.23736	7.84255e-19	1.36268e-16	106	1
TLE3	9.74739	4.08556	8.22896e-19	1.41262e-16	107	1
MX2	9.05242	5.9178	8.34972e-19	1.41262e-16	108	1
ICAM3	8.17522	5.4008	8.36006e-19	1.41262e-16	109	1
CPD	9.01332	4.41641	8.62205e-19	1.44364e-16	110	1
VPS9D1	6.9309	5.22894	9.64676e-19	1.60067e-16	111	1
DHX34	7.56528	4.55172	1.00918e-18	1.65956e-16	112	1
TNFAIP6	5.96797	7.16526	1.13556e-18	1.85087e-16	113	1
ODF3B	5.91648	5.45579	1.35759e-18	2.19334e-16	114	1
OSM	9.4964	7.51948	1.40525e-18	2.2506e-16	115	1
CASS4	7.5556	5.98576	1.66077e-18	2.6369e-16	116	1
USB1	7.48121	3.90013	1.77169e-18	2.78898e-16	117	1
TNFRSF1A	9.24217	4.94084	1.8917e-18	2.95266e-16	118	1
GK	9.72794	4.61614	1.91572e-18	2.96501e-16	119	1
SLC9A8	6.82056	4.16364	2.14183e-18	3.26719e-16	120	1
ZDHHC18	9.40056	5.03492	2.14643e-18	3.26719e-16	121	1
TUBA1A	9.13992	4.70582	2.48413e-18	3.71993e-16	122	1
TAP2	7.50972	5.54179	2.48426e-18	3.71993e-16	123	1
IFITM2	10.1967	5.35192	2.88945e-18	4.29177e-16	124	1
SLC45A4	7.97899	4.14898	2.91689e-18	4.29787e-16	125	1
NAMPT	12.9081	5.09075	5.11231e-18	7.4729e-16	126	1
IL4R	7.96451	4.82542	6.09916e-18	8.81446e-16	127	1
ADAM8	9.18979	6.10946	6.1258e-18	8.81446e-16	128	1
NFKB2	8.42912	5.16256	7.03996e-18	1.00513e-15	129	1
LILRA6	7.15147	7.355	7.25709e-18	1.02816e-15	130	1
PTPN6	8.65109	4.68332	7.51924e-18	1.05717e-15	131	1
DGLUCY	8.31434	4.09081	7.71065e-18	1.07587e-15	132	1
IVNS1ABP	10.8968	4.17725	7.94515e-18	1.10025e-15	133	1
PLEK	10.8171	6.40813	8.05215e-18	1.10675e-15	134	1
RGS14	6.40473	5.13101	8.28662e-18	1.1294e-15	135	1
C6orf58	3.47051	6.9279	8.33957e-18	1.1294e-15	136	1
ZNF200	6.45938	4.69572	8.50454e-18	1.14333e-15	137	1
RPS6KA1	8.28022	3.57328	8.92475e-18	1.19113e-15	138	1
ADGRE2	8.64782	5.03536	1.00198e-17	1.32205e-15	139	1
KDM6B	10.6331	5.29383	1.01077e-17	1.32205e-15	140	1
THBD	8.23635	5.83001	1.0121e-17	1.32205e-15	141	1
TREM1	8.80482	6.20628	1.08326e-17	1.40503e-15	142	1
TLR2	8.29171	6.09726	1.22246e-17	1.57449e-15	143	1
PPCDC	6.60029	5.06596	1.24304e-17	1.58988e-15	144	1
SLC6A6	8.83341	5.24507	1.31642e-17	1.67212e-15	145	1
ZNF467	6.30158	4.99453	1.37352e-17	1.73271e-15	146	1
SMAP2	9.35178	4.67173	1.39377e-17	1.74629e-15	147	1
CD274	6.61523	5.78996	1.64376e-17	2.0456e-15	148	1
PLEKHO2	8.55573	4.65086	1.76371e-17	2.18013e-15	149	1
DGAT2	7.36971	4.77211	1.84285e-17	2.26277e-15	150	1
ANKRD13D	7.13359	4.0053	1.8755e-17	2.28761e-15	151	1
STX3	8.90511	3.66632	1.97329e-17	2.39105e-15	152	1
IL1R2	6.67453	6.38001	1.99029e-17	2.39589e-15	153	1
CEACAM1	6.28002	5.60836	2.1837e-17	2.61165e-15	154	1
CYBC1	7.73893	4.46787	2.32176e-17	2.75885e-15	155	1
EHBP1L1	8.8708	4.93481	2.39857e-17	2.83185e-15	156	1
CCL4L2	5.73018	7.67247	2.79218e-17	3.27557e-15	157	1
OPRM1	3.48634	10.2013	3.07827e-17	3.58833e-15	158	1
IFIT1	8.45867	5.00921	3.50659e-17	4.0619e-15	159	1
TYK2	8.04173	3.74409	4.01633e-17	4.62329e-15	160	1
SLC19A1	6.67353	5.57625	4.1077e-17	4.6991e-15	161	1
ZFP36L1	11.511	4.51062	4.50112e-17	5.09252e-15	162	1
AOC2	3.2507	7.01365	4.5069e-17	5.09252e-15	163	1
LRRK2	10.5342	5.2408	4.7994e-17	5.38996e-15	164	1
CCL3L1	5.4202	7.11508	5.1845e-17	5.78716e-15	165	1
ADGRE5	9.38718	5.55869	5.81614e-17	6.44565e-15	166	1
MMP25	8.76299	6.19279	5.84441e-17	6.44565e-15	167	1
CCL3L3	3.6581	7.93633	6.42954e-17	7.04877e-15	168	1
RNF213	11.8069	4.48771	6.51389e-17	7.09898e-15	169	1
TNFSF13B	7.15073	5.79417	7.22957e-17	7.8326e-15	170	1
IRF7	8.07232	5.86944	7.89655e-17	8.50518e-15	171	1
ACTN1	9.55646	3.62364	9.37054e-17	1.00341e-14	172	1
STAT5B	9.10785	3.7937	1.06482e-16	1.13363e-14	173	1
DOCK8	10.0396	4.60128	1.19704e-16	1.26442e-14	174	1
TSEN34	7.93286	4.26887	1.2014e-16	1.26442e-14	175	1
DUSP1	11.0302	5.41843	1.25607e-16	1.31445e-14	176	1
TNFRSF10D	7.13569	3.84472	1.38293e-16	1.43883e-14	177	1
FRAT2	7.66828	3.86689	1.39055e-16	1.43883e-14	178	1
CNTNAP3	6.41162	4.97826	1.4104e-16	1.45122e-14	179	1
PRB3	1.62414	8.33186	1.48572e-16	1.51537e-14	180	1
AVIL	3.91157	6.2204	1.48921e-16	1.51537e-14	181	1
VNN3	5.82132	6.22326	1.52538e-16	1.54365e-14	182	1
PREX1	9.98644	5.57734	1.56629e-16	1.57639e-14	183	1
TREML2	6.14373	6.04477	1.62817e-16	1.62976e-14	184	1
ABHD3	6.90202	4.49291	1.65672e-16	1.64937e-14	185	1
IQSEC1	8.96688	3.59726	1.6698e-16	1.65346e-14	186	1
CYTH4	9.55004	6.08027	1.75982e-16	1.73328e-14	187	1
PI4KA	9.7403	3.71338	1.80485e-16	1.76818e-14	188	1
RHOG	7.737	4.09528	1.91867e-16	1.86974e-14	189	1
TCIRG1	8.18972	5.14267	1.94241e-16	1.88291e-14	190	1
ZNF267	8.13348	4.05297	2.063e-16	1.98933e-14	191	1
ARHGEF1	8.40685	4.32998	2.10964e-16	2.02234e-14	192	1
B3GNTL1	4.83244	4.65674	2.11918e-16	2.02234e-14	193	1
CLEC4A	5.71021	6.12121	2.18588e-16	2.07523e-14	194	1
SEMA4A	6.99202	4.17018	2.24267e-16	2.11823e-14	195	1
CXCR1	9.87349	6.05327	2.258e-16	2.12183e-14	196	1
MSRB1	8.59226	3.61948	2.5203e-16	2.35629e-14	197	1
AC099489.1	7.89304	6.51866	2.71102e-16	2.5218e-14	198	1
GCA	9.55482	4.95481	3.11317e-16	2.88132e-14	199	1
BTN3A1	7.58975	4.42546	4.40876e-16	4.06002e-14	200	1
DENND4B	7.4422	3.61535	4.79272e-16	4.39166e-14	201	1
MBD6	7.89105	3.63884	5.29849e-16	4.83107e-14	202	1
ZNF516	8.20842	3.63129	5.61069e-16	5.09052e-14	203	1
TNFAIP3	10.228	4.80619	6.22134e-16	5.61689e-14	204	1
FLOT2	8.83935	3.54424	7.204e-16	6.47235e-14	205	1
NOTCH2	9.64788	4.1121	7.87332e-16	7.03936e-14	206	1
CD300A	7.17401	5.9171	8.02043e-16	7.13625e-14	207	1
FES	6.51255	4.38451	8.7076e-16	7.71041e-14	208	1
IER2	10.6495	4.83564	9.22289e-16	8.12761e-14	209	1
RAB24	7.96649	4.56658	9.94467e-16	8.72195e-14	210	1
SLC11A1	8.66216	5.36221	1.02093e-15	8.91158e-14	211	1
EHD1	10.4555	4.50354	1.05481e-15	9.16389e-14	212	1
TNFRSF10C	9.94246	6.05116	1.06275e-15	9.18953e-14	213	1
DEFB4A	2.16083	9.54508	1.14039e-15	9.81481e-14	214	1
NTNG2	6.85219	5.65444	1.16943e-15	1.00179e-13	215	1
TLR4	8.77632	5.68207	1.21602e-15	1.03688e-13	216	1
PDLIM7	7.08224	4.76848	1.22173e-15	1.03695e-13	217	1
LRCH4	7.5769	3.60324	1.27675e-15	1.07868e-13	218	1
CNN2	9.72738	4.2221	1.29413e-15	1.08837e-13	219	1
CD55	9.86693	4.55727	1.30221e-15	1.09018e-13	220	1
IFRD1	8.67616	3.62606	1.59073e-15	1.3257e-13	221	1
BPIFB2	2.90655	6.81411	1.66522e-15	1.38153e-13	222	1
SLC16A3	9.14268	5.48714	1.77913e-15	1.46942e-13	223	1
PHC2	8.84535	3.45296	1.89383e-15	1.5564e-13	224	1
HELZ2	9.31984	4.86399	1.90134e-15	1.5564e-13	225	1
RGS2	10.3664	5.27556	1.95538e-15	1.59355e-13	226	1
LCP2	9.96135	5.75956	2.24016e-15	1.81759e-13	227	1
ABCA2	6.72308	4.00628	2.28197e-15	1.84339e-13	228	1
PARP14	10.1037	3.77732	2.47322e-15	1.98916e-13	229	1
KMT2D	9.64089	3.39093	2.50948e-15	2.00954e-13	230	1
TMEM185B	5.89015	4.59682	2.67338e-15	2.13153e-13	231	1
MYBPC3	4.55956	6.81686	2.78314e-15	2.20947e-13	232	1
LRRC4	5.02713	5.34366	3.25915e-15	2.57627e-13	233	1
P2RY13	7.91989	6.05343	3.28555e-15	2.58603e-13	234	1
RHOH	6.9796	5.14302	3.34869e-15	2.62452e-13	235	1
SMCHD1	11.2495	4.09653	3.56262e-15	2.78036e-13	236	1
JAML	8.07551	5.88395	3.60695e-15	2.80307e-13	237	1
HSPA1A	10.4583	4.74059	3.62915e-15	2.80848e-13	238	1
LYST	10.0898	4.35889	3.74085e-15	2.8828e-13	239	1
GTPBP1	9.26821	3.86385	3.76352e-15	2.88819e-13	240	1
WSB1	9.93775	3.35671	3.96526e-15	3.03038e-13	241	1
MPZ	1.39081	8.28748	4.02747e-15	3.0652e-13	242	1
PRB1	1.48904	9.06327	4.20043e-15	3.18368e-13	243	1
EPHB1	5.51902	6.1863	4.37951e-15	3.30581e-13	244	1
ATP6V0B	7.31428	3.78906	4.65944e-15	3.50276e-13	245	1
PRKD2	8.45084	3.49624	4.72639e-15	3.53865e-13	246	1
PROK2	9.09784	6.33636	4.94571e-15	3.68786e-13	247	1
SIPA1	8.10365	3.81737	4.98401e-15	3.70143e-13	248	1
ICAM1	8.56446	5.65739	5.6172e-15	4.15492e-13	249	1
TNFSF10	8.40928	3.53953	5.65175e-15	4.16375e-13	250	1
MCTP2	8.67145	3.84416	6.06454e-15	4.45007e-13	251	1
ACSL1	11.382	4.13022	6.21999e-15	4.54602e-13	252	1
CHST15	8.21194	4.98435	7.71084e-15	5.61337e-13	253	1
CEACAM3	6.43298	6.49075	7.8425e-15	5.68674e-13	254	1
WAS	7.02995	5.8831	8.34573e-15	6.0279e-13	255	1
ADGRF2	3.57822	8.17174	8.84267e-15	6.36189e-13	256	1
PLCG2	12.2002	4.26447	8.95998e-15	6.4212e-13	257	1
ERV3-1	6.71689	4.1462	9.30652e-15	6.6437e-13	258	1
CORO7	6.67042	4.23476	9.51848e-15	6.76878e-13	259	1
TMEM255A	7.64213	13.1945	9.73409e-15	6.89548e-13	260	1
ITGAX	10.7926	5.63071	9.95721e-15	7.02651e-13	261	1
PTPRE	8.58946	5.0319	1.05822e-14	7.43902e-13	262	1
SEMA4B	6.6269	3.76526	1.07124e-14	7.50191e-13	263	1
JUNB	11.2184	5.09696	1.08553e-14	7.57323e-13	264	1
TMEM272	3.85908	6.21957	1.13347e-14	7.87783e-13	265	1
SPATA2L	5.66143	5.0335	1.24754e-14	8.63803e-13	266	1
SCO2	5.4253	4.67374	1.29805e-14	8.9541e-13	267	1
DNAH1	6.37469	4.31184	1.31584e-14	9.04297e-13	268	1
JMJD1C	10.5959	3.40886	1.40732e-14	9.63566e-13	269	1
GLT1D1	7.97663	5.50451	1.43869e-14	9.81397e-13	270	1
FPR1	9.9151	5.68944	1.4729e-14	1.00103e-12	271	1
DDIT3	6.16274	4.20145	1.55252e-14	1.05126e-12	272	1
LCN1	2.62972	9.76213	1.58336e-14	1.06822e-12	273	1
SAMD9L	8.20842	4.97862	1.6441e-14	1.10197e-12	274	1
NR4A3	6.82044	4.62778	1.64535e-14	1.10197e-12	275	1
CXCL8	11.7922	6.40927	1.69305e-14	1.12684e-12	276	1
IL13RA1	8.06497	3.99015	1.69472e-14	1.12684e-12	277	1
CKLF	6.76789	4.54665	1.72558e-14	1.14323e-12	278	1
ARHGAP9	8.16748	5.93422	1.83487e-14	1.21127e-12	279	1
PML	7.80593	3.89946	2.03849e-14	1.34089e-12	280	1
ZBP1	6.55823	5.38413	2.09133e-14	1.37075e-12	281	1
FRY	8.45946	4.52063	2.18722e-14	1.42852e-12	282	1
TET2	10.1103	3.46905	2.24216e-14	1.45923e-12	283	1
SRF	7.30268	3.39227	2.28708e-14	1.47806e-12	284	1
HCK	8.95944	5.73629	2.28715e-14	1.47806e-12	285	1
PYGM	3.05245	6.53779	2.39636e-14	1.54323e-12	286	1
MAST3	8.74816	4.36492	2.47269e-14	1.58683e-12	287	1
CREB5	8.46701	5.39862	2.51723e-14	1.6098e-12	288	1
IL1RAP	8.13984	4.35973	2.69402e-14	1.7169e-12	289	1
LMNB1	8.21908	4.57176	3.27807e-14	2.08191e-12	290	1
MCL1	12.0129	3.6006	3.29994e-14	2.0886e-12	291	1
IFITM3	9.90481	4.22738	3.59832e-14	2.26965e-12	292	1
NUMB	9.60095	3.16819	3.62788e-14	2.28049e-12	293	1
GALNS	5.03043	4.10738	3.80291e-14	2.38238e-12	294	1
RARA	8.3603	4.21722	3.94639e-14	2.46389e-12	295	1
LILRB2	7.65821	5.9304	4.24501e-14	2.64137e-12	296	1
PPIF	10.6875	5.02896	4.41125e-14	2.73557e-12	297	1
IRF9	7.93123	3.57591	4.90121e-14	3.02921e-12	298	1
C17orf107	6.44937	4.54885	4.97723e-14	3.06202e-12	299	1
SH2B2	6.62493	4.83019	4.98755e-14	3.06202e-12	300	1
CHSY1	8.97323	3.93118	5.3318e-14	3.2625e-12	301	1
HAL	6.49266	5.18605	5.73778e-14	3.49929e-12	302	1
SIPA1L1	8.62435	3.39617	6.75677e-14	4.10714e-12	303	1
IRF1	10.6616	4.43456	6.88024e-14	4.16843e-12	304	1
MYO1F	9.88772	5.82223	7.15837e-14	4.32272e-12	305	1
USP32	9.28816	3.34807	7.27292e-14	4.37754e-12	306	1
NCF2	9.5526	5.74731	7.34858e-14	4.40867e-12	307	1
RNF122	4.37417	4.90021	7.8231e-14	4.67812e-12	308	1
MEFV	9.74063	5.28482	8.00429e-14	4.77097e-12	309	1
SLC22A15	4.97217	4.81654	8.28597e-14	4.92294e-12	310	1
MVP	8.65475	3.79331	8.69712e-14	5.1506e-12	311	1
NME8	0.790714	8.21239	8.79969e-14	5.19464e-12	312	1
DMXL2	8.89169	3.42443	1.05731e-13	6.22158e-12	313	1
CPPED1	9.38069	3.41542	1.07769e-13	6.32128e-12	314	1
PFKFB3	11.239	5.60058	1.33704e-13	7.81764e-12	315	1
LTBR	6.62658	4.03606	1.39538e-13	8.13296e-12	316	1
ECE1	8.84329	3.64069	1.43703e-13	8.34929e-12	317	1
HTN1	5.5926	5.99274	1.4938e-13	8.65182e-12	318	1
NINJ1	7.52164	3.75412	1.5371e-13	8.87471e-12	319	1
HSPA1B	10.3665	3.95374	1.68375e-13	9.67845e-12	320	1
MMP12	4.43941	6.36952	1.68682e-13	9.67845e-12	321	1
DOK3	7.56177	5.60658	1.70202e-13	9.73532e-12	322	1
HRH2	7.09827	5.2855	1.98792e-13	1.13339e-11	323	1
GPR162	3.4155	5.52063	1.99381e-13	1.13339e-11	324	1
DHRS13	5.9594	4.49497	2.05486e-13	1.1645e-11	325	1
APOBR	8.11966	5.20116	2.09916e-13	1.18596e-11	326	1
TFEB	6.66713	3.57571	2.20584e-13	1.24242e-11	327	1
TFE3	7.76016	3.44846	2.41458e-13	1.35585e-11	328	1
EXTL3	6.66522	3.23386	2.47746e-13	1.38693e-11	329	1
SPI1	9.12321	5.40424	2.56139e-13	1.42957e-11	330	1
TRIM38	9.18494	3.08002	2.67406e-13	1.48794e-11	331	1
RCN3	4.63353	5.35172	2.69146e-13	1.49311e-11	332	1
PPP1R9B	8.36238	3.52144	2.91073e-13	1.60769e-11	333	1
IFI6	7.88073	4.78911	2.91546e-13	1.60769e-11	334	1
STAT2	8.1293	3.34787	2.93753e-13	1.61503e-11	335	1
ATG3	8.23236	3.80185	3.2249e-13	1.76774e-11	336	1
EGR2	5.81634	6.29933	3.24476e-13	1.77335e-11	337	1
CHKB	6.87655	3.20538	3.4636e-13	1.88735e-11	338	1
ETV7	4.60096	5.58042	3.57775e-13	1.9438e-11	339	1
TLN1	10.3276	3.47028	4.16026e-13	2.25364e-11	340	1
ADGRG4	5.29788	11.6737	4.1731e-13	2.25397e-11	341	1
NFIL3	8.60937	4.19009	4.30041e-13	2.31594e-11	342	1
IFNGR1	8.55203	4.06671	4.33762e-13	2.32916e-11	343	1
STAT6	9.43975	3.02816	4.41475e-13	2.36369e-11	344	1
MICAL1	7.00565	3.88198	4.44422e-13	2.37257e-11	345	1
CSRNP1	9.73086	4.80567	4.66258e-13	2.48195e-11	346	1
MUC5B	7.53597	5.98721	4.67609e-13	2.48197e-11	347	1
LILRB3	7.77286	5.32292	4.88446e-13	2.58512e-11	348	1
SAT1	12.3793	4.2578	5.05756e-13	2.66906e-11	349	1
MGAM	8.70952	5.22608	5.31358e-13	2.79616e-11	350	1
ARSA	5.55792	4.14937	5.34553e-13	2.80496e-11	351	1
CCR1	8.53734	6.00004	5.40259e-13	2.82685e-11	352	1
ACOD1	2.34957	7.50159	5.69126e-13	2.96945e-11	353	1
IFI44	7.00388	4.83257	5.71207e-13	2.97189e-11	354	1
CHD1	9.64544	3.31675	5.79849e-13	3.00835e-11	355	1
TRIB1	9.03815	4.25995	5.91828e-13	3.06188e-11	356	1
HDAC4	7.58645	3.02729	6.08764e-13	3.14068e-11	357	1
PISD	6.99888	3.89643	6.27356e-13	3.22755e-11	358	1
CLEC2B	6.41882	5.80277	6.66612e-13	3.41996e-11	359	1
ABCA7	7.77322	5.14998	6.81955e-13	3.48896e-11	360	1
FMNL1	9.26392	5.26741	7.46577e-13	3.80899e-11	361	1
RGS19	6.91672	4.32767	7.56865e-13	3.85081e-11	362	1
CD58	5.20595	4.41388	7.61427e-13	3.86335e-11	363	1
ISG20	6.9882	4.84062	7.82996e-13	3.96187e-11	364	1
NARF	8.02751	3.03727	7.98575e-13	4.02963e-11	365	1
SP100	9.25436	3.17554	8.08394e-13	4.06803e-11	366	1
ADGRG3	7.94511	5.80562	8.48293e-13	4.25718e-11	367	1
LSP1	8.55679	5.41342	8.69914e-13	4.35383e-11	368	1
ZNF646	7.42954	3.46134	8.96025e-13	4.47235e-11	369	1
MSL1	9.57819	3.50737	9.69907e-13	4.82804e-11	370	1
B4GALT5	8.48515	3.39809	1.00797e-12	5.00397e-11	371	1
APOBEC3A	8.51769	4.73631	1.0387e-12	5.1427e-11	372	1
GRK2	9.29618	3.05507	1.04169e-12	5.14367e-11	373	1
CASP1	7.84888	4.4059	1.08839e-12	5.35988e-11	374	1
TLR9	-4.656	11.3005	1.12051e-12	5.50335e-11	375	1
SRGN	11.1316	6.01186	1.20463e-12	5.90076e-11	376	1
BTN2A1	6.27268	4.10184	1.42359e-12	6.95482e-11	377	1
RNF24	9.30542	3.8234	1.45404e-12	7.08479e-11	378	1
NBEAL2	9.6649	4.00092	1.48781e-12	7.23019e-11	379	1
BAZ1A	9.37013	3.01901	1.5186e-12	7.36042e-11	380	1
ABCA1	8.20549	4.19334	1.53484e-12	7.41962e-11	381	1
TLR1	8.05775	5.70418	1.56901e-12	7.56493e-11	382	1
ELL	7.5251	3.6602	1.76291e-12	8.47762e-11	383	1
KCNJ2	8.23752	5.37367	1.82609e-12	8.75856e-11	384	1
HLA-E	11.6219	4.44478	2.04554e-12	9.78564e-11	385	1
PIK3CD	9.18521	4.60107	2.07648e-12	9.90795e-11	386	1
NLRC5	7.92137	4.90684	2.09115e-12	9.93531e-11	387	1
PRB2	2.03228	8.16898	2.09301e-12	9.93531e-11	388	1
PGGHG	7.97643	5.29274	2.10702e-12	9.97611e-11	389	1
LITAF	11.7573	4.05286	2.1475e-12	1.01417e-10	390	1
SLC22A4	5.3265	4.26222	2.47024e-12	1.1636e-10	391	1
HLA-A	9.78964	4.68562	2.50705e-12	1.17515e-10	392	1
KLF2	8.91147	5.44189	2.50752e-12	1.17515e-10	393	1
ZNF641	7.57055	3.14878	2.68189e-12	1.25368e-10	394	1
STK40	9.15039	3.20672	2.81304e-12	1.31166e-10	395	1
ALOX5	8.63293	4.23061	2.83854e-12	1.32021e-10	396	1
KCND1	1.68872	6.35245	2.91003e-12	1.35005e-10	397	1
LMF2	5.46488	3.70149	3.03698e-12	1.40444e-10	398	1
TKT	9.08785	3.05429	3.04252e-12	1.40444e-10	399	1
PRB4	3.26762	6.54266	3.14235e-12	1.44546e-10	400	1
ARHGEF40	7.09971	4.08599	3.14708e-12	1.44546e-10	401	1
AQP9	9.77445	5.60843	3.24377e-12	1.48616e-10	402	1
FAM53C	8.7209	3.33232	3.28582e-12	1.5017e-10	403	1
ADAR	10.6833	2.93875	3.34432e-12	1.52465e-10	404	1
UBN1	8.5315	2.87033	3.36747e-12	1.53141e-10	405	1
PLPPR2	6.26777	4.635	3.50688e-12	1.59088e-10	406	1
ARRB2	9.17448	4.49602	3.6541e-12	1.65359e-10	407	1
CBFA2T3	6.42893	3.79663	3.8509e-12	1.73838e-10	408	1
STAT3	10.4688	3.22544	4.35591e-12	1.96155e-10	409	1
RIMBP3C	6.57997	6.348	4.42014e-12	1.9844e-10	410	1
RASSF2	9.21557	4.51113	4.4282e-12	1.9844e-10	411	1
NLRP6	6.34769	5.24745	4.46439e-12	1.99576e-10	412	1
TMEM259	7.11435	3.40456	4.62178e-12	2.06111e-10	413	1
ACTB	14.1624	3.51041	4.63346e-12	2.06133e-10	414	1
SNX20	6.67473	5.63231	4.75219e-12	2.10906e-10	415	1
XAF1	7.96401	4.23754	5.14569e-12	2.2782e-10	416	1
SHISA5	8.96646	3.44857	5.18684e-12	2.28562e-10	417	1
OS9	7.91339	3.22218	5.18727e-12	2.28562e-10	418	1
PLXNC1	9.30905	5.09836	5.2583e-12	2.31139e-10	419	1
ATF6	8.16853	3.19472	5.38461e-12	2.36128e-10	420	1
ST6GALNAC2	5.12652	4.9877	5.43986e-12	2.37984e-10	421	1
ABTB1	8.21535	4.69542	5.69726e-12	2.48654e-10	422	1
CCDC88B	7.78627	4.72748	5.97742e-12	2.60265e-10	423	1
SLC15A4	7.3212	4.09835	6.20349e-12	2.69338e-10	424	1
EGR3	8.75158	5.91826	6.21504e-12	2.69338e-10	425	1
AC008132.13	5.10992	5.28121	6.74844e-12	2.91767e-10	426	1
STEAP4	9.91738	3.64355	7.37663e-12	3.1818e-10	427	1
CHI3L1	5.75937	5.66159	7.44495e-12	3.20377e-10	428	1
OASL	6.65113	6.06512	7.56058e-12	3.24594e-10	429	1
GAA	6.30971	3.91885	7.66134e-12	3.28155e-10	430	1
PAK1	8.68088	2.98584	8.41943e-12	3.59789e-10	431	1
IL2RG	6.9255	4.82651	8.60153e-12	3.6672e-10	432	1
SIGLEC9	5.21753	5.83873	8.70902e-12	3.70445e-10	433	1
MYD88	9.1901	3.17054	8.90468e-12	3.77895e-10	434	1
NFKBID	6.18257	5.09819	9.0269e-12	3.82201e-10	435	1
DGCR2	7.42577	3.48839	9.8872e-12	4.17666e-10	436	1
WLS	6.93091	3.67849	1.01171e-11	4.264e-10	437	1
ATP6V1B2	9.55819	3.08308	1.02621e-11	4.31523e-10	438	1
APOL2	8.30747	3.03502	1.02884e-11	4.31642e-10	439	1
MRVI1	6.57323	4.39938	1.11085e-11	4.64991e-10	440	1
SEMA4D	9.14442	4.10272	1.14517e-11	4.78272e-10	441	1
ARID5A	6.66363	5.24756	1.17327e-11	4.88898e-10	442	1
CLEC7A	9.84671	4.8391	1.18215e-11	4.91488e-10	443	1
FLOT1	8.70839	3.39287	1.19508e-11	4.95742e-10	444	1
CCL4L1	7.36824	5.50383	1.21564e-11	5.0314e-10	445	1
DEF6	6.46285	3.63165	1.25471e-11	5.18144e-10	446	1
COL18A1	6.96604	4.22494	1.29587e-11	5.33944e-10	447	1
HLA-F	8.54038	4.12569	1.30879e-11	5.38064e-10	448	1
IGF2R	10.6937	4.03594	1.32534e-11	5.43656e-10	449	1
SLCO3A1	6.73869	4.69086	1.45611e-11	5.9597e-10	450	1
C7orf43	5.82851	3.68603	1.50022e-11	6.12663e-10	451	1
G0S2	11.1402	5.91014	1.50466e-11	6.13114e-10	452	1
ACOT6	1.45828	10.6563	1.51092e-11	6.14309e-10	453	1
ANKRD44	8.99681	4.15141	1.53074e-11	6.20995e-10	454	1
IL36G	4.62404	5.93076	1.55103e-11	6.27845e-10	455	1
COP1	8.57117	3.13816	1.65417e-11	6.6677e-10	456	1
KAT6A	9.99713	2.80659	1.65444e-11	6.6677e-10	457	1
HCLS1	8.85899	4.75267	1.67679e-11	6.74303e-10	458	1
CYTIP	7.78101	5.6271	1.75212e-11	7.03062e-10	459	1
PBX2	8.70399	3.16282	1.75861e-11	7.04132e-10	460	1
NHLH1	0.556031	7.22098	1.82988e-11	7.30258e-10	461	1
STARD3	6.18899	3.26001	1.83179e-11	7.30258e-10	462	1
JMJD6	6.59114	3.18765	1.85262e-11	7.36967e-10	463	1
PARP9	8.95461	3.45384	1.936e-11	7.68473e-10	464	1
IQGAP1	10.8348	2.91863	1.99634e-11	7.90722e-10	465	1
GPR27	5.3432	4.86847	2.00317e-11	7.91727e-10	466	1
PELI1	10.3249	3.51099	2.01967e-11	7.96481e-10	467	1
PHF21A	8.07869	3.04244	2.02385e-11	7.96481e-10	468	1
EFHD2	9.28945	3.58817	2.06939e-11	8.12665e-10	469	1
PXN	9.64472	3.25243	2.15451e-11	8.44292e-10	470	1
NCF1	9.24583	5.33474	2.17815e-11	8.51743e-10	471	1
BPI	4.78331	5.81107	2.31062e-11	9.01631e-10	472	1
MED12	7.69451	3.06029	2.36945e-11	9.22632e-10	473	1
ACAP1	5.75154	4.93645	2.41078e-11	9.36747e-10	474	1
XKR8	5.36302	4.01165	2.43074e-11	9.42515e-10	475	1
CDC42SE1	9.57013	3.02395	2.52667e-11	9.77652e-10	476	1
NBPF24	2.03957	9.04006	2.74009e-11	1.05801e-09	477	1
PTAFR	8.56203	4.54702	2.90155e-11	1.11801e-09	478	1
IFIH1	8.14215	3.99609	3.14191e-11	1.20809e-09	479	1
TMEM88	4.42289	6.29817	3.17478e-11	1.21819e-09	480	1
IFITM1	7.76802	4.66078	3.23863e-11	1.2401e-09	481	1
PPP1R10	8.56979	3.22691	3.46676e-11	1.3247e-09	482	1
CYBA	7.93143	4.21292	3.81903e-11	1.45629e-09	483	1
ZNF773	8.77064	5.14385	4.03664e-11	1.53609e-09	484	1
SLC20A1	7.86197	3.52699	4.15597e-11	1.57509e-09	485	1
TLR6	7.51271	5.09165	4.15622e-11	1.57509e-09	486	1
WDFY4	7.66461	5.18269	4.28799e-11	1.62169e-09	487	1
STAT5A	7.7023	4.02093	4.36546e-11	1.6476e-09	488	1
ITPK1	8.94561	3.10791	4.45901e-11	1.67947e-09	489	1
LENG8	8.20992	3.24708	4.48933e-11	1.68744e-09	490	1
MNDA	10.5661	5.6481	4.69283e-11	1.76034e-09	491	1
H3F3B	11.9421	3.43215	4.72514e-11	1.76885e-09	492	1
CSNK1G2	8.42907	3.15482	4.78989e-11	1.78946e-09	493	1
TIGD3	2.79447	5.73242	5.10937e-11	1.90495e-09	494	1
OGFRL1	9.60508	3.45204	5.15968e-11	1.91982e-09	495	1
NRBF2	7.7937	3.51335	5.25089e-11	1.94982e-09	496	1
UNC93B1	6.16094	4.36065	5.26853e-11	1.95243e-09	497	1
FRAT1	6.37258	3.46676	5.35903e-11	1.97987e-09	498	1
NUP98	9.51825	2.83266	5.36406e-11	1.97987e-09	499	1
LYN	10.5838	3.93531	5.77379e-11	2.12683e-09	500	1
CASP5	5.24111	5.47412	5.81923e-11	2.13929e-09	501	1
MOB3C	6.53316	3.51149	5.9473e-11	2.18202e-09	502	1
DOCK2	8.19576	5.41665	6.43034e-11	2.35455e-09	503	1
IRF2	8.19833	3.08396	6.49372e-11	2.37304e-09	504	1
ATG7	7.22542	2.93943	6.71223e-11	2.44804e-09	505	1
PSMB9	6.43839	4.76653	6.80054e-11	2.47534e-09	506	1
PARVG	6.09223	5.29604	7.28737e-11	2.64731e-09	507	1
GRAMD1A	8.2855	4.23706	7.59835e-11	2.7525e-09	508	1
DEF8	7.75088	2.82239	7.6068e-11	2.7525e-09	509	1
CCDC71L	7.38132	3.6446	7.8405e-11	2.8315e-09	510	1
PLSCR1	8.87418	3.13689	7.89711e-11	2.84636e-09	511	1
BIN3	5.98852	3.25924	8.34786e-11	3.00295e-09	512	1
GPR42	-4.656	10.5981	8.43236e-11	3.02743e-09	513	1
PADI2	7.58007	3.66523	8.88406e-11	3.1834e-09	514	1
DEFA4	3.09967	6.6536	9.21389e-11	3.29517e-09	515	1
TAGAP	9.74939	5.47148	9.53517e-11	3.40346e-09	516	1
QPCT	5.9661	4.17722	9.58264e-11	3.41379e-09	517	1
EPS15L1	7.89215	2.87873	1.02892e-10	3.65842e-09	518	1
HLA-B	11.202	4.83019	1.0673e-10	3.78758e-09	519	1
TRIM22	9.14698	3.59684	1.07755e-10	3.81661e-09	520	1
PRH1	4.28188	5.48895	1.08715e-10	3.83862e-09	521	1
FGR	8.34091	5.30659	1.08794e-10	3.83862e-09	522	1
SELPLG	7.13296	5.30265	1.10696e-10	3.89827e-09	523	1
NLRP3	8.40679	4.66666	1.1234e-10	3.94863e-09	524	1
UNC119	6.57138	2.90636	1.13282e-10	3.97413e-09	525	1
TMEM71	7.52943	5.28585	1.14572e-10	4.01177e-09	526	1
FCGR2C	3.91211	5.86798	1.19616e-10	4.18041e-09	527	1
RELA	7.7343	2.74962	1.21128e-10	4.22526e-09	528	1
SLC31A2	5.89703	4.40841	1.22769e-10	4.27441e-09	529	1
OAS3	9.36239	4.15537	1.24149e-10	4.31428e-09	530	1
RGL2	8.42428	3.18742	1.27911e-10	4.43664e-09	531	1
RELB	7.19866	4.08905	1.30299e-10	4.51098e-09	532	1
DISC1	7.17051	3.12223	1.32215e-10	4.56872e-09	533	1
CXCR2	10.3418	5.11505	1.34849e-10	4.64699e-09	534	1
SP140	6.50806	5.50377	1.34984e-10	4.64699e-09	535	1
PCNX1	8.79435	3.17437	1.35788e-10	4.66595e-09	536	1
CLEC9A	0.781968	7.06259	1.36224e-10	4.67222e-09	537	1
LRMP	7.17134	4.70939	1.41751e-10	4.85272e-09	538	1
AP5B1	8.64454	3.43853	1.44071e-10	4.92301e-09	539	1
PIM3	8.97761	3.48862	1.46862e-10	5.00908e-09	540	1
CARD8	8.65744	3.4773	1.50103e-10	5.11017e-09	541	1
ST3GAL4	7.62294	3.63275	1.52731e-10	5.19005e-09	542	1
NMI	7.24704	3.49672	1.57768e-10	5.35133e-09	543	1
GZF1	7.17131	3.30543	1.60677e-10	5.43997e-09	544	1
PARP10	6.75327	3.70919	1.6231e-10	5.48518e-09	545	1
IL27	2.19709	6.52703	1.67269e-10	5.6424e-09	546	1
HIP1	8.01209	3.17847	1.71387e-10	5.77077e-09	547	1
NLRP1	8.17126	5.26632	1.73579e-10	5.83389e-09	548	1
AATK	6.87607	4.62982	1.75265e-10	5.87663e-09	549	1
PPP1R18	8.74494	4.50573	1.75488e-10	5.87663e-09	550	1
FHOD1	5.1536	3.49285	1.79601e-10	6.00342e-09	551	1
NFKBIA	10.5377	4.41339	1.80828e-10	6.03351e-09	552	1
TMEM164	8.19572	3.02207	1.83491e-10	6.11127e-09	553	1
WDFY3	10.056	2.98084	1.83977e-10	6.11639e-09	554	1
TMEM234	3.77334	4.12998	1.90786e-10	6.33133e-09	555	1
RRP12	6.85235	3.03624	1.98323e-10	6.56962e-09	556	1
GIT2	8.12435	2.84093	2.00683e-10	6.63588e-09	557	1
CHST11	7.56587	4.95279	2.01224e-10	6.64183e-09	558	1
KIAA1109	9.2991	2.84671	2.0469e-10	6.74206e-09	559	1
MAP3K8	7.25948	3.70285	2.04993e-10	6.74206e-09	560	1
MYADM	9.28519	3.79554	2.08482e-10	6.8446e-09	561	1
PHACTR1	7.99996	4.24601	2.0915e-10	6.85431e-09	562	1
PILRA	6.97814	5.00444	2.21462e-10	7.24491e-09	563	1
PLB1	5.40102	4.9741	2.31017e-10	7.54411e-09	564	1
USF1	6.71343	2.76908	2.49728e-10	8.1407e-09	565	1
UBA7	6.27119	3.26486	2.58699e-10	8.41822e-09	566	1
LAMP2	9.05321	3.12603	2.80114e-10	9.09901e-09	567	1
PDE3B	7.32132	3.37429	2.86619e-10	9.29392e-09	568	1
DOCK11	8.1252	4.15355	2.93089e-10	9.48701e-09	569	1
GPR52	-0.981375	9.24081	2.96945e-10	9.59498e-09	570	1
DDX3X	11.5613	2.87645	3.03345e-10	9.78461e-09	571	1
KIAA0825	5.65757	3.78494	3.09658e-10	9.97077e-09	572	1
CHRNE	3.6739	4.64766	3.29687e-10	1.05972e-08	573	1
GNAI2	10.3682	2.90393	3.33701e-10	1.07075e-08	574	1
C19orf38	4.67651	4.93276	3.43673e-10	1.10083e-08	575	1
PIK3R5	7.89736	5.05805	3.46282e-10	1.10726e-08	576	1
GAB2	8.57779	3.93779	3.55032e-10	1.13327e-08	577	1
VPS8	8.70782	2.79281	3.71735e-10	1.18454e-08	578	1
SLC12A6	10.0236	3.31474	3.75726e-10	1.19341e-08	579	1
HSPA5	9.61636	3.31926	3.75816e-10	1.19341e-08	580	1
NHSL2	8.2692	3.94902	3.78436e-10	1.19966e-08	581	1
IFI30	8.52613	4.56279	4.04647e-10	1.28055e-08	582	1
SLC41A2	6.44025	3.59702	4.21011e-10	1.33005e-08	583	1
ZNF438	5.41645	4.24009	4.35162e-10	1.3724e-08	584	1
AKNA	9.41302	3.76031	4.43509e-10	1.39633e-08	585	1
STX10	6.37963	2.93207	4.7804e-10	1.50248e-08	586	1
IL1A	6.34649	6.02653	4.81567e-10	1.51099e-08	587	1
FAS	6.07935	4.72255	4.96256e-10	1.55443e-08	588	1
HLX	6.47449	5.88219	5.01057e-10	1.5668e-08	589	1
MARS	7.29277	2.9667	5.16444e-10	1.61218e-08	590	1
PSMB10	6.30933	2.77756	5.2729e-10	1.64325e-08	591	1
PTX3	2.9757	6.46635	5.32133e-10	1.65282e-08	592	1
PLEKHG3	8.65684	3.44278	5.32154e-10	1.65282e-08	593	1
HLA-C	10.5246	4.72974	5.35158e-10	1.65935e-08	594	1
ETS2	9.28662	3.91511	5.52621e-10	1.71062e-08	595	1
KCNK7	2.1635	6.19447	5.55929e-10	1.71797e-08	596	1
IFI16	9.2249	4.5366	5.61618e-10	1.73264e-08	597	1
AFF2	4.96225	4.22301	5.62864e-10	1.73358e-08	598	1
PYGL	8.92479	3.0712	5.6676e-10	1.74267e-08	599	1
AGTRAP	6.28503	3.57977	5.67735e-10	1.74276e-08	600	1
CDS2	7.92626	3.37736	6.02719e-10	1.84707e-08	601	1
FCGRT	8.10551	3.71445	6.56594e-10	2.00816e-08	602	1
MPO	4.58321	5.70339	6.57465e-10	2.00816e-08	603	1
SIRPB1	7.1445	5.28281	6.6334e-10	2.02275e-08	604	1
TALDO1	9.97279	2.76649	6.93033e-10	2.1098e-08	605	1
CLASRP	6.83993	2.98769	7.2873e-10	2.21481e-08	606	1
CTDP1	7.2996	3.00836	7.43554e-10	2.25614e-08	607	1
ALG1L2	0.232168	6.92521	7.90257e-10	2.39391e-08	608	1
ALPL	7.98756	4.66098	7.92139e-10	2.39567e-08	609	1
FHL3	3.986	4.65799	8.13856e-10	2.45731e-08	610	1
RIPOR2	10.544	4.37438	8.42626e-10	2.54001e-08	611	1
TG	4.00845	4.89018	8.63465e-10	2.59858e-08	612	1
RELT	7.20106	5.02871	9.02042e-10	2.71025e-08	613	1
AOAH	6.5424	5.14509	9.31446e-10	2.79404e-08	614	1
CD300LF	4.41333	6.16561	9.79787e-10	2.93426e-08	615	1
SELL	9.25151	5.47788	1.02029e-09	3.04835e-08	616	1
AGO4	8.61669	2.90038	1.02119e-09	3.04835e-08	617	1
GNB2	9.4328	2.96581	1.0232e-09	3.0494e-08	618	1
IL6R	8.90608	4.08449	1.03291e-09	3.07336e-08	619	1
PSTPIP1	5.43055	5.70561	1.05142e-09	3.1234e-08	620	1
RFX2	6.64921	3.98076	1.09575e-09	3.24983e-08	621	1
BATF	4.95036	4.39767	1.11828e-09	3.31134e-08	622	1
DPEP3	2.60401	6.34936	1.12515e-09	3.32633e-08	623	1
DCUN1D3	7.77104	4.01841	1.13965e-09	3.36378e-08	624	1
USP15	9.77011	3.53541	1.14448e-09	3.37264e-08	625	1
CEP63	7.92654	2.69835	1.21261e-09	3.56771e-08	626	1
RTN3	8.77867	3.28272	1.21705e-09	3.57507e-08	627	1
BAZ2B	9.72628	2.87362	1.26867e-09	3.72077e-08	628	1
AGAP2	6.14825	4.83647	1.27858e-09	3.7383e-08	629	1
LRFN1	4.85842	5.56527	1.27871e-09	3.7383e-08	630	1
ISG15	8.20157	5.14333	1.32978e-09	3.88145e-08	631	1
TACC3	6.62599	4.15814	1.3479e-09	3.9281e-08	632	1
PRAM1	6.49715	4.40722	1.36063e-09	3.95893e-08	633	1
TYROBP	8.1413	4.89556	1.37688e-09	3.99991e-08	634	1
CMTM6	9.15349	3.59419	1.38292e-09	4.01111e-08	635	1
HERC5	7.31878	4.68238	1.40397e-09	4.06351e-08	636	1
ATF6B	6.26015	3.07589	1.40727e-09	4.06351e-08	637	1
RPGR	6.54355	3.12527	1.4076e-09	4.06351e-08	638	1
RXFP1	2.50169	6.81972	1.43952e-09	4.14915e-08	639	1
RAP1GAP2	8.45155	2.66876	1.44634e-09	4.16228e-08	640	1
VAV1	8.24418	4.53734	1.49013e-09	4.28163e-08	641	1
ZC3H3	6.65684	3.12284	1.51028e-09	4.33278e-08	642	1
SUMO4	0.637045	6.63204	1.51737e-09	4.34632e-08	643	1
SERPINB1	9.70729	3.90682	1.52993e-09	4.3755e-08	644	1
TCN1	2.43283	5.73786	1.55714e-09	4.44641e-08	645	1
OAS1	7.49874	3.69873	1.57228e-09	4.48271e-08	646	1
FAM209A	0.47707	7.10523	1.59146e-09	4.53037e-08	647	1
MANBA	6.7509	3.03788	1.6061e-09	4.56501e-08	648	1
MAN2A2	7.26358	3.48408	1.63115e-09	4.62906e-08	649	1
RAF1	9.00195	2.70994	1.69921e-09	4.81476e-08	650	1
SRRM2	10.8625	2.6476	1.77494e-09	5.02163e-08	651	1
AC073333.1	5.32147	6.51693	1.80247e-09	5.0917e-08	652	1
DNTTIP1	6.22789	2.77267	1.83375e-09	5.17213e-08	653	1
IL10RB	7.02307	3.11031	1.90151e-09	5.35504e-08	654	1
SEC61A2	4.50728	4.16891	1.98413e-09	5.57921e-08	655	1
ITM2B	11.0418	3.57648	2.0151e-09	5.65765e-08	656	1
ATP2B1	8.4362	3.2847	2.02085e-09	5.66515e-08	657	1
ZC3H12A	7.95908	3.57932	2.0466e-09	5.72862e-08	658	1
DOK1	4.60806	3.91235	2.07943e-09	5.81167e-08	659	1
SNX10	7.88557	3.74042	2.08463e-09	5.81739e-08	660	1
CMPK2	7.16185	3.97341	2.12262e-09	5.91444e-08	661	1
RSRP1	8.64287	2.98577	2.12629e-09	5.91572e-08	662	1
CD46	9.36172	3.22801	2.13461e-09	5.92989e-08	663	1
MGRN1	8.27328	2.49756	2.1837e-09	6.05715e-08	664	1
JARID2	8.53103	2.91337	2.20077e-09	6.0953e-08	665	1
ADM	9.62092	4.36224	2.28323e-09	6.3142e-08	666	1
MAP7D1	8.42382	2.51033	2.3092e-09	6.37644e-08	667	1
JAK3	9.36875	4.34077	2.31484e-09	6.38244e-08	668	1
FCGR1A	5.58795	6.08736	2.38477e-09	6.56542e-08	669	1
MEGF6	4.70038	4.23861	2.40143e-09	6.60143e-08	670	1
LY96	5.10091	5.99566	2.45089e-09	6.72735e-08	671	1
PTTG2	-4.656	9.87855	2.46932e-09	6.76784e-08	672	1
CXCL16	7.97019	3.04551	2.48648e-09	6.80475e-08	673	1
IFNAR1	9.15369	2.46335	2.67117e-09	7.29934e-08	674	1
CSK	8.18447	2.68212	2.71086e-09	7.39682e-08	675	1
ZNFX1	9.83795	2.78647	2.7305e-09	7.43941e-08	676	1
ADGRE3	7.10454	5.36314	2.76044e-09	7.50987e-08	677	1
NR4A2	5.65734	4.30359	2.82173e-09	7.66529e-08	678	1
PRKCD	8.69004	2.77251	2.86924e-09	7.78287e-08	679	1
PDCD1LG2	0.795237	6.89823	2.96956e-09	8.04117e-08	680	1
KCNQ1	5.38774	3.44929	2.9732e-09	8.04117e-08	681	1
AREL1	7.51946	2.70855	3.22206e-09	8.70144e-08	682	1
RASGRP4	8.266	4.80584	3.26427e-09	8.80254e-08	683	1
SLC25A44	6.7118	3.22753	3.3475e-09	9.01378e-08	684	1
BATF2	5.03275	4.8815	3.4117e-09	9.17324e-08	685	1
F5	5.25787	4.96666	3.41858e-09	9.17835e-08	686	1
CFLAR	11.8034	2.82895	3.5197e-09	9.43608e-08	687	1
SAMSN1	7.50012	5.26943	3.53291e-09	9.44971e-08	688	1
BTBD19	5.47778	4.94083	3.53505e-09	9.44971e-08	689	1
CD53	9.00467	5.12316	3.63713e-09	9.7085e-08	690	1
SPACA6	4.2836	4.56492	3.79753e-09	1.0122e-07	691	1
SLC2A3	10.9758	4.30142	3.81505e-09	1.0154e-07	692	1
MAP3K3	7.89868	2.87041	3.95643e-09	1.05151e-07	693	1
GRN	7.79759	3.47333	4.01123e-09	1.06454e-07	694	1
SYK	8.66932	3.14127	4.05839e-09	1.0755e-07	695	1
ERN1	7.86969	2.85717	4.0825e-09	1.08034e-07	696	1
RNPC3	6.07495	2.8089	4.1355e-09	1.09279e-07	697	1
TEPSIN	4.87313	3.3781	4.15406e-09	1.09612e-07	698	1
APBB1IP	8.30134	5.08263	4.18474e-09	1.10264e-07	699	1
SOD2	14.1436	3.64389	4.29597e-09	1.13033e-07	700	1
CMTM2	6.4781	5.51263	4.31174e-09	1.13286e-07	701	1
SDCBP	10.5978	3.40141	4.34247e-09	1.13931e-07	702	1
BPIFA2	0.664051	7.51444	4.35003e-09	1.13967e-07	703	1
UBR2	9.71417	2.83042	4.38447e-09	1.14706e-07	704	1
MCEMP1	3.41635	6.09889	4.41929e-09	1.15413e-07	705	1
GRK6	7.92809	2.9151	4.42714e-09	1.15413e-07	706	1
MIDN	10.3553	3.63933	4.43027e-09	1.15413e-07	707	1
CIR1	8.50605	2.528	4.45355e-09	1.15855e-07	708	1
NFE4	2.75917	5.84689	4.48732e-09	1.16569e-07	709	1
STX11	7.40778	4.42788	4.58585e-09	1.18961e-07	710	1
MRTFA	7.3972	2.83225	4.6155e-09	1.19562e-07	711	1
THEMIS2	8.20582	4.87922	4.6335e-09	1.19759e-07	712	1
TSPEAR	1.16879	5.84984	4.63611e-09	1.19759e-07	713	1
CKLF-CMTM1	2.54781	6.66822	4.77141e-09	1.23081e-07	714	1
MMP19	0.904642	6.53479	4.89661e-09	1.26134e-07	715	1
MED25	8.14899	2.8181	5.09024e-09	1.30939e-07	716	1
CCL3	5.31231	5.70062	5.11848e-09	1.31482e-07	717	1
AC040977.1	2.70722	5.38036	5.3036e-09	1.36047e-07	718	1
SCAP	7.20212	2.86649	5.39388e-09	1.3817e-07	719	1
LILRA2	7.2271	4.33407	5.43476e-09	1.39024e-07	720	1
TRIM9	2.70891	4.40266	5.61006e-09	1.43309e-07	721	1
ADCY4	3.12978	5.57738	5.65144e-09	1.44167e-07	722	1
NFKB1	8.1585	2.84643	5.85967e-09	1.49272e-07	723	1
CD93	8.62972	4.84535	5.86902e-09	1.49303e-07	724	1
C10orf105	3.44813	5.72481	6.1083e-09	1.55176e-07	725	1
PACS1	8.61196	2.48475	6.19235e-09	1.57095e-07	726	1
SCARF1	8.0678	4.61924	6.29907e-09	1.59582e-07	727	1
CFP	5.43797	5.16382	6.56632e-09	1.66124e-07	728	1
ABCC5	6.56818	2.91395	6.7619e-09	1.70838e-07	729	1
DIP2B	8.77609	2.64738	6.80698e-09	1.71741e-07	730	1
MEGF9	9.43558	3.08678	6.82367e-09	1.71927e-07	731	1
IMPDH1	7.77724	3.41314	6.96043e-09	1.75133e-07	732	1
ERF	6.90426	2.79024	7.01632e-09	1.76298e-07	733	1
CCNJL	6.63555	3.8517	7.03191e-09	1.76449e-07	734	1
LTF	6.67604	4.95701	7.13237e-09	1.78726e-07	735	1
REC8	6.49101	4.12081	7.30334e-09	1.82762e-07	736	1
PTK2B	9.10743	3.00458	7.40081e-09	1.8495e-07	737	1
NCLN	5.90289	3.33067	7.69179e-09	1.91961e-07	738	1
SLC15A3	6.3074	4.08909	7.92447e-09	1.975e-07	739	1
INKA2	5.98145	6.23119	8.41313e-09	2.09396e-07	740	1
CIC	8.13197	2.82296	8.45696e-09	2.10203e-07	741	1
TSC22D4	7.99861	2.54477	8.50256e-09	2.11051e-07	742	1
CST5	-4.656	10.4226	8.63665e-09	2.14091e-07	743	1
ARHGAP30	8.14902	4.49076	8.66913e-09	2.14608e-07	744	1
FGD3	8.46145	4.26983	9.14271e-09	2.26027e-07	745	1
FAR2	6.01325	3.37447	9.59783e-09	2.36961e-07	746	1
TRAFD1	7.44364	2.59621	9.67697e-09	2.38595e-07	747	1
RICTOR	9.60965	2.97612	1.03119e-08	2.53911e-07	748	1
NCSTN	6.51558	3.63409	1.07506e-08	2.64359e-07	749	1
P2RY14	4.5389	5.04788	1.08227e-08	2.65776e-07	750	1
STXBP2	8.64191	2.49324	1.08539e-08	2.66187e-07	751	1
DHRSX	5.46475	3.29204	1.10349e-08	2.70266e-07	752	1
CAP1	10.2214	2.59194	1.10778e-08	2.70957e-07	753	1
RNASE3	-4.656	9.83416	1.13753e-08	2.77866e-07	754	1
SIGLEC7	3.26503	5.32926	1.15685e-08	2.82209e-07	755	1
OCLM	0.0522589	8.13112	1.16135e-08	2.82934e-07	756	1
STX16	8.65227	2.42765	1.18524e-08	2.88372e-07	757	1
NCF4	8.6903	4.84782	1.20664e-08	2.93191e-07	758	1
PSAP	10.2574	3.32802	1.22615e-08	2.97538e-07	759	1
TBC1D10C	4.95837	5.24651	1.24996e-08	3.02919e-07	760	1
TNRC18	9.52642	2.63107	1.26259e-08	3.05576e-07	761	1
BST2	4.84665	4.74523	1.27024e-08	3.07025e-07	762	1
HDAC7	7.7691	3.13836	1.28965e-08	3.11308e-07	763	1
TNFRSF8	3.49024	4.99239	1.2977e-08	3.1284e-07	764	1
MYH9	11.3303	2.60138	1.3012e-08	3.13275e-07	765	1
OTUD5	7.7227	2.51589	1.33488e-08	3.20963e-07	766	1
ITPR2	8.45706	2.8427	1.42652e-08	3.4255e-07	767	1
IGFLR1	4.74942	4.54021	1.43453e-08	3.43809e-07	768	1
GRB2	9.5086	2.48121	1.43549e-08	3.43809e-07	769	1
CMTM1	4.23461	4.20478	1.44668e-08	3.46038e-07	770	1
AKAP13	10.1859	2.4443	1.46377e-08	3.49673e-07	771	1
S1PR4	6.02429	5.00331	1.49904e-08	3.57634e-07	772	1
CCM2	6.45679	2.6723	1.54277e-08	3.67589e-07	773	1
IL6	0.609412	6.98854	1.59095e-08	3.7858e-07	774	1
DCAF15	5.63465	2.70416	1.59708e-08	3.7955e-07	775	1
NT5DC4	0.156258	7.03802	1.68377e-08	3.99635e-07	776	1
NKX6-3	3.65484	7.50366	1.74155e-08	4.12818e-07	777	1
RIPK3	4.4446	3.86422	1.80215e-08	4.26433e-07	778	1
KIAA0040	8.17102	2.93554	1.80362e-08	4.26433e-07	779	1
ZSWIM6	8.04453	2.58777	1.81246e-08	4.27972e-07	780	1
NAGK	7.37894	2.62681	1.829e-08	4.31155e-07	781	1
DOCK4	7.85915	3.7067	1.83062e-08	4.31155e-07	782	1
TRIM21	6.68824	2.99527	1.8655e-08	4.38808e-07	783	1
UNC13D	8.12353	3.56184	1.90249e-08	4.46939e-07	784	1
SPRR2B	4.76107	4.99975	1.95037e-08	4.57603e-07	785	1
OPRPN	-4.656	12.0715	2.08617e-08	4.88844e-07	786	1
MMP9	4.89567	4.52576	2.13898e-08	5.00581e-07	787	1
MAU2	7.48416	2.36245	2.17664e-08	5.08748e-07	788	1
RANBP1	8.96279	3.18467	2.19455e-08	5.12284e-07	789	1
ATP2A1	1.35491	5.53426	2.25122e-08	5.24847e-07	790	1
CPT1B	5.10394	3.99135	2.31848e-08	5.39846e-07	791	1
CBL	9.08695	2.8245	2.37552e-08	5.52428e-07	792	1
STX4	6.91228	2.6498	2.39021e-08	5.55143e-07	793	1
CYP4F3	8.12981	4.31497	2.39796e-08	5.56241e-07	794	1
CD44	9.4536	3.6008	2.44617e-08	5.66711e-07	795	1
HM13	7.86514	2.56017	2.48985e-08	5.76107e-07	796	1
CSF1	4.75462	4.40918	2.49841e-08	5.77361e-07	797	1
CARD16	6.81412	4.31178	2.51677e-08	5.80876e-07	798	1
SLC38A10	6.58661	3.09468	2.52312e-08	5.81611e-07	799	1
FPR3	2.6905	5.11664	2.53135e-08	5.8278e-07	800	1
WWP2	8.48852	2.4571	2.64218e-08	6.07305e-07	801	1
IKBKG	6.13184	3.4257	2.64447e-08	6.07305e-07	802	1
SKAP2	9.03893	2.76491	2.6669e-08	6.11694e-07	803	1
SIRPD	3.00053	5.05478	2.85694e-08	6.54467e-07	804	1
FUT7	4.17358	5.18358	2.94509e-08	6.73822e-07	805	1
RUFY4	0.453905	6.17545	2.96395e-08	6.77296e-07	806	1
TMPPE	4.08506	4.5126	3.02862e-08	6.91216e-07	807	1
ALOX5AP	7.1447	4.60648	3.11721e-08	7.10554e-07	808	1
CLEC4D	3.28991	5.77759	3.16702e-08	7.21016e-07	809	1
CCDC9	7.07107	3.09125	3.2048e-08	7.28716e-07	810	1
SERPING1	6.27209	4.31733	3.27287e-08	7.43276e-07	811	1
ADPGK	6.5319	2.93773	3.28316e-08	7.44695e-07	812	1
CR1	8.54174	4.66261	3.30779e-08	7.49358e-07	813	1
ATG2A	7.99532	3.1115	3.3231e-08	7.51902e-07	814	1
TPR	9.86773	2.61333	3.34303e-08	7.55483e-07	815	1
PIK3AP1	8.73588	3.70521	3.37367e-08	7.61253e-07	816	1
TAZ	5.3063	3.2363	3.37683e-08	7.61253e-07	817	1
CCNH	7.51929	3.39034	3.45228e-08	7.77311e-07	818	1
KLHL2	7.91739	2.73559	3.54472e-08	7.97151e-07	819	1
LY75-CD302	3.6857	6.45835	3.63168e-08	8.15711e-07	820	1
LRG1	9.18369	4.04022	3.85161e-08	8.64056e-07	821	1
SAMD9	8.91183	3.33024	3.88892e-08	8.71365e-07	822	1
GADD45B	9.13624	3.98924	3.90234e-08	8.72364e-07	823	1
CAMP	2.30916	5.67473	3.90286e-08	8.72364e-07	824	1
MKNK1	7.55256	2.87092	3.99628e-08	8.91179e-07	825	1
COQ10B	8.13792	2.8888	3.99671e-08	8.91179e-07	826	1
LILRA5	6.88244	4.24652	4.06244e-08	9.04739e-07	827	1
MCTP1	7.05199	4.4421	4.12952e-08	9.18568e-07	828	1
GPSM3	7.92722	4.53992	4.19495e-08	9.31998e-07	829	1
CDK5RAP3	7.3172	2.54134	4.23748e-08	9.40312e-07	830	1
ZNF354B	17.2749	3.9685	4.32186e-08	9.56969e-07	831	1
CSNK1D	8.95935	2.59816	4.32293e-08	9.56969e-07	832	1
CEACAM21	1.00151	6.18195	4.39582e-08	9.71936e-07	833	1
APMAP	6.50182	3.3288	4.43775e-08	9.8003e-07	834	1
PHF20L1	9.16279	2.70135	4.45644e-08	9.82978e-07	835	1
TGOLN2	9.20221	2.72086	4.49747e-08	9.90842e-07	836	1
KIAA0319	3.47984	4.9211	4.50287e-08	9.90846e-07	837	1
CYB5R4	8.32203	2.70652	4.51257e-08	9.91797e-07	838	1
SH3KBP1	8.12384	2.59214	4.75033e-08	1.04281e-06	839	1
MAPK14	8.52139	2.6303	4.84635e-08	1.06262e-06	840	1
C16orf54	7.28088	4.50677	4.9024e-08	1.07262e-06	841	1
IKBIP	6.77805	3.28486	4.90362e-08	1.07262e-06	842	1
CLEC12B	2.20222	5.73474	4.93899e-08	1.07908e-06	843	1
ASPRV1	4.88919	4.65229	5.01089e-08	1.09349e-06	844	1
AMY1A	4.43045	5.61133	5.34615e-08	1.16527e-06	845	1
CEACAM4	4.91692	5.29436	5.41343e-08	1.17854e-06	846	1
CCL8	-4.656	9.76882	5.48455e-08	1.19261e-06	847	1
CAMK2G	7.9248	2.48624	5.66586e-08	1.23059e-06	848	1
RNF130	8.17337	2.40595	5.67276e-08	1.23063e-06	849	1
EBLN2	3.64245	4.11484	5.78249e-08	1.25296e-06	850	1
DBNL	9.14646	2.5415	5.80797e-08	1.25701e-06	851	1
PPP1R12B	8.24631	2.36406	5.95572e-08	1.28747e-06	852	1
APOBEC3B	3.79108	4.82869	6.02742e-08	1.30144e-06	853	1
PRH2	3.55547	5.25416	6.08512e-08	1.31236e-06	854	1
EIF4A3	8.58594	2.87637	6.14758e-08	1.32428e-06	855	1
SIGLEC1	4.53226	5.88259	6.18836e-08	1.33151e-06	856	1
POU2AF1	8.20532	5.1888	6.21871e-08	1.33648e-06	857	1
RXRA	7.90891	2.54643	6.31603e-08	1.35581e-06	858	1
CST4	1.10296	7.20308	6.37314e-08	1.36648e-06	859	1
PTPRC	10.7575	4.76235	6.50335e-08	1.39278e-06	860	1
ST20-MTHFS	5.70934	4.05435	6.54702e-08	1.4005e-06	861	1
SLC44A2	9.16399	3.12546	6.57124e-08	1.40405e-06	862	1
UBR4	9.47207	2.2698	6.69821e-08	1.42952e-06	863	1
IL17RA	9.28982	3.64374	6.82428e-08	1.45474e-06	864	1
PIK3R6	2.22654	5.80088	6.86412e-08	1.46154e-06	865	1
CDA	5.48173	4.01339	6.88849e-08	1.46504e-06	866	1
ITPRIP	7.72861	3.91766	7.07473e-08	1.50289e-06	867	1
SLC43A2	9.36487	3.71503	7.08278e-08	1.50289e-06	868	1
AP5Z1	6.25463	3.22688	7.20636e-08	1.52735e-06	869	1
E2F3	6.96483	2.51765	7.38449e-08	1.56256e-06	870	1
CRTC2	6.35971	2.7632	7.38947e-08	1.56256e-06	871	1
NUAK2	7.61496	3.30784	8.16424e-08	1.72441e-06	872	1
ABR	8.45418	2.26709	8.51038e-08	1.79547e-06	873	1
ETV6	8.01762	2.22601	8.53397e-08	1.79838e-06	874	1
IGF1R	9.10817	2.76585	8.62179e-08	1.81481e-06	875	1
VNN2	8.81896	4.84473	8.68053e-08	1.82509e-06	876	1
TBC1D22A	7.06318	2.63561	8.77277e-08	1.84238e-06	877	1
TMEM140	7.61248	4.21359	8.98376e-08	1.88454e-06	878	1
TNFRSF1B	10.0731	4.16411	9.02363e-08	1.89075e-06	879	1
OR1D2	0.99983	5.32903	9.09704e-08	1.90397e-06	880	1
ZZEF1	8.73499	2.27506	9.13819e-08	1.91041e-06	881	1
VSIR	9.13727	4.29738	9.18267e-08	1.91753e-06	882	1
S100A8	12.0722	3.91538	9.30839e-08	1.94158e-06	883	1
CFAP58	3.24511	4.61057	9.51278e-08	1.97973e-06	885	1
SF1	9.58144	2.37448	9.57506e-08	1.99045e-06	886	1
ABHD2	9.55326	2.57666	9.60111e-08	1.99361e-06	887	1
SLA	8.02039	4.16273	9.96387e-08	2.06661e-06	888	1
APBB3	5.01798	3.55359	1.01091e-07	2.09436e-06	889	1
G6PD	7.1029	2.61077	1.02926e-07	2.12999e-06	890	1
IL18RAP	6.24343	5.21206	1.03054e-07	2.13024e-06	891	1
STK10	9.79964	3.35608	1.03906e-07	2.14545e-06	892	1
SETX	9.91888	2.44502	1.06389e-07	2.19426e-06	893	1
PAQR6	1.29831	5.54996	1.06979e-07	2.20396e-06	894	1
RPGRIP1	3.5945	4.46856	1.08111e-07	2.2248e-06	895	1
TMEM30A	8.18627	2.50608	1.08282e-07	2.22582e-06	896	1
ZNF117	8.3866	2.56149	1.11169e-07	2.28261e-06	897	1
CLCA4	4.74898	5.0307	1.12733e-07	2.31216e-06	898	1
PTPRJ	9.43474	3.27705	1.17063e-07	2.3983e-06	899	1
ENTPD4	7.47672	2.37016	1.21933e-07	2.49528e-06	900	1
IFI35	6.48586	3.26087	1.22717e-07	2.50856e-06	901	1
SUPT6H	8.78394	2.33034	1.26166e-07	2.57619e-06	902	1
KATNBL1	8.40279	2.25405	1.26833e-07	2.58695e-06	903	1
CDC42EP3	8.44397	2.80914	1.29244e-07	2.6303e-06	905	1
TRIM69	4.56019	3.69732	1.29411e-07	2.63078e-06	906	1
FAM49B	8.73078	3.07698	1.33084e-07	2.70246e-06	907	1
SPRR2G	5.13065	4.30391	1.35619e-07	2.75091e-06	908	1
BIN2	8.21158	4.69599	1.35907e-07	2.75373e-06	909	1
FYB1	9.51139	4.69492	1.39544e-07	2.82431e-06	910	1
LILRA1	5.60248	5.13595	1.4123e-07	2.85529e-06	911	1
IFT81	7.26836	3.20527	1.44362e-07	2.91542e-06	912	1
S100Z	0.668878	5.76883	1.49784e-07	3.01886e-06	913	1
LRWD1	6.42397	3.32552	1.49812e-07	3.01886e-06	914	1
TBL1X	8.26514	2.34224	1.53708e-07	3.09399e-06	915	1
IL1RN	11.6943	4.26343	1.56975e-07	3.15629e-06	916	1
DEFA1B	6.25819	7.51993	1.58696e-07	3.18741e-06	917	1
ANKRD13A	8.78686	2.47595	1.66657e-07	3.34366e-06	918	1
KDM4B	9.32543	2.58117	1.67258e-07	3.35208e-06	919	1
CREBBP	9.98241	2.35006	1.73217e-07	3.4662e-06	920	1
ARPC4	9.00641	2.23948	1.73329e-07	3.4662e-06	921	1
OSCAR	4.6565	5.40934	1.77836e-07	3.55247e-06	922	1
MXD1	11.5797	3.56898	1.82466e-07	3.64102e-06	923	1
PRRC2A	9.3536	2.25476	1.89555e-07	3.77838e-06	924	1
TMEM81	1.51	4.68801	1.90693e-07	3.79696e-06	925	1
GPR141	3.2152	5.12036	1.92432e-07	3.82744e-06	926	1
CCR3	4.12414	5.1313	1.95651e-07	3.88476e-06	927	1
MPZL3	8.06414	2.47909	1.95735e-07	3.88476e-06	928	1
CLSTN3	5.58918	3.39328	1.97182e-07	3.90926e-06	929	1
TRAF3IP3	5.98454	4.38653	1.99898e-07	3.95884e-06	930	1
KIAA0319L	7.59866	2.43151	2.04796e-07	4.05149e-06	931	1
IKBKB	7.1429	2.35141	2.13079e-07	4.21082e-06	932	1
PPP1R15B	9.25225	2.82128	2.15687e-07	4.2578e-06	933	1
RAC2	8.70744	4.05188	2.21553e-07	4.36891e-06	934	1
IFNGR2	8.82995	2.40436	2.25987e-07	4.45159e-06	935	1
PPP1R3B	9.48468	2.58169	2.29659e-07	4.51907e-06	936	1
LPCAT2	7.7205	3.18321	2.30889e-07	4.53843e-06	937	1
CYLD	8.81755	2.33822	2.35868e-07	4.63136e-06	938	1
TEP1	8.4917	2.28008	2.39737e-07	4.70232e-06	939	1
ATP11A	8.1239	3.17411	2.42958e-07	4.76043e-06	940	1
ZBTB18	7.87068	2.48512	2.43727e-07	4.77042e-06	941	1
ZMIZ1	9.02943	2.23656	2.4661e-07	4.82172e-06	942	1
STK4	10.0774	2.67075	2.47191e-07	4.82797e-06	943	1
CC2D2B	1.77853	4.66384	2.48048e-07	4.83957e-06	944	1
ARID3B	6.07149	2.69138	2.4872e-07	4.84755e-06	945	1
CD2BP2	7.13964	2.47178	2.5367e-07	4.93879e-06	946	1
PCNX3	6.50645	2.77748	2.54227e-07	4.94441e-06	947	1
ATP6V0D1	8.17109	2.41954	2.62136e-07	5.09285e-06	948	1
RGPD2	5.67875	5.69232	2.62814e-07	5.10065e-06	949	1
FKSG68	2.94087	5.48315	2.63678e-07	5.11006e-06	950	1
SIK3	8.13867	2.27289	2.63854e-07	5.11006e-06	951	1
CD80	-0.250447	7.94327	2.66537e-07	5.15659e-06	952	1
TMEM184B	6.79626	2.63831	2.69633e-07	5.21102e-06	953	1
PRR14	5.74349	2.79147	2.75309e-07	5.31514e-06	954	1
GPR84	4.34131	5.46164	2.80524e-07	5.41016e-06	955	1
PRR4	3.39355	5.58769	2.82106e-07	5.43497e-06	956	1
SNX11	6.09974	2.74144	2.99474e-07	5.76354e-06	957	1
GOLGA6L7	4.58506	5.65164	3.02175e-07	5.80945e-06	958	1
KMT2B	8.22801	2.75851	3.06608e-07	5.88314e-06	959	1
VNN1	4.1335	4.39315	3.06646e-07	5.88314e-06	960	1
CREBRF	8.73327	2.31278	3.15353e-07	6.04388e-06	961	1
C5AR1	9.48494	3.98919	3.17518e-07	6.07906e-06	962	1
DSE	7.21807	3.12148	3.23453e-07	6.18626e-06	963	1
ABHD16A	6.12438	2.78283	3.29623e-07	6.29539e-06	964	1
CLIP3	5.01206	5.13875	3.38135e-07	6.44697e-06	966	1
PRAF2	3.59312	3.85066	3.38515e-07	6.44753e-06	967	1
ATXN7	8.42969	2.33239	3.54172e-07	6.73878e-06	968	1
AREG	4.05062	5.01464	3.55265e-07	6.7526e-06	969	1
SULF2	7.04452	3.70397	3.6617e-07	6.95269e-06	970	1
RASSF5	9.35999	2.90996	3.67319e-07	6.96734e-06	971	1
PSEN1	8.57912	2.21237	3.75397e-07	7.11323e-06	972	1
CDH23	5.68092	3.96417	3.89782e-07	7.37822e-06	973	1
HAS1	1.59316	6.01578	3.90578e-07	7.38569e-06	974	1
FCGR3B	11.035	4.76728	3.98693e-07	7.5237e-06	976	1
TAGLN2	10.2474	2.85823	4.11197e-07	7.75172e-06	977	1
PARP12	7.48851	2.52754	4.15368e-07	7.82043e-06	978	1
GPR132	6.85395	4.81111	4.15691e-07	7.82043e-06	979	1
CAMK1G	1.98391	5.74537	4.19193e-07	7.87826e-06	980	1
NTSR1	-0.141091	6.44333	4.21255e-07	7.90894e-06	981	1
TLR8	6.86819	5.08041	4.24696e-07	7.96543e-06	982	1
MAN2B1	6.94315	2.6299	4.31769e-07	8.08985e-06	983	1
ITGAD	2.19929	5.78913	4.33247e-07	8.10929e-06	984	1
SYTL3	6.56143	2.75004	4.35688e-07	8.1467e-06	985	1
CSF2RA	8.07399	3.79733	4.37421e-07	8.17081e-06	986	1
TNRC6B	9.70697	2.12808	4.38311e-07	8.17914e-06	987	1
NCOA1	9.38513	2.28673	4.4276e-07	8.25379e-06	988	1
BAZ2A	9.5147	2.24193	4.46173e-07	8.30901e-06	989	1
MOB3A	9.64128	2.8327	4.47473e-07	8.32481e-06	990	1
TRERF1	7.20048	2.66745	4.60882e-07	8.55765e-06	991	1
CORO1A	9.12758	4.55732	4.60918e-07	8.55765e-06	992	1
SOGA1	9.72425	2.40055	4.63299e-07	8.59319e-06	993	1
NPEPL1	6.02181	3.21436	4.65492e-07	8.62518e-06	994	1
JAK1	9.51044	2.27677	4.66588e-07	8.63681e-06	995	1
PLAT	5.58056	4.43708	4.6742e-07	8.64352e-06	996	1
FNDC3B	9.82901	2.17619	4.74308e-07	8.76208e-06	997	1
TNFAIP2	10.9769	3.89584	4.82197e-07	8.8989e-06	998	1
RNF31	6.93872	2.68591	4.86612e-07	8.9714e-06	999	1
FBXL5	10.0742	2.81884	4.99844e-07	9.20613e-06	1000	1
CNPY3	7.24361	3.09995	5.02959e-07	9.2503e-06	1001	1
ST8SIA4	8.95419	3.34621	5.03247e-07	9.2503e-06	1002	1
CTGF	7.36313	4.92673	5.06727e-07	9.30498e-06	1003	1
BST1	7.0357	3.2413	5.10874e-07	9.37179e-06	1004	1
ARHGAP25	8.4169	4.47779	5.15381e-07	9.44506e-06	1005	1
PARP8	9.47947	2.82589	5.22703e-07	9.56973e-06	1006	1
LSMEM1	2.84465	4.71522	5.2723e-07	9.64303e-06	1007	1
CRISPLD2	7.71803	2.41937	5.27766e-07	9.64326e-06	1008	1
PHTF1	5.27514	2.85979	5.30565e-07	9.68478e-06	1009	1
CMTR1	6.41867	2.59263	5.31202e-07	9.68681e-06	1010	1
CCL4	6.39311	4.68859	5.4926e-07	1.00062e-05	1011	1
SNX27	8.63238	2.15149	6.03845e-07	1.09897e-05	1012	1
TMCC3	7.68626	2.61835	6.135e-07	1.11544e-05	1013	1
MYBPH	0.852727	6.15796	6.19356e-07	1.12498e-05	1014	1
KLF7	7.24197	2.49971	6.23534e-07	1.13145e-05	1015	1
GBP5	8.58523	5.15167	6.46732e-07	1.17239e-05	1016	1
FKBP15	7.45258	2.49635	6.59271e-07	1.19395e-05	1017	1
PGLYRP1	2.27491	5.03393	6.61992e-07	1.1977e-05	1018	1
TNFAIP8L2	3.80499	4.83818	6.81156e-07	1.23116e-05	1019	1
CXCR4	8.1594	4.45666	6.83541e-07	1.23426e-05	1020	1
CARD17	-4.656	8.72245	6.97121e-07	1.25755e-05	1021	1
ADAM17	6.81097	2.37049	7.03071e-07	1.26704e-05	1022	1
FCHSD2	7.60961	2.64399	7.0492e-07	1.26789e-05	1024	1
APLP2	9.02593	2.36616	7.11634e-07	1.27837e-05	1025	1
SKIV2L	6.68109	2.76469	7.12132e-07	1.27837e-05	1026	1
KCNJ15	9.49389	3.4388	7.17781e-07	1.28626e-05	1027	1
TNK2	7.65716	2.39233	7.17925e-07	1.28626e-05	1028	1
S100A9	12.2917	3.71797	7.44615e-07	1.33278e-05	1029	1
TBKBP1	5.58874	3.01667	7.55777e-07	1.35145e-05	1030	1
HSPBAP1	5.2378	2.83546	7.59361e-07	1.35654e-05	1031	1
PBXIP1	7.64791	3.18743	7.64816e-07	1.36496e-05	1032	1
CISH	6.57893	3.68256	7.74973e-07	1.38175e-05	1033	1
FANCA	5.15766	3.80676	7.7602e-07	1.38228e-05	1034	1
C19orf66	5.94354	2.65596	7.83115e-07	1.39357e-05	1035	1
TNF	4.97801	4.40057	7.88552e-07	1.40189e-05	1036	1
FTH1	14.335	2.38032	7.96784e-07	1.41516e-05	1037	1
SIRPA	9.02759	3.71721	7.99282e-07	1.41822e-05	1038	1
INTS3	7.57936	2.06227	8.16187e-07	1.44683e-05	1039	1
ACSL4	8.37775	2.35736	8.34715e-07	1.47825e-05	1040	1
KMT2C	10.3756	2.24662	8.41167e-07	1.48824e-05	1041	1
CHPF2	5.43967	2.86426	8.46135e-07	1.4956e-05	1042	1
UBE4A	7.28615	2.2455	8.51707e-07	1.504e-05	1043	1
GABRR2	1.10779	5.36544	8.6388e-07	1.52404e-05	1044	1
PSMB8	7.29218	2.62016	8.72484e-07	1.53627e-05	1046	1
KIF21B	7.352	3.22604	8.75631e-07	1.54034e-05	1047	1
SNRNP70	6.71138	2.74277	8.82081e-07	1.55021e-05	1048	1
OTOF	3.27141	6.69907	8.92639e-07	1.56577e-05	1050	1
PATL2	4.29008	4.02348	9.21934e-07	1.61562e-05	1051	1
NADSYN1	6.76138	2.48729	9.23189e-07	1.61628e-05	1052	1
EVI2B	8.31262	4.67574	9.46579e-07	1.65566e-05	1053	1
DENND1C	5.2192	4.23091	9.72904e-07	1.70009e-05	1054	1
SEC14L1	10.9092	2.76158	9.89618e-07	1.72766e-05	1055	1
RTF2	8.74461	2.33053	9.90676e-07	1.72787e-05	1056	1
PRCP	6.60928	2.33213	9.96556e-07	1.73648e-05	1057	1
ZNF586	6.02168	2.53566	1.01694e-06	1.76966e-05	1058	1
ERP44	6.84858	2.44171	1.01752e-06	1.76966e-05	1059	1
PLK3	8.50212	4.23068	1.02261e-06	1.77684e-05	1060	1
TXNIP	12.2052	2.32494	1.03163e-06	1.79081e-05	1061	1
PIGB	5.27402	3.09986	1.0378e-06	1.79984e-05	1062	1
HDAC5	7.67998	2.10382	1.04069e-06	1.80314e-05	1063	1
SLC8A1	8.04332	3.40105	1.04806e-06	1.81421e-05	1064	1
LBR	8.07354	2.92212	1.04991e-06	1.81571e-05	1065	1
SAP25	-4.656	8.78164	1.05928e-06	1.83018e-05	1066	1
ATP6AP1	6.7714	2.37953	1.06279e-06	1.83454e-05	1067	1
NPL	7.04812	3.00675	1.07044e-06	1.84429e-05	1069	1
MMP8	1.91609	5.88	1.07155e-06	1.84447e-05	1070	1
GNAI3	9.98518	2.08678	1.09417e-06	1.88164e-05	1071	1
LOXL3	2.56019	5.10305	1.10215e-06	1.89361e-05	1072	1
INPP5D	8.20529	3.84569	1.14813e-06	1.97076e-05	1073	1
TOR1B	5.98316	2.81446	1.14977e-06	1.97174e-05	1074	1
AC092384.1	-4.656	8.84623	1.15591e-06	1.98042e-05	1075	1
GSDMD	6.71511	2.49019	1.16519e-06	1.99447e-05	1076	1
OR52K2	3.0107	5.28759	1.17429e-06	2.00817e-05	1077	1
ZSWIM8	7.8783	2.18482	1.19026e-06	2.0336e-05	1078	1
CHST7	3.45444	4.43953	1.19715e-06	2.04348e-05	1079	1
PPP1R12C	7.72322	2.33471	1.20142e-06	2.04887e-05	1080	1
PDE1B	3.21685	4.62508	1.20942e-06	2.0606e-05	1081	1
REL	8.88109	2.1474	1.22609e-06	2.08707e-05	1082	1
EDEM2	5.20706	2.86932	1.22827e-06	2.08731e-05	1083	1
KLHL21	8.52066	2.5034	1.2285e-06	2.08731e-05	1084	1
ZMYND15	3.0732	4.21726	1.27698e-06	2.16769e-05	1085	1
TNR	1.54706	5.07711	1.30136e-06	2.20705e-05	1086	1
RIPK1	7.62311	2.16079	1.30694e-06	2.21447e-05	1087	1
ASPH	7.67386	2.62045	1.32494e-06	2.2429e-05	1088	1
SIPA1L2	7.68948	2.90711	1.3366e-06	2.26056e-05	1089	1
RTN2	3.22286	3.65622	1.33965e-06	2.26364e-05	1090	1
KLF16	6.18111	2.39382	1.35071e-06	2.28023e-05	1091	1
PKN2	8.96278	2.37848	1.35766e-06	2.28988e-05	1092	1
TNNI2	2.10701	4.67395	1.38077e-06	2.32474e-05	1093	1
WWC3	9.13418	2.22424	1.38086e-06	2.32474e-05	1094	1
FAM193B	6.77258	2.35223	1.40512e-06	2.36343e-05	1095	1
SIGLEC5	3.22374	5.13626	1.42153e-06	2.38884e-05	1096	1
PFN1	9.7196	2.29079	1.47868e-06	2.48262e-05	1097	1
CYP2D6	1.12571	4.93294	1.4833e-06	2.48811e-05	1098	1
RASSF3	9.7789	2.8172	1.56207e-06	2.61547e-05	1100	1
FAM8A1	7.8392	2.97741	1.57323e-06	2.63176e-05	1101	1
FOSB	8.5487	3.55147	1.59546e-06	2.66653e-05	1102	1
C1GALT1C1	4.19584	3.18222	1.59889e-06	2.66984e-05	1103	1
KIDINS220	7.99883	2.34	1.63093e-06	2.72088e-05	1104	1
DEDD2	7.21665	2.71736	1.66524e-06	2.7756e-05	1105	1
PXT1	-0.0491064	5.74399	1.67012e-06	2.78122e-05	1106	1
PLCB2	7.87387	4.27369	1.68064e-06	2.7962e-05	1107	1
TGFB1	8.13854	3.58475	1.69267e-06	2.81369e-05	1108	1
ZNF865	5.02782	2.53274	1.74671e-06	2.90089e-05	1109	1
SLC22A1	3.61044	4.24107	1.75227e-06	2.90751e-05	1110	1
CD83	6.62004	4.1335	1.75855e-06	2.9153e-05	1111	1
LINC02218	3.7979	5.36042	1.76573e-06	2.92458e-05	1112	1
AC017028.1	-4.656	8.55986	1.77042e-06	2.92969e-05	1113	1
CST1	2.19812	6.05587	1.79397e-06	2.966e-05	1114	1
LST1	7.45932	4.40324	1.8042e-06	2.98025e-05	1115	1
EZH1	7.61729	2.22534	1.80597e-06	2.9805e-05	1116	1
CPEB4	10.2552	2.1615	1.83094e-06	3.01901e-05	1117	1
RP2	7.70915	2.43922	1.83314e-06	3.01993e-05	1118	1
DUSP6	8.3373	3.41328	1.87631e-06	3.08553e-05	1120	1
TRPC4AP	7.7603	2.29403	1.89517e-06	3.11134e-05	1121	1
LMAN2	6.10416	2.30817	1.89539e-06	3.11134e-05	1122	1
ADAMDEC1	0.451991	5.50644	1.92906e-06	3.16379e-05	1123	1
RNASEL	6.72709	2.50075	1.95126e-06	3.19452e-05	1124	1
TBC1D3F	5.07877	4.32526	1.95126e-06	3.19452e-05	1125	1
KPNB1	9.89868	2.11033	1.96024e-06	3.20485e-05	1126	1
COTL1	9.9538	2.79736	1.96105e-06	3.20485e-05	1127	1
MOSPD2	7.67713	2.36698	1.98164e-06	3.23563e-05	1128	1
ZNF710	7.23138	2.56149	2.0279e-06	3.30822e-05	1129	1
WIPF1	9.79039	3.65582	2.06539e-06	3.3664e-05	1130	1
B3GNT5	7.93279	2.75587	2.08847e-06	3.401e-05	1131	1
CA4	3.02377	4.44144	2.12556e-06	3.45835e-05	1132	1
HLA-DQA2	1.16088	5.42984	2.14121e-06	3.48074e-05	1133	1
TLE4	7.81346	2.41272	2.15967e-06	3.50765e-05	1134	1
DEFA1	7.19607	5.4431	2.20573e-06	3.57931e-05	1135	1
NLGN3	3.49555	4.54076	2.22481e-06	3.60709e-05	1136	1
MKNK2	9.82534	2.22309	2.23085e-06	3.6137e-05	1137	1
IFI44L	8.1766	3.5732	2.25492e-06	3.64948e-05	1138	1
CELF2	9.44464	3.39291	2.31053e-06	3.7362e-05	1139	1
ELANE	3.83567	4.99925	2.32504e-06	3.75637e-05	1140	1
PNPLA6	7.02415	2.47162	2.35491e-06	3.80129e-05	1141	1
FCGR2B	5.35205	5.32111	2.42939e-06	3.91808e-05	1142	1
MARK2	8.60201	2.32134	2.43551e-06	3.92452e-05	1143	1
IRAK3	7.74226	3.38179	2.46741e-06	3.97244e-05	1144	1
OGFR	7.40547	2.45397	2.48422e-06	3.99602e-05	1145	1
PLEKHM1	9.28716	2.78477	2.51858e-06	4.04747e-05	1146	1
FAM49A	7.87428	2.62169	2.52061e-06	4.04747e-05	1147	1
SAMD8	8.06072	2.04044	2.60194e-06	4.17444e-05	1148	1
ETDC	-4.656	11.2187	2.61979e-06	4.19942e-05	1149	1
BTN2A2	4.91676	3.09763	2.62461e-06	4.20349e-05	1150	1
HIST2H2AA4	8.88996	2.46957	2.63582e-06	4.21776e-05	1151	1
MID1IP1	8.09987	2.25075	2.6595e-06	4.24859e-05	1152	1
HLA-DRB5	5.4266	4.46969	2.65969e-06	4.24859e-05	1153	1
ZCCHC2	8.48367	2.44518	2.69409e-06	4.29981e-05	1154	1
RGS1	4.44972	3.91868	2.704e-06	4.31188e-05	1155	1
SERINC1	9.6988	2.19782	2.71577e-06	4.32691e-05	1156	1
NRDC	9.07707	2.30949	2.73328e-06	4.35103e-05	1157	1
AOC3	4.20776	4.73331	2.75409e-06	4.38038e-05	1158	1
FAM19A2	3.92495	3.98347	2.8339e-06	4.50343e-05	1159	1
PPP1R15A	10.9445	3.73257	2.87628e-06	4.56684e-05	1160	1
OR51D1	6.14882	2.95388	2.90974e-06	4.61598e-05	1161	1
PLEKHO1	7.19401	3.67283	2.99138e-06	4.74141e-05	1162	1
TMEM154	10.3005	3.25529	3.01378e-06	4.77282e-05	1163	1
UBALD1	6.25498	2.32438	3.11527e-06	4.92507e-05	1165	1
FAM241B	5.75361	5.45882	3.12016e-06	4.92858e-05	1166	1
LIMD2	7.51697	3.72335	3.18337e-06	5.02411e-05	1167	1
OAS2	8.14158	3.34885	3.21541e-06	5.07033e-05	1168	1
NDST2	5.61887	3.01481	3.2347e-06	5.09638e-05	1169	1
AC022498.1	3.45039	5.00879	3.37353e-06	5.31058e-05	1170	1
S100A11	10.3049	2.31159	3.39233e-06	5.3356e-05	1171	1
NXF1	7.51594	2.19346	3.40911e-06	5.35742e-05	1172	1
ENTPD1	7.6981	3.49258	3.53097e-06	5.53947e-05	1174	1
RNF44	8.2704	2.30961	3.53965e-06	5.54836e-05	1175	1
MAPKAPK2	8.56565	2.1941	3.54907e-06	5.5584e-05	1176	1
SPATA13	9.20388	2.49287	3.57941e-06	5.60115e-05	1177	1
MTMR14	6.76662	1.97843	3.62897e-06	5.67388e-05	1178	1
IL3RA	2.55219	4.76299	3.64362e-06	5.69197e-05	1179	1
QKI	9.3727	2.24247	3.66861e-06	5.72614e-05	1180	1
MSN	10.13	3.3063	3.7167e-06	5.79628e-05	1181	1
ACAP2	9.44372	2.01946	3.74654e-06	5.83789e-05	1182	1
FERMT3	7.93789	3.58141	3.84674e-06	5.98895e-05	1183	1
NLRP12	7.29336	3.48293	3.87409e-06	6.02643e-05	1184	1
GPCPD1	9.17524	2.66917	3.97051e-06	6.16775e-05	1185	1
RAB37	6.70699	3.48126	3.97163e-06	6.16775e-05	1186	1
CAMTA2	6.82515	2.18363	3.97945e-06	6.17468e-05	1187	1
ABHD5	8.72733	2.3667	4.18953e-06	6.48972e-05	1189	1
SIGLEC14	5.56649	4.39824	4.2204e-06	6.53085e-05	1190	1
HK3	6.08304	4.64953	4.22317e-06	6.53085e-05	1191	1
TIMP1	6.50853	3.10496	4.25477e-06	6.57419e-05	1192	1
LCP1	11.9589	3.04566	4.29279e-06	6.62737e-05	1193	1
GRIPAP1	6.97377	2.2787	4.3069e-06	6.64359e-05	1194	1
HSH2D	9.02142	2.8516	4.41525e-06	6.80503e-05	1195	1
SETD1B	8.64225	2.10681	4.47122e-06	6.88552e-05	1196	1
TUT7	9.63995	2.47582	4.48107e-06	6.89493e-05	1197	1
MTMR3	9.35453	2.07638	4.63619e-06	7.12765e-05	1198	1
EPSTI1	7.38357	3.34239	4.84128e-06	7.43055e-05	1200	1
SZT2	7.57333	2.04537	4.92382e-06	7.55095e-05	1201	1
SLC35A2	4.6273	3.35703	4.95301e-06	7.58939e-05	1202	1
AGER	4.91946	4.09162	5.22693e-06	8.00246e-05	1203	1
GPR108	6.46919	2.23484	5.24052e-06	8.0166e-05	1204	1
LRRK1	6.35047	2.45383	5.29903e-06	8.09939e-05	1205	1
LIPN	2.79497	4.78943	5.37918e-06	8.21507e-05	1206	1
LTB4R	5.07437	3.69234	5.48929e-06	8.36934e-05	1208	1
SH2D3C	6.469	4.39625	5.54873e-06	8.45298e-05	1209	1
ARHGAP45	9.24356	3.90231	5.74953e-06	8.75163e-05	1210	1
PNKP	6.03074	2.46171	5.77271e-06	8.7748e-05	1211	1
PPP4R1	8.99229	2.21762	5.77427e-06	8.7748e-05	1212	1
LRP10	10.3159	2.85654	5.84997e-06	8.87519e-05	1214	1
C15orf48	6.72671	3.51183	5.89058e-06	8.92203e-05	1215	1
TPCN2	4.47509	3.15957	5.8945e-06	8.92203e-05	1216	1
ERICH1	5.78149	2.1496	5.89542e-06	8.92203e-05	1217	1
STAT1	10.0265	2.48092	5.90023e-06	8.92203e-05	1218	1
MAML1	7.63265	2.17739	5.94974e-06	8.98216e-05	1220	1
RNF166	6.79321	3.72627	5.96547e-06	8.99853e-05	1221	1
USP4	9.25532	2.15118	6.01408e-06	9.06443e-05	1222	1
TM9SF4	6.7277	2.4834	6.04201e-06	9.09908e-05	1223	1
CNOT3	6.79503	2.02055	6.15591e-06	9.26014e-05	1224	1
PACSIN2	9.02931	2.43152	6.15902e-06	9.26014e-05	1225	1
SH3BP2	9.34203	2.6752	6.23562e-06	9.36767e-05	1226	1
AC018755.2	6.29306	4.68143	6.40952e-06	9.61324e-05	1228	1
DGKZ	7.16577	2.22158	6.42776e-06	9.63275e-05	1229	1
CARS	6.99256	2.25844	6.57865e-06	9.85085e-05	1230	1
NFAM1	9.63084	3.66282	6.6715e-06	9.98178e-05	1231	1
GPR107	7.00054	2.23419	6.68523e-06	9.99421e-05	1232	1
SGSH	4.23307	3.15482	6.76164e-06	0.000100921	1234	1
NPIPB9	1.62075	5.64593	6.99586e-06	0.000104332	1235	1
ARHGAP15	7.64714	4.10077	7.05215e-06	0.000105086	1236	1
CFD	5.88176	2.58022	7.08419e-06	0.000105478	1237	1
SEMA6B	3.75249	4.90024	7.10022e-06	0.000105632	1238	1
PLIN4	6.0405	4.05686	7.12145e-06	0.000105862	1239	1
PIK3CG	6.65518	3.66802	7.1474e-06	0.000106162	1240	1
GBA	5.83855	2.74766	7.24658e-06	0.000107548	1241	1
PTP4A3	5.75444	2.68237	7.28033e-06	0.000107962	1242	1
UBALD2	7.67539	2.3081	7.36711e-06	0.000109161	1243	1
ARPC2	9.82594	2.13515	7.38924e-06	0.000109401	1244	1
TAPBPL	3.62634	3.33841	7.5022e-06	0.000110984	1245	1
NOV	3.3201	4.21937	7.54319e-06	0.000111501	1246	1
AC093525.1	-4.656	9.44116	7.6166e-06	0.000112496	1247	1
AL590714.1	0.514295	5.25831	7.63341e-06	0.000112654	1248	1
FAM192A	7.4885	1.96199	7.74259e-06	0.000114082	1250	1
CCDC47	6.9131	2.23914	7.85931e-06	0.00011571	1251	1
CTSZ	7.30322	2.45141	7.87309e-06	0.00011582	1252	1
DHX58	5.36788	3.13084	8.09448e-06	0.000118792	1255	1
TGFBR2	8.6825	3.00481	8.1325e-06	0.000119247	1256	1
MFSD14B	7.14558	2.30074	8.13843e-06	0.000119247	1257	1
INAFM1	5.15722	2.59097	8.17265e-06	0.000119653	1258	1
EDEM1	7.78903	2.00513	8.30216e-06	0.000121453	1259	1
TMEM131L	6.4407	3.11186	8.35735e-06	0.000122163	1260	1
ARHGEF2	8.06599	2.68952	8.47779e-06	0.000123808	1261	1
LY6E	8.40968	3.55055	8.48332e-06	0.000123808	1262	1
SIRPB2	6.64798	3.30505	8.50547e-06	0.000124033	1263	1
RNF13	8.43728	2.7291	8.52025e-06	0.00012415	1264	1
EXOC3L1	1.68541	5.54568	8.63441e-06	0.000125714	1265	1
DUSP2	6.8289	3.80392	8.70483e-06	0.000126639	1266	1
EXT1	6.26404	2.61358	8.7223e-06	0.000126793	1267	1
TGM6	-1.59039	8.97261	8.82004e-06	0.000128113	1268	1
ATP2A3	7.90923	3.08379	8.84865e-06	0.000128326	1270	1
SUSD6	9.33324	3.07337	8.97434e-06	0.000130047	1271	1
CCNL2	6.79204	2.01346	9.10668e-06	0.000131861	1272	1
TNFRSF10B	7.85345	1.98279	9.49542e-06	0.000137382	1273	1
NUB1	7.70206	2.21558	9.68196e-06	0.00013997	1274	1
FAM126B	9.39548	2.09072	9.71381e-06	0.000140208	1275	1
DDX60	8.14728	2.76482	9.71513e-06	0.000140208	1276	1
MTF1	7.4997	1.93061	9.72125e-06	0.000140208	1277	1
PAG1	8.00518	2.37814	9.75909e-06	0.000140644	1278	1
FCER1G	7.80531	3.55643	9.8199e-06	0.00014141	1279	1
MED13L	10.1804	2.15565	9.87252e-06	0.000142056	1280	1
PITPNM1	6.98778	2.00641	9.95586e-06	0.000143144	1281	1
SF3B1	9.90172	2.09419	1.00049e-05	0.000143736	1282	1
NOXRED1	1.33908	4.28297	1.00538e-05	0.000144327	1283	1
CLK1	8.18769	2.19429	1.01813e-05	0.00014593	1285	1
ULK1	8.19959	2.37697	1.01934e-05	0.000145989	1286	1
IFIT5	7.48416	2.67586	1.02447e-05	0.00014661	1287	1
HDAC10	5.11206	2.6743	1.03548e-05	0.00014807	1288	1
OSBPL11	7.27255	2.15756	1.04649e-05	0.000149528	1289	1
FAM129A	11.2878	2.97137	1.04965e-05	0.000149863	1290	1
CTSS	10.5078	3.68099	1.06349e-05	0.000151722	1291	1
PAF1	7.20207	2.72767	1.07615e-05	0.00015341	1292	1
SNN	7.93094	2.76242	1.07889e-05	0.000153681	1293	1
ITGB2	9.12116	4.10033	1.08488e-05	0.000154415	1294	1
SYNJ1	7.14179	2.15072	1.09215e-05	0.000155266	1295	1
KCNH3	2.12024	4.29214	1.09254e-05	0.000155266	1296	1
TMOD2	7.08729	2.07586	1.11075e-05	0.000157664	1297	1
PPP1R12A	9.28083	1.91664	1.11113e-05	0.000157664	1298	1
CASP9	5.6633	2.21997	1.11376e-05	0.000157795	1300	1
TMEM127	8.67509	2.70971	1.11614e-05	0.00015801	1301	1
AKAP17A	7.32912	2.07193	1.17505e-05	0.000166094	1303	1
UBE2D1	7.96	2.79706	1.18044e-05	0.000166728	1304	1
DDX21	8.57937	2.14087	1.18899e-05	0.000167807	1305	1
TRABD	5.85447	2.15793	1.19001e-05	0.000167822	1306	1
TMEM175	4.44185	3.26138	1.22375e-05	0.000172449	1307	1
ZNF787	6.04533	2.01829	1.23714e-05	0.000174202	1308	1
TWF2	6.50204	2.27352	1.24272e-05	0.000174854	1309	1
GMFG	8.2158	3.71432	1.24627e-05	0.00017522	1310	1
SERPINB9	8.57712	3.12464	1.25737e-05	0.000176646	1311	1
LAT2	8.62422	2.91199	1.25949e-05	0.000176809	1312	1
BTNL8	5.92756	3.01493	1.28355e-05	0.000180049	1313	1
CALCOCO1	7.59682	2.14508	1.2932e-05	0.000181264	1314	1
ARMH2	-4.656	8.51734	1.3127e-05	0.000183718	1316	1
TNFSF8	3.20177	4.55155	1.32425e-05	0.000185193	1317	1
C10orf55	1.33013	5.69175	1.33683e-05	0.000186669	1319	1
PATL1	7.67962	2.01308	1.36307e-05	0.000190045	1321	1
TET3	8.79984	2.08358	1.36584e-05	0.000190287	1322	1
SSTR3	2.57843	3.88688	1.4209e-05	0.000197659	1324	1
TIGD1	6.28917	2.66636	1.46534e-05	0.00020359	1325	1
ABCG1	7.03868	3.28899	1.46574e-05	0.00020359	1326	1
IDO1	3.63564	4.2443	1.47361e-05	0.000204528	1327	1
HORMAD1	3.02628	4.67212	1.4798e-05	0.000205233	1328	1
LPCAT3	6.26353	2.31554	1.51903e-05	0.000210358	1330	1
NLRC4	4.513	4.51146	1.54358e-05	0.000213436	1332	1
BTN3A2	7.69298	2.40744	1.55205e-05	0.000214447	1333	1
NDOR1	4.20225	2.57953	1.55877e-05	0.000215213	1334	1
BCAP31	6.63206	2.12289	1.56883e-05	0.000216439	1335	1
AIF1	8.05243	3.95992	1.58311e-05	0.000218207	1336	1
FAM133B	7.5805	2.09711	1.58401e-05	0.000218207	1337	1
TSPAN2	5.32838	3.71546	1.58677e-05	0.000218424	1338	1
UBE2L6	7.84358	2.44079	1.59296e-05	0.000219112	1339	1
ZFC3H1	8.48772	2.16269	1.60514e-05	0.000220623	1340	1
NYX	-0.207589	6.31033	1.62904e-05	0.000223575	1342	1
STIM2	5.60125	2.45572	1.63139e-05	0.00022373	1343	1
SERPINB4	4.22279	3.93079	1.66804e-05	0.000228415	1345	1
CHD2	10.1456	1.89047	1.69162e-05	0.000231474	1346	1
NFKBIE	5.97184	3.20064	1.71164e-05	0.000234038	1347	1
CDC14C	1.514	4.32069	1.74441e-05	0.000238342	1348	1
HVCN1	5.56265	3.52855	1.7763e-05	0.00024234	1350	1
AHCTF1	9.01777	2.14786	1.79025e-05	0.000244062	1351	1
OAZ2	8.19576	2.17981	1.79208e-05	0.000244131	1352	1
METTL21A	9.33493	2.50524	1.84926e-05	0.000251735	1353	1
ELMO1	6.85513	4.10123	1.8579e-05	0.000252537	1355	1
RAMACL	-4.656	8.3252	1.89606e-05	0.000257535	1356	1
APOL6	10.2692	2.38308	1.89949e-05	0.00025781	1357	1
NUCB1	8.39311	2.30426	1.90741e-05	0.000258503	1359	1
AP000974.1	6.57927	3.47405	1.91941e-05	0.000259938	1360	1
CASC3	9.15828	1.92162	1.95537e-05	0.000264615	1361	1
TRAF1	5.96368	3.57497	2.00619e-05	0.000271292	1362	1
Z84488.2	2.6968	4.86241	2.05542e-05	0.000277745	1363	1
OLFM4	3.62078	3.85283	2.07013e-05	0.000279323	1365	1
CCL2	4.49182	4.60083	2.07756e-05	0.000280121	1366	1
OPRL1	3.63413	4.17559	2.08385e-05	0.000280763	1367	1
AC061992.1	5.69097	4.26312	2.11906e-05	0.000285298	1368	1
SLC25A29	5.83715	2.23492	2.18951e-05	0.000294139	1371	1
SRPRA	6.98305	1.89768	2.21543e-05	0.000297404	1372	1
CYTH1	8.67069	2.27501	2.23973e-05	0.000300447	1373	1
AC097634.4	0.380314	6.27017	2.26298e-05	0.000303345	1374	1
FUS	8.53073	1.80662	2.29407e-05	0.000307288	1375	1
CD300C	1.73227	4.36001	2.30156e-05	0.000308068	1376	1
BRAT1	5.2663	2.76714	2.31567e-05	0.000309731	1377	1
RNF167	6.91346	2.04891	2.35965e-05	0.000315157	1379	1
ZNF592	8.15721	1.94491	2.367e-05	0.000315908	1380	1
RAD9A	4.2125	2.46975	2.37827e-05	0.000317183	1381	1
ATP13A3	8.75837	2.12664	2.38742e-05	0.000318173	1382	1
C19orf71	-0.859692	6.72478	2.40314e-05	0.000319808	1383	1
LFNG	5.90382	3.06908	2.40316e-05	0.000319808	1384	1
BANP	8.14974	2.28603	2.42009e-05	0.000321829	1385	1
AC244197.3	4.20354	5.03692	2.42261e-05	0.000321931	1386	1
FOSL2	10.8515	2.62629	2.43526e-05	0.000323379	1387	1
CNTNAP3B	3.72168	3.58869	2.44159e-05	0.000323941	1388	1
F2RL1	6.77857	3.02785	2.44302e-05	0.000323941	1389	1
GPR65	7.70853	3.79203	2.4515e-05	0.000324833	1390	1
AGAP8	5.41721	3.56071	2.46422e-05	0.000326225	1391	1
AL590452.1	2.56502	3.88724	2.46555e-05	0.000326225	1392	1
NDE1	9.11421	2.55465	2.47102e-05	0.000326713	1393	1
MAP1LC3B2	5.56411	3.52746	2.48274e-05	0.000328028	1394	1
PYCARD	6.31863	3.06295	2.51249e-05	0.000331721	1395	1
TRAPPC9	7.10101	1.95671	2.53989e-05	0.000335098	1396	1
ELF4	7.70843	2.40415	2.59468e-05	0.000342082	1397	1
INSL3	1.89183	4.02473	2.61385e-05	0.000344363	1398	1
CFL1	11.0249	1.85684	2.64755e-05	0.000348553	1399	1
AL356215.1	-4.656	8.41691	2.65117e-05	0.000348781	1400	1
GPR155	8.09123	2.55368	2.68716e-05	0.000353263	1401	1
PPTC7	7.81281	2.11272	2.69492e-05	0.00035403	1402	1
MED16	7.62387	1.94593	2.73593e-05	0.000359162	1403	1
TBC1D14	9.13271	1.96456	2.74307e-05	0.000359843	1404	1
TGM3	8.66983	4.13829	2.78e-05	0.000364168	1406	1
SDF2	5.23524	2.54619	2.85154e-05	0.00037301	1408	1
WDR1	9.71021	1.85851	2.87262e-05	0.0003755	1409	1
CPLX2	3.414	4.51583	2.87769e-05	0.000375896	1410	1
GLIPR1	7.30645	3.36408	2.93809e-05	0.000383514	1411	1
TBC1D10B	6.63921	2.14245	2.95422e-05	0.000385345	1412	1
GPC2	1.27175	4.0077	2.99629e-05	0.000390281	1414	1
SIRT7	5.87159	2.53135	3.01781e-05	0.000392806	1415	1
OSTF1	7.89892	2.06105	3.05689e-05	0.000397611	1416	1
NBPF8	10.9058	2.39035	3.12427e-05	0.000405969	1417	1
ANXA11	9.86923	2.06226	3.12555e-05	0.000405969	1418	1
FAM160A2	5.95739	2.11966	3.12818e-05	0.000406023	1419	1
RASA2	8.33434	2.09728	3.20992e-05	0.00041634	1420	1
CCDC84	3.07183	2.93098	3.29818e-05	0.000427487	1421	1
ARID4B	9.22792	2.00629	3.31822e-05	0.000429479	1423	1
SART1	6.67822	1.93958	3.37419e-05	0.000436315	1424	1
CYSTM1	7.11426	2.21469	3.37577e-05	0.000436315	1425	1
ARHGAP27	9.42311	2.91775	3.38363e-05	0.000437024	1426	1
NFYA	7.57137	2.01996	3.45136e-05	0.000444526	1430	1
B9D2	3.97368	3.4053	3.52198e-05	0.000452987	1432	1
JOSD1	8.66301	2.01201	3.55425e-05	0.000456683	1433	1
AL031320.1	-0.803607	6.83695	3.55567e-05	0.000456683	1434	1
GGA3	6.93618	2.15359	3.58724e-05	0.000460417	1435	1
VSIG8	1.97246	5.0077	3.5926e-05	0.000460784	1436	1
TDRD7	7.01008	2.02386	3.60955e-05	0.000462636	1437	1
HES4	7.9334	3.81184	3.61583e-05	0.000463118	1438	1
MAK	6.87439	2.83965	3.65417e-05	0.000467378	1440	1
C9orf72	8.45973	2.96765	3.75858e-05	0.000480399	1441	1
IQCE	6.91795	1.81616	3.80656e-05	0.000485972	1442	1
FAM131A	5.82708	2.55757	3.81009e-05	0.000485972	1444	1
TLR5	5.05217	2.87653	3.9098e-05	0.000497999	1446	1
AIM2	4.81112	4.22846	3.93467e-05	0.000500821	1447	1
PPT1	7.29209	2.59385	3.96895e-05	0.000504835	1448	1
PRKACA	7.64966	1.81984	3.97328e-05	0.000505036	1449	1
CPSF7	7.5496	1.85252	3.97914e-05	0.000505099	1450	1
CTSC	7.597	2.9998	3.97925e-05	0.000505099	1451	1
MEF2D	7.57758	1.87641	4.00587e-05	0.000507778	1453	1
CDKN2D	6.81558	3.73594	4.01248e-05	0.000508266	1454	1
GRIN3B	-0.485993	5.13384	4.01882e-05	0.000508719	1455	1
SLC39A1	6.41785	1.96105	4.06472e-05	0.000513823	1457	1
MBP	9.44761	2.2508	4.08532e-05	0.000516072	1458	1
GJB2	5.37472	3.25728	4.12637e-05	0.000520901	1459	1
GALC	6.60282	2.63491	4.19737e-05	0.000529501	1460	1
SRPK2	8.49729	2.25219	4.27429e-05	0.000538836	1461	1
HPCAL1	6.93727	1.87593	4.30788e-05	0.000542698	1462	1
SERTAD3	6.50033	2.52819	4.31948e-05	0.000543787	1463	1
IL18R1	4.15789	3.26512	4.36634e-05	0.000548863	1465	1
LRP5L	2.79771	3.13714	4.38344e-05	0.000550335	1467	1
KDM2A	9.7403	2.09531	4.61327e-05	0.000578009	1470	1
MTRNR2L4	8.56339	2.57286	4.75186e-05	0.000594564	1472	1
PLAUR	10.3594	3.79704	4.75679e-05	0.000594776	1473	1
MYLIP	7.93158	1.98875	4.78553e-05	0.000597964	1474	1
CXCL13	-4.656	8.3992	4.80604e-05	0.000600119	1475	1
IL16	7.64297	3.8458	4.80948e-05	0.000600142	1476	1
SMG1	10.3919	1.81998	4.81463e-05	0.000600378	1477	1
CSAD	7.45834	2.41369	4.89573e-05	0.000610079	1478	1
PNISR	8.09954	1.95013	4.90362e-05	0.000610648	1479	1
P2RX1	5.08979	3.79105	4.92715e-05	0.000613163	1480	1
ARHGDIB	9.64117	3.10845	4.9415e-05	0.000614534	1481	1
PICALM	10.513	2.11723	5.08974e-05	0.000632116	1483	1
RC3H1	9.30381	1.9704	5.09378e-05	0.000632191	1484	1
FNIP1	8.95096	2.05384	5.15106e-05	0.000638441	1486	1
SEL1L	7.92057	2.13929	5.16253e-05	0.000639431	1487	1
GMPR2	7.23283	2.1031	5.28427e-05	0.000653193	1490	1
ITGAM	7.89172	4.28891	5.50279e-05	0.000679747	1491	1
ISL2	2.56695	4.22751	5.52307e-05	0.000681796	1492	1
KLC1	8.0708	1.87001	5.56487e-05	0.000686037	1494	1
SOWAHD	2.13101	3.57266	5.6021e-05	0.000690163	1495	1
TMEM91	6.69806	2.9116	5.7278e-05	0.000703534	1499	1
ALG1L	1.60113	4.05382	5.7704e-05	0.000708057	1501	1
AC090527.2	5.57953	3.25064	5.83504e-05	0.00071456	1504	1
RIN3	8.09511	2.95581	5.86369e-05	0.000717591	1505	1
AL096870.1	-0.503855	5.81014	5.8791e-05	0.000718999	1506	1
PHF11	6.96658	2.2468	5.89515e-05	0.000720483	1507	1
TMEM8A	7.23555	1.98191	5.96724e-05	0.000728811	1508	1
CORIN	5.83395	3.6448	6.00562e-05	0.000732841	1509	1
PANX2	5.74171	3.20109	6.02885e-05	0.000734874	1511	1
WDTC1	7.7991	1.80754	6.1532e-05	0.000749535	1512	1
RAB43	7.51326	1.90674	6.25181e-05	0.000761043	1513	1
POR	6.56967	2.54804	6.27943e-05	0.0007639	1514	1
ZBTB7B	8.24459	1.96499	6.29837e-05	0.000765422	1515	1
POLA2	8.77901	2.44169	6.30025e-05	0.000765422	1516	1
ADAM10	9.12734	1.74078	6.38939e-05	0.000775281	1517	1
WBP2	9.01169	1.94716	6.38982e-05	0.000775281	1518	1
MEF2B	3.11556	4.03801	6.40229e-05	0.000776283	1519	1
C4orf48	2.26446	3.41759	6.52344e-05	0.000790452	1520	1
HLA-G	4.39245	4.398	6.52905e-05	0.000790612	1521	1
TGM1	6.38029	3.0787	6.64245e-05	0.000803287	1523	1
CLIC1	9.65789	2.03903	6.65535e-05	0.000803728	1524	1
TMBIM6	9.70859	1.93382	6.65916e-05	0.000803728	1525	1
CST2	-4.656	8.67845	6.65919e-05	0.000803728	1526	1
SDR16C5	3.30879	3.82719	6.69577e-05	0.000807614	1527	1
PGD	7.98132	1.78641	6.81978e-05	0.000822034	1528	1
IL4I1	3.4508	3.64562	6.84405e-05	0.000824419	1529	1
SLC23A2	6.21478	2.04516	6.88151e-05	0.000827849	1531	1
IL19	1.5991	4.18849	6.89749e-05	0.00082923	1532	1
CLEC4E	6.75338	4.4259	6.90985e-05	0.000830173	1533	1
SLC9A1	6.89717	2.28578	7.05e-05	0.000845908	1535	1
HAUS4	6.39765	2.68355	7.08148e-05	0.000849133	1536	1
MYO15B	7.22704	2.74681	7.37202e-05	0.000882248	1539	1
LIN7A	6.26314	2.08403	7.389e-05	0.000883705	1540	1
SDF4	6.36423	2.0436	7.44257e-05	0.000889535	1541	1
FBXO39	1.9059	5.57689	7.49853e-05	0.000895641	1542	1
MFSD14A	7.27724	2.10469	7.64557e-05	0.000911431	1545	1
YPEL3	9.62594	2.4443	7.69315e-05	0.000916509	1546	1
AC134669.1	6.0097	4.83182	7.73074e-05	0.000920393	1547	1
CEP170	7.32803	2.02055	7.73658e-05	0.000920494	1548	1
ZC3H18	7.15326	2.0226	7.7547e-05	0.000922054	1549	1
ZNF445	9.67167	2.05719	7.76336e-05	0.000922487	1550	1
FOLR3	2.10574	3.71065	7.89283e-05	0.000937267	1551	1
C1RL	7.97262	2.38887	7.97801e-05	0.000946772	1552	1
STIMATE	5.15812	2.2445	8.04626e-05	0.000953643	1554	1
PPP4C	7.56847	1.81484	8.11246e-05	0.00096059	1555	1
ADAP1	6.00689	2.73374	8.11531e-05	0.00096059	1556	1
DTX3L	9.5557	1.78209	8.14609e-05	0.000963614	1557	1
JPT1	7.40081	2.1033	8.24105e-05	0.000973596	1559	1
THOC5	8.46836	1.91279	8.24659e-05	0.000973626	1560	1
RGL4	4.26346	4.10624	8.42861e-05	0.000991937	1565	1
PLBD1	6.81342	2.77688	8.43874e-05	0.000992495	1566	1
FGL2	9.12319	3.23632	8.44707e-05	0.000992509	1567	1
SH2B3	7.34238	2.79757	8.44963e-05	0.000992509	1568	1
PRRC2C	9.84027	1.7497	8.54499e-05	0.00100307	1569	1
AC013468.1	1.9495	4.50783	8.55119e-05	0.00100316	1570	1
DRAP1	6.11299	2.24722	8.56569e-05	0.00100422	1571	1
SPTLC2	7.40273	1.77249	8.67762e-05	0.00101573	1573	1
EMILIN2	7.06165	2.11749	8.77495e-05	0.00102549	1576	1
PTEN	10.6098	2.18493	8.7948e-05	0.00102716	1577	1
DNM2	8.99719	1.87195	8.82738e-05	0.00103031	1578	1
TNFRSF14	7.83465	2.19414	8.85069e-05	0.00103237	1579	1
CD1E	-4.656	8.25224	8.87201e-05	0.00103385	1580	1
SLC27A3	4.74375	3.15403	8.87452e-05	0.00103385	1581	1
MBOAT1	4.74269	2.88796	8.90723e-05	0.00103634	1583	1
APAF1	9.01558	1.92581	8.94605e-05	0.0010402	1584	1
ODAM	5.29631	3.49659	9.02146e-05	0.00104831	1585	1
SLC16A6	5.26702	2.81655	9.06449e-05	0.00105198	1587	1
CBX7	6.58265	2.22797	9.14769e-05	0.0010603	1589	1
NFYC	7.84258	1.67041	9.20114e-05	0.00106583	1590	1
KCNK2	1.44464	4.01807	9.21756e-05	0.00106706	1591	1
ZNF394	6.6527	1.8481	9.32818e-05	0.00107851	1593	1
NXT1	5.13781	2.73524	9.3371e-05	0.00107886	1594	1
NFE2L2	10.5216	1.9131	9.38035e-05	0.00108318	1595	1
IP6K1	7.73314	1.78868	9.42374e-05	0.00108751	1596	1
B3GNT8	4.74198	3.57217	9.43875e-05	0.00108856	1597	1
CD37	7.71825	3.96036	9.48108e-05	0.00109276	1598	1
RBM25	8.88526	1.92558	9.52206e-05	0.00109679	1599	1
CYSLTR1	5.23584	4.01873	9.57448e-05	0.00110214	1600	1
PRELID1	7.82269	1.98022	9.6287e-05	0.001107	1602	1
CNNM3	5.0748	2.27078	9.70563e-05	0.00111445	1604	1
HLA-DRB1	6.72946	3.2498	9.71247e-05	0.00111454	1605	1
TMPRSS11A	5.16118	3.54491	9.78423e-05	0.00112208	1606	1
ADAMTSL4	6.60584	3.05027	9.89589e-05	0.00113418	1607	1
ADCY7	7.56889	3.13402	9.91077e-05	0.00113518	1608	1
VPS13B	9.11488	2.17964	9.97837e-05	0.00114221	1609	1
DUOX1	4.88417	3.35519	0.000100277	0.00114714	1610	1
ITGAL	8.36176	3.53892	0.000100618	0.00115033	1611	1
NSFL1C	7.39899	1.93203	0.000101699	0.00116125	1613	1
GDPD3	5.10228	3.10397	0.000101819	0.0011619	1614	1
TANK	6.98616	2.21944	0.000101892	0.00116202	1615	1
PELI2	7.88753	2.26201	0.000102003	0.00116255	1616	1
SRGAP2	7.90489	2.00213	0.000105227	0.00119608	1620	1
DMBT1	6.05065	4.03995	0.000105269	0.00119608	1621	1
GPR19	-0.755776	6.25443	0.000106413	0.00120759	1623	1
MGAT5	6.85123	1.89106	0.000106691	0.00120999	1624	1
TMX4	8.13037	2.0699	0.000107976	0.00122306	1626	1
DDX5	10.6793	2.1062	0.000109602	0.0012392	1629	1
PRTN3	2.38741	4.71637	0.000109827	0.00124097	1630	1
PHF12	8.33467	1.74977	0.000111175	0.00125467	1632	1
KIAA0513	8.63154	1.9614	0.000111912	0.00126144	1634	1
C7orf61	1.40547	4.28229	0.000112025	0.00126194	1635	1
MGAM2	5.44949	3.56858	0.000112433	0.00126576	1636	1
KIAA1257	6.91952	2.40733	0.000112853	0.00126972	1637	1
CD300E	5.52948	3.99218	0.000112982	0.00127039	1638	1
A3GALT2	-1.73817	7.72721	0.000114579	0.00128678	1640	1
GPR21	-4.656	7.71324	0.000114922	0.00128984	1641	1
GATAD2B	7.94398	1.65438	0.000116172	0.00130071	1645	1
SLC12A8	5.85104	2.37814	0.000116749	0.00130637	1646	1
NACC2	7.30909	1.65457	0.000116859	0.0013068	1647	1
AGTPBP1	8.91757	2.44963	0.000117339	0.00131138	1648	1
ABCD1	5.12122	2.35133	0.000118117	0.00131928	1649	1
DENND1A	7.49649	1.73276	0.000119474	0.00133281	1651	1
UPF1	8.25365	1.7937	0.000120803	0.001346	1653	1
MOV10	7.23854	2.467	0.000121109	0.0013486	1654	1
ASAP1	9.3563	2.37979	0.000121513	0.00135228	1655	1
BCORL1	6.17263	2.22763	0.000125657	0.00139502	1659	1
SNAI1	2.89776	4.04142	0.000129701	0.00143748	1661	1
NHS	5.12016	2.79239	0.000131969	0.00146027	1664	1
PLGLB2	-4.656	8.48526	0.00013201	0.00146027	1665	1
DRAM1	5.93275	2.3356	0.000133303	0.00147369	1666	1
SYNE2	9.70032	2.0401	0.000135728	0.00149871	1668	1
PIP	4.78517	3.9695	0.0001372	0.00151357	1669	1
PRKX	8.90594	2.08244	0.000137238	0.00151357	1670	1
GAS7	7.86726	2.35889	0.000138767	0.00152952	1671	1
S100A7A	2.63574	3.691	0.00014403	0.00158467	1674	1
CANT1	7.95072	2.06829	0.000146458	0.0016085	1677	1
RAB35	7.47318	1.74136	0.00014723	0.0016141	1680	1
PIGX	7.47857	1.69251	0.000147859	0.00162003	1681	1
ALDH8A1	9.35944	3.49624	0.000148554	0.00162571	1683	1
LAMP1	7.56849	2.01192	0.000150917	0.00164863	1686	1
RUNX2	6.65371	2.29897	0.000151719	0.00165542	1688	1
BRWD3	8.66542	1.96363	0.000152204	0.00165973	1689	1
CHIT1	1.31335	4.20193	0.000152381	0.00166068	1690	1
RIPOR1	7.38359	1.77945	0.000152485	0.00166083	1691	1
C2CD2L	4.48119	2.54989	0.000152684	0.00166201	1692	1
CAMKK1	4.18637	2.89925	0.000153093	0.00166548	1693	1
PABPC1L	6.11194	2.89653	0.000155032	0.00168459	1695	1
LACRT	-4.656	9.16929	0.000155503	0.00168859	1696	1
UVSSA	7.7602	1.70439	0.000155675	0.00168859	1698	1
HBEGF	6.28101	3.14232	0.000155783	0.00168876	1699	1
PLAU	7.70728	3.72742	0.000156201	0.0016923	1700	1
SFI1	6.29181	2.25618	0.00015636	0.00169303	1701	1
WASHC1	6.70454	1.80723	0.000157165	0.00170075	1702	1
SAP30BP	6.71375	1.9077	0.000158461	0.00171376	1703	1
MINDY1	8.01595	1.88719	0.000158725	0.00171561	1704	1
TUBGCP6	5.83736	1.81884	0.000161242	0.00173873	1708	1
SNRK	8.46204	1.81754	0.000161732	0.001743	1709	1
TMEM120A	5.94622	1.91984	0.000166051	0.00178537	1713	1
NOTCH2NLA	9.161	2.23035	0.000166159	0.00178549	1714	1
PRR33	-4.656	8.36689	0.000167943	0.00180255	1716	1
AL049634.2	5.25219	4.12466	0.00016978	0.00182014	1718	1
ASMT	-0.0465955	5.21935	0.000170185	0.00182342	1719	1
CPNE1	6.88393	1.8466	0.00017138	0.00183303	1722	1
NR1H2	7.63961	1.75152	0.000172912	0.0018462	1725	1
TLR10	5.17479	3.42847	0.000174521	0.0018623	1726	1
LILRB4	3.20767	3.5699	0.00017707	0.00188731	1728	1
OSBPL2	8.67353	1.74222	0.000177935	0.00189544	1729	1
BCAS3	7.3759	1.85475	0.000180218	0.00191865	1730	1
KDM5A	9.01253	1.73357	0.0001806	0.00192161	1731	1
VOPP1	7.16138	1.94688	0.00018094	0.001923	1733	1
DMRTC2	-2.11033	7.93274	0.000181323	0.00192595	1734	1
MAP4K4	9.4652	1.9271	0.000181565	0.00192742	1735	1
RAPGEF1	8.13046	1.85515	0.000184102	0.0019521	1737	1
UBAP1	8.0524	1.79371	0.000186543	0.0019757	1739	1
NPIPB3	5.27242	2.73587	0.00018854	0.00199457	1741	1
CDC123	6.9037	2.05913	0.000189673	0.00200539	1742	1
PDLIM2	7.42965	2.02642	0.000190235	0.00201018	1743	1
GATAD2A	8.29089	1.65419	0.000192458	0.00203134	1745	1
TM9SF1	4.90921	2.64705	0.000199326	0.00209783	1750	1
BAIAP3	4.59135	2.745	0.000201445	0.00211872	1751	1
GABBR1	4.07463	2.65047	0.000201542	0.00211872	1752	1
C4BPA	4.44669	4.05403	0.000203026	0.0021331	1753	1
VAMP1	4.29684	3.29165	0.000204706	0.00214953	1754	1
SUN2	7.86156	2.40158	0.000205709	0.00215637	1757	1
NPIPB13	2.94747	4.0739	0.000209162	0.00218759	1761	1
AL049829.1	-4.656	7.84552	0.00020947	0.00218957	1762	1
PANK4	5.45389	1.87404	0.000212145	0.00221238	1766	1
DHRS12	5.65342	2.37116	0.000212253	0.00221238	1767	1
CFAP45	4.17189	3.14417	0.000212429	0.00221296	1768	1
TAPBP	10.9461	2.28418	0.000215353	0.00224088	1770	1
LAMTOR4	7.74287	1.94661	0.000216983	0.00225403	1773	1
ARNTL	6.48911	2.36311	0.000217714	0.00226035	1774	1
ACTR3	10.2805	2.04813	0.00022167	0.00229753	1777	1
CCDC73	2.15916	3.62861	0.000222437	0.00230419	1778	1
FNBP1	8.83297	1.95259	0.000223392	0.00231278	1779	1
CCRL2	5.37117	3.86879	0.000223649	0.00231414	1780	1
HERC3	8.90601	2.14219	0.000224464	0.00231866	1783	1
CCDC194	-4.656	7.95634	0.000228721	0.00235867	1786	1
RALY	7.95322	1.61799	0.000229145	0.00236172	1787	1
APC	8.15105	1.82155	0.000229446	0.0023635	1788	1
LRRC6	4.62001	2.45615	0.000230983	0.00237668	1790	1
RCOR1	9.03646	1.8502	0.000232063	0.00238645	1791	1
LY75	6.95919	2.87421	0.00023609	0.00242381	1794	1
SOCS1	4.65877	2.73638	0.000237073	0.00243254	1795	1
CDKN1A	7.44837	2.00384	0.000239067	0.00245028	1797	1
SCML4	4.52074	3.33049	0.000239332	0.00245162	1798	1
PIGG	5.46693	1.86078	0.000239666	0.00245367	1799	1
RSBN1L	8.30419	1.57198	0.00024028	0.00245859	1800	1
ZC3HAV1	9.68998	1.94274	0.000240933	0.00246118	1803	1
TBC1D2B	7.24495	1.71078	0.00024196	0.00246893	1805	1
CYP27A1	5.03161	2.25124	0.000242808	0.00247621	1806	1
TMBIM4	7.58078	2.00775	0.000242981	0.00247661	1807	1
IPMK	7.99694	2.21621	0.000245748	0.00250087	1809	1
KCNE1	0.323857	4.58511	0.000245778	0.00250087	1810	1
SASH3	7.028	3.68706	0.000246019	0.00250087	1811	1
BACH1	10.2252	2.00485	0.000246176	0.00250087	1812	1
PSD4	9.34101	1.72338	0.000246176	0.00250087	1813	1
NCAPH2	4.95289	2.15512	0.000248147	0.00251812	1815	1
RASGRP2	6.50114	3.95337	0.000250271	0.00253408	1819	1
NBPF10	8.20909	2.36384	0.000251063	0.0025407	1820	1
SCNM1	6.52975	1.72599	0.000255716	0.00258495	1822	1
MICB	5.14429	3.45075	0.000256435	0.00258938	1824	1
C2CD3	7.85555	1.54576	0.000256822	0.00259186	1825	1
HGS	7.44519	1.98154	0.00026091	0.00263167	1826	1
TECPR1	6.96472	1.79899	0.00026154	0.00263658	1827	1
EVI2A	6.15885	4.22944	0.00026604	0.00267755	1830	1
ASF1B	4.03003	3.11181	0.000267282	0.00268565	1833	1
VRK3	7.44822	1.66207	0.000267932	0.00269072	1834	1
PAMR1	0.986661	3.58264	0.000269979	0.00270685	1837	1
SLAMF1	2.75529	4.13033	0.00027081	0.00271328	1838	1
TXNDC12	5.99474	1.87087	0.000271019	0.00271328	1839	1
CD7	3.48555	3.65239	0.000271063	0.00271328	1840	1
TAF1	7.99762	1.6877	0.000274001	0.00273674	1844	1
LAPTM5	10.4722	3.43629	0.000277957	0.00277474	1845	1
SLC12A4	5.26102	2.41218	0.00028227	0.00281628	1846	1
INPP5K	6.87503	1.70418	0.000282878	0.00282082	1847	1
PGK1	10.319	1.80227	0.000284504	0.0028355	1848	1
INTS6	9.49539	1.6199	0.00028753	0.0028641	1849	1
C16orf72	11.3695	1.58977	0.000288839	0.00287558	1850	1
CSGALNACT2	6.6909	2.00923	0.000293527	0.00292068	1851	1
ASTL	1.1773	4.31291	0.000294741	0.00293071	1852	1
ARL5B	9.46278	2.4181	0.000294853	0.00293071	1853	1
UTS2	1.9377	3.54409	0.000297879	0.00295759	1855	1
HAS2	2.66652	3.30604	0.00029883	0.00296543	1856	1
UIMC1	7.88006	1.8359	0.000300037	0.00297421	1858	1
REXO1	6.45287	2.14226	0.000300341	0.00297562	1859	1
PSME1	8.92948	1.84595	0.000305838	0.00302358	1863	1
TRIM5	7.38235	1.87461	0.000306746	0.00302948	1864	1
LRRC29	3.27573	2.46045	0.000306764	0.00302948	1865	1
LPIN2	9.06353	1.95489	0.000311607	0.00307073	1869	1
CCDC130	6.0134	1.80546	0.000314961	0.00309682	1873	1
FAM153A	3.43688	5.1062	0.000317787	0.0031216	1875	1
MRGPRX3	-0.0796857	4.68643	0.000318084	0.00312285	1876	1
SYNGR2	5.946	1.72973	0.000320213	0.00314041	1878	1
CTRL	3.35396	4.01276	0.000321267	0.00314906	1879	1
ERO1B	4.17313	2.84612	0.000327107	0.00320291	1881	1
RELL1	7.28297	2.35625	0.000329646	0.00322433	1883	1
LIMK1	5.91335	1.98168	0.000331928	0.00324321	1885	1
FAM25G	1.31444	5.56249	0.000333245	0.00325313	1886	1
FAM25B	1.31444	5.56249	0.000333296	0.00325313	1887	1
CBX4	6.98864	1.95291	0.000333552	0.0032539	1888	1
OGA	9.95364	1.76241	0.000334043	0.00325696	1889	1
MME	10.2071	2.38069	0.000335858	0.00327292	1890	1
VCAN	8.10535	3.15991	0.00033805	0.00328906	1893	1
CSF3	1.28738	4.68278	0.000342183	0.00332309	1896	1
CCDC13	0.464438	4.15657	0.000344383	0.00334009	1899	1
ERI1	6.96047	1.65223	0.000346515	0.00335724	1901	1
ARPC4-TTLL3	3.43175	4.30776	0.000349588	0.00337812	1906	1
LOXHD1	3.78798	3.46192	0.000356633	0.00344078	1909	1
ABHD13	5.84603	2.44531	0.000358147	0.00345358	1910	1
ARGLU1	7.50628	1.94375	0.000359579	0.00346377	1912	1
LGALS9	6.94272	2.77196	0.00036088	0.00347448	1913	1
RAB8A	8.21385	1.79372	0.000361158	0.00347535	1914	1
IRF3	5.65361	1.97115	0.000361963	0.00348127	1915	1
FURIN	8.60639	2.32017	0.000363516	0.00349349	1916	1
N4BP1	9.0584	1.89006	0.000363691	0.00349349	1917	1
CWC25	7.88676	2.01144	0.000365076	0.00350389	1919	1
TPM3	10.2041	1.65492	0.000365557	0.00350668	1920	1
CDK11B	7.05506	2.30025	0.000366263	0.00351163	1921	1
AL590560.1	-0.632367	5.77254	0.0003689	0.00353507	1922	1
SPINK7	6.24424	3.34957	0.000369885	0.00354264	1923	1
PAK2	9.79339	1.9069	0.000376851	0.00359548	1930	1
ZNF487	3.21329	3.04367	0.000376962	0.00359548	1931	1
PRR7	4.0976	2.72312	0.000389048	0.00370118	1936	1
TNIP3	5.20175	3.56241	0.000390264	0.00371083	1937	1
IL20	-4.656	8.08933	0.00039605	0.00376197	1939	1
CHIC2	5.974	2.26784	0.000397584	0.00377459	1940	1
TMC5	13.2961	2.61303	0.000397908	0.00377572	1941	1
SNAI3	1.98257	3.98506	0.000399869	0.00379237	1942	1
SH3BP1	6.51513	2.67937	0.000402625	0.00381262	1945	1
AL049557.1	6.37411	3.08772	0.000403158	0.0038157	1946	1
FBRS	8.88554	1.76347	0.000408878	0.00386389	1949	1
MUC19	-0.374032	5.33018	0.000412686	0.00389588	1951	1
SRA1	6.07344	2.29534	0.000413406	0.00390003	1952	1
ST20	6.10697	2.49563	0.000414418	0.00390422	1955	1
SCLT1	8.25728	2.34188	0.000415297	0.00391051	1956	1
PNPLA8	8.56145	1.87569	0.000422069	0.00397223	1957	1
HS3ST1	3.82468	2.63745	0.000425065	0.00399635	1959	1
IER3	9.40999	3.11454	0.000425894	0.0040021	1960	1
PPM1M	6.06604	2.44402	0.000427879	0.0040146	1963	1
PHYKPL	6.11125	1.84834	0.000432932	0.00405789	1965	1
U2AF1L4	2.83451	3.03359	0.000436911	0.00409309	1966	1
SERPINA1	10.6726	2.8344	0.00044038	0.0041214	1968	1
VDR	7.26695	2.12553	0.000444862	0.00416123	1969	1
SAFB	7.9222	1.60225	0.000445455	0.00416467	1970	1
ACIN1	8.6728	1.70678	0.000448392	0.00418787	1972	1
TPST1	4.94521	1.93414	0.000449147	0.00419068	1974	1
TMEM260	5.62205	2.35169	0.000449542	0.00419224	1975	1
TTLL3	7.59151	2.29811	0.000449902	0.00419347	1976	1
NBPF9	8.15251	1.99512	0.000450794	0.00419906	1977	1
VMO1	-0.19234	4.39793	0.000450958	0.00419906	1978	1
CXCL6	3.17573	3.67205	0.000457021	0.00425121	1980	1
RNASE6	3.91163	3.68127	0.000458163	0.00425754	1982	1
RAPGEF2	8.59374	1.66194	0.00045872	0.0042594	1983	1
NUP214	7.99313	1.67022	0.000458826	0.0042594	1984	1
OR2AP1	0.887363	3.70545	0.00046437	0.00430003	1989	1
PQLC1	6.89466	1.86129	0.000470979	0.00435248	1993	1
AL049629.2	-0.927019	5.4585	0.000471943	0.00435701	1995	1
ANKRD11	9.05286	1.75169	0.000473973	0.00437356	1996	1
APBA3	4.20011	2.41525	0.000478544	0.00440691	2000	1
PSG6	1.15315	3.41035	0.000480399	0.00441958	2002	1
XKR7	-4.656	7.38821	0.000484416	0.00444764	2006	1
ZFYVE27	5.26091	2.4589	0.000487317	0.00446983	2008	1
CTSD	8.47147	2.09232	0.00048789	0.00447117	2009	1
CHMP2A	8.15846	1.98694	0.000487949	0.00447117	2010	1
GNA13	9.53019	1.89384	0.000491021	0.00449484	2012	1
GDI1	7.83364	2.0112	0.000504579	0.00460522	2018	1
YIPF3	7.4405	1.72562	0.000509553	0.00464601	2020	1
FCGR3A	9.03191	3.90564	0.000511773	0.00466394	2021	1
CDH4	3.44889	3.53821	0.000524671	0.00476733	2027	1
PGPEP1L	-0.155977	4.52549	0.000532677	0.00482817	2032	1
TINF2	7.25704	1.7356	0.000539761	0.00488277	2036	1
ATP7A	8.35721	1.86561	0.000541538	0.00489644	2037	1
SRPK1	8.19035	1.66378	0.00054243	0.00489903	2039	1
ZBTB48	4.84917	2.33537	0.000544706	0.00491543	2041	1
E2F4	6.33806	1.64516	0.000545568	0.00491839	2043	1
UTP11	9.18666	1.87654	0.000548905	0.00494605	2044	1
ANTXR2	8.58692	2.36387	0.000554242	0.00498926	2046	1
ARID4A	8.11954	1.52285	0.00056602	0.00508783	2049	1
HLA-DPA1	6.4101	2.60638	0.000575405	0.00516714	2051	1
TMCO6	3.90435	2.47003	0.000577778	0.00518087	2054	1
P2RY10	4.33633	3.92532	0.00058214	0.00521348	2056	1
CXorf21	6.29585	3.12338	0.000583931	0.00522587	2058	1
DHRS9	6.49746	2.98865	0.000584713	0.00523033	2059	1
LTB	5.84301	3.7434	0.000585205	0.00523218	2060	1
PAN3	8.49616	1.73568	0.000591218	0.0052757	2064	1
ROPN1L	3.95871	3.18611	0.000591986	0.00528	2065	1
SPINK9	1.90897	3.21774	0.000592708	0.00528145	2066	1
WDFY2	7.41169	1.54533	0.000597779	0.00532136	2069	1
SEC16A	9.07733	1.58729	0.000598166	0.00532223	2070	1
MRPS12	5.59369	2.8934	0.000602829	0.00535855	2072	1
EP300	9.82305	1.5121	0.000607812	0.00539503	2075	1
IL10RA	6.13854	3.511	0.000619213	0.00547738	2082	1
HTRA2	5.02147	1.92061	0.000621956	0.00548638	2087	1
ZNF222	4.31014	2.47947	0.000636945	0.00560232	2094	1
USP36	7.58885	1.89142	0.000637825	0.00560738	2095	1
AKIRIN2	7.19189	1.65708	0.000639304	0.0056177	2096	1
CYP11A1	1.42246	3.58673	0.000641439	0.00562602	2099	1
AC129492.3	3.69896	3.52064	0.000650585	0.00570051	2102	1
ELF2	8.48501	1.7851	0.000651037	0.00570176	2103	1
VPS37B	9.10615	1.97236	0.000654103	0.00572317	2105	1
GAK	8.07129	1.93289	0.000659506	0.00576496	2107	1
GLIPR2	8.43672	2.4714	0.000661381	0.00577861	2108	1
SSPO	1.87187	2.97045	0.000662101	0.00577942	2110	1
ZNF692	4.37347	1.89994	0.000662936	0.00578289	2111	1
ZNF333	6.65912	1.78851	0.000663185	0.00578289	2112	1
ATP6V1G2	0.507808	4.6456	0.000663755	0.00578289	2114	1
RETN	1.94959	4.30788	0.000664876	0.00578992	2115	1
HSD17B11	8.36064	2.38127	0.000666038	0.0057973	2116	1
WARS	8.11775	1.89235	0.000666425	0.00579793	2117	1
PCOLCE2	-0.0658894	4.66154	0.000673009	0.00584846	2119	1
TNFSF13	4.53032	2.52484	0.000676441	0.00587397	2121	1
PRKDC	8.86799	1.73475	0.000678514	0.00588919	2122	1
RPN1	7.38147	1.68846	0.000682677	0.00591974	2124	1
EGLN1	9.4263	1.74277	0.000686609	0.00595027	2125	1
DNAJB12	6.41666	1.58002	0.000686906	0.00595027	2126	1
AC097637.1	1.61582	4.30898	0.000687866	0.00595236	2128	1
CDK11A	5.15173	3.06284	0.000688241	0.00595236	2129	1
VCPKMT	5.02068	2.39819	0.000689415	0.00595854	2131	1
OR52K1	4.46866	3.26044	0.000691659	0.00597513	2132	1
FCHSD1	6.41122	2.5164	0.000696831	0.0060105	2135	1
SMARCD3	3.69092	2.64357	0.000697059	0.0060105	2136	1
CLEC1A	4.38069	2.72969	0.000697753	0.00601367	2137	1
MUSTN1	-1.22762	5.67559	0.000699864	0.00602623	2139	1
PLSCR2	2.88982	3.82158	0.000703563	0.00605524	2140	1
FRG2B	-4.656	8.23356	0.000710102	0.0060916	2147	1
STRADA	5.73766	1.75831	0.000712516	0.00610946	2148	1
RNF145	7.46034	1.951	0.00071333	0.0061136	2149	1
KBTBD2	7.72267	1.77864	0.000713926	0.00611586	2150	1
DGKG	4.28322	3.57796	0.000724947	0.00620161	2153	1
TRIOBP	7.79951	1.77241	0.000726794	0.00621164	2155	1
IDS	10.2203	1.70639	0.000733741	0.0062652	2157	1
FAM193A	7.95558	1.46762	0.000741023	0.00632152	2159	1
BHLHE40	8.97679	2.03971	0.000758542	0.00644411	2168	1
RNF40	7.88757	1.52741	0.000766854	0.00650872	2170	1
TRAPPC12	6.60096	1.78928	0.000769082	0.00652448	2171	1
MRC1L1	3.3761	2.99055	0.000773167	0.00654721	2175	1
LEMD2	5.65622	1.95853	0.000774853	0.00655848	2176	1
MSL3	7.31802	1.79464	0.000778159	0.00658041	2178	1
AC017081.1	6.11169	3.44523	0.000778788	0.0065827	2179	1
MYO1G	6.17558	2.81677	0.000780409	0.00659036	2181	1
DEFA3	6.41518	4.4473	0.000785964	0.00663119	2183	1
XKR3	0.510226	4.33173	0.00078772	0.00663992	2185	1
IL9R	0.158702	5.24385	0.000795552	0.00669981	2187	1
CD82	8.43419	2.29468	0.000802123	0.00674589	2190	1
CEBPE	-0.50498	5.4342	0.000803174	0.00674947	2191	1
SLC37A3	5.72658	2.0414	0.000804852	0.00675958	2193	1
MYO9B	10.2867	2.27662	0.000806797	0.00677283	2194	1
EFCAB8	0.341578	4.64039	0.000809008	0.0067883	2195	1
ZDHHC17	6.91607	1.92905	0.00081072	0.00679647	2197	1
HMGB2	7.28434	1.81733	0.000821201	0.00687182	2201	1
LAG3	0.369002	3.74675	0.000830814	0.00692709	2209	1
SLC1A3	3.71918	3.08135	0.000845928	0.00704672	2211	1
PMAIP1	5.87663	2.29818	0.000850477	0.00708141	2212	1
NFAT5	9.65842	1.618	0.000853567	0.00710393	2213	1
KDM5C	8.12981	1.7022	0.000854895	0.00710856	2215	1
KIAA1324	6.73515	3.29417	0.000865353	0.00718397	2218	1
ARHGAP4	7.64818	3.21736	0.000865914	0.00718397	2220	1
TRPV2	3.53638	3.94806	0.000866991	0.00718966	2221	1
DCAF4L1	1.98346	3.36718	0.00086805	0.00719193	2223	1
NBPF14	8.72151	2.43685	0.000868634	0.00719193	2224	1
ZFYVE16	8.50897	2.03045	0.000868827	0.00719193	2225	1
ARHGEF6	7.03145	2.63434	0.000874994	0.00723973	2226	1
C11orf21	4.45096	3.23572	0.000877483	0.0072538	2228	1
OSBPL8	9.61692	1.80019	0.000879064	0.00726113	2229	1
GLG1	7.64366	1.58115	0.000884283	0.00729365	2233	1
CLEC5A	3.41283	3.86474	0.000895725	0.00738142	2235	1
CYP2D7	2.6866	3.64662	0.000897767	0.00738832	2238	1
RTKN2	5.92312	2.40094	0.000899364	0.00739816	2239	1
DICER1	9.51913	1.59218	0.00090001	0.00740017	2240	1
TSPOAP1	5.36968	1.99148	0.00090047	0.00740065	2241	1
CDIPT	6.82586	1.68936	0.000909783	0.00746066	2245	1
INSL6	0.855219	3.7532	0.000909798	0.00746066	2246	1
RAB4B	5.47614	2.14309	0.000912283	0.00747772	2247	1
CD48	7.12379	3.69844	0.000917909	0.0075176	2248	1
MAEA	7.7441	1.57118	0.000918058	0.0075176	2249	1
MNT	6.60623	1.80151	0.000920143	0.00752539	2252	1
PLOD1	4.8229	2.3822	0.000931884	0.00761128	2255	1
TMEM273	3.68283	3.28012	0.000941677	0.00767765	2259	1
TSC2	7.3105	1.63915	0.000943742	0.00769108	2260	1
CD86	3.51505	3.73018	0.000947866	0.00772097	2261	1
TAF11L10	-4.656	7.20332	0.000950235	0.00772603	2263	1
TAF11L7	-4.656	7.20332	0.000950252	0.00772603	2264	1
TAF11L5	-4.656	7.20332	0.000950345	0.00772603	2265	1
TAF11L9	-4.656	7.20332	0.000950967	0.00772603	2267	1
LAMC2	7.94797	2.23822	0.000958785	0.00777152	2272	1
HSD11B1	-0.281388	4.49884	0.000959098	0.00777152	2273	1
CALHM6	4.19015	4.11288	0.000961684	0.00778905	2274	1
NIPBL	9.64029	1.48027	0.000976216	0.00788594	2280	1
ARL8A	6.49841	1.51537	0.000989952	0.00797557	2286	1
RHOB	7.85976	1.58858	0.000990746	0.00797557	2287	1
TRPM2	4.45162	3.33257	0.000991228	0.00797572	2289	1
PNRC1	10.7744	1.74786	0.00100079	0.00804567	2291	1
JDP2	6.56562	1.88078	0.00104656	0.00834442	2310	1
SRSF5	9.0928	1.64713	0.00105145	0.00837975	2311	1
CLCN7	6.12844	1.89766	0.00105926	0.00842544	2315	1
CXCL2	6.25669	2.96904	0.00106	0.00842544	2316	1
AC009041.2	2.04013	3.71865	0.00106189	0.00842544	2321	1
AL391152.1	1.63525	3.49833	0.00106221	0.00842544	2322	1
PHF1	6.28328	1.95207	0.00106323	0.00842987	2323	1
CPNE2	4.96045	2.0028	0.00106576	0.00844625	2324	1
GIGYF1	7.51494	1.68499	0.00107236	0.008484	2328	1
FCAR	9.0369	2.98302	0.00107995	0.00852939	2332	1
SPRR2F	7.61682	2.84706	0.00108112	0.00853473	2333	1
SAMD14	1.21408	4.01981	0.00109031	0.00860017	2335	1
AC132186.1	6.51144	2.265	0.00109901	0.00865766	2338	1
AUP1	5.7837	1.88392	0.00110467	0.0086985	2339	1
MGAT1	7.90808	1.7981	0.00111756	0.00878874	2342	1
IDO2	-1.33641	5.77134	0.00112643	0.00885093	2344	1
IGSF6	8.86306	3.04402	0.00113301	0.00888743	2348	1
SHOX2	0.903908	3.99842	0.00113762	0.00891982	2349	1
KRTAP9-4	-4.656	7.64876	0.00114906	0.00898279	2356	1
ARPC1B	8.96622	1.77202	0.00117722	0.00917176	2364	1
IPCEF1	6.99612	2.38224	0.00118084	0.00919604	2365	1
KAT8	6.23726	1.81298	0.00118323	0.00921075	2366	1
HIST2H4B	7.36556	2.64059	0.00118631	0.00922695	2368	1
WASHC4	8.65843	1.72317	0.00119001	0.0092518	2369	1
SLC25A19	5.01804	2.25727	0.0012026	0.00933393	2373	1
SLC13A1	5.93089	3.204	0.00120868	0.00937545	2374	1
CCDC189	2.50505	2.69503	0.00122325	0.00946234	2381	1
GPR183	4.4934	3.18608	0.00122938	0.00950178	2383	1
TMEM123	8.91523	1.90159	0.00123213	0.00951502	2385	1
LINGO3	0.0121504	4.04317	0.0012333	0.00951917	2386	1
ITSN2	9.36226	1.62109	0.0012337	0.00951917	2387	1
U2AF1	5.81766	3.11834	0.00123465	0.00952245	2388	1
PEAK3	5.80947	3.38288	0.00124413	0.00958761	2390	1
BRD4	9.52994	1.51718	0.00125179	0.00962361	2393	1
LRRFIP1	10.0941	1.47826	0.00125221	0.00962361	2395	1
LPCAT1	7.95619	2.37361	0.00125228	0.00962361	2396	1
SLAMF8	1.34179	3.3356	0.00125246	0.00962361	2397	1
ACOT9	8.15892	1.69736	0.00125451	0.00963131	2399	1
HIST2H2BF	8.574	2.02227	0.00125544	0.00963443	2400	1
GNB4	8.45767	1.68853	0.00126574	0.0096933	2405	1
RPL32	12.5022	1.758	0.0012689	0.00971349	2406	1
IER5	7.88287	2.12687	0.00127864	0.0097799	2408	1
ZEB2	8.46207	2.84589	0.00127988	0.00978532	2409	1
BPIFB1	3.57027	3.714	0.00129873	0.00991094	2413	1
DHX8	7.45978	1.47506	0.00129966	0.00991186	2415	1
AL669918.1	4.849	4.03421	0.00130204	0.00992588	2416	1
TNFSF14	7.58155	2.86523	0.00130372	0.00993425	2417	1
MYH1	0.437196	3.7869	0.00130423	0.00993425	2418	1
PLEKHM2	7.4636	1.56666	0.00130922	0.00995781	2421	1
KISS1R	-0.256429	4.71832	0.00131362	0.00998522	2423	1
Saliva-lncRNA-differentially abundant genes
gene_id	a.value	m.value	p.value	q.value	rank	estimatedDEG
AC004687.1	6.43001	5.87705	5.97074e-17	5.96835e-13	1	1
SMIM25	6.86943	4.881	2.7083e-16	1.35361e-12	2	1
AC107959.4	6.1494	7.56213	1.61177e-15	4.51259e-12	3	1
MIR29B2CHG	6.9584	5.03191	1.80576e-15	4.51259e-12	4	1
AL627309.2	-4.83204	13.2542	2.28447e-15	4.56711e-12	5	1
AP001922.3	3.32708	7.04264	4.95081e-15	8.24804e-12	6	1
AP003730.2	-4.83204	12.0201	1.1036e-14	1.57594e-11	7	1
AC007728.3	0.765231	9.44318	3.80333e-14	4.75226e-11	8	1
AC084871.1	1.48403	8.31247	2.33845e-13	2.59724e-10	9	1
AL731559.1	5.6546	4.63697	2.97128e-13	2.92296e-10	10	1
AC090559.1	4.0221	6.52159	3.21655e-13	2.92296e-10	11	1
ADAMTSL4-AS1	7.84958	4.33645	7.20544e-13	5.92372e-10	12	1
AL590385.2	5.11111	6.01907	7.70391e-13	5.92372e-10	13	1
BX539320.1	-4.83204	10.4064	1.01128e-12	7.22057e-10	14	1
AC132938.5	3.41882	6.27411	2.43902e-12	1.62536e-09	15	1
AC104564.5	2.6898	6.75661	3.6057e-12	2.19913e-09	16	1
GK-IT1	5.88598	4.34515	3.74002e-12	2.19913e-09	17	1
SNHG12	11.5193	4.31923	6.46848e-12	3.59216e-09	18	1
AL021707.5	-0.25225	9.65873	7.25628e-12	3.81757e-09	19	1
AC005280.2	4.26574	6.25263	8.40624e-12	4.20144e-09	20	1
AC112496.1	3.49559	6.04142	9.71168e-12	4.58848e-09	21	1
AC215522.2	8.6558	4.1894	1.00987e-11	4.58848e-09	22	1
AC099811.5	2.93099	6.28257	1.13038e-11	4.91272e-09	23	1
AL391832.3	1.62383	7.15663	1.28177e-11	5.33859e-09	24	1
HCG27	4.73089	5.14168	1.80738e-11	7.22664e-09	25	1
LINC00877	3.69585	6.20922	2.1418e-11	8.23439e-09	26	1
AL034397.3	6.36123	5.15694	2.47598e-11	9.16664e-09	27	1
FAM157C	9.50153	3.74852	2.75168e-11	9.82351e-09	28	1
AL022313.2	-4.83204	9.47616	3.22043e-11	1.11005e-08	29	1
LINC01353	1.32885	7.25669	5.11919e-11	1.70571e-08	30	1
AC017002.1	2.06154	7.10215	5.91311e-11	1.90669e-08	31	1
LINC00921	6.96849	3.39123	1.04796e-10	3.27358e-08	32	1
AP000763.3	-4.83204	10.3099	1.48248e-10	4.49058e-08	33	1
AC108134.3	3.00258	5.32242	1.79353e-10	5.27298e-08	34	1
LINC01270	3.67625	5.6723	2.32098e-10	6.62873e-08	35	1
LINC01366	1.20792	6.89603	2.61388e-10	7.25786e-08	36	1
AC018529.3	2.39353	6.31234	2.88039e-10	7.78172e-08	37	1
AL133342.1	3.52132	6.20443	3.89093e-10	1.02352e-07	38	1
AC092652.3	2.0829	6.43476	4.88262e-10	1.25145e-07	39	1
AC007298.2	2.65857	5.5088	5.64826e-10	1.4115e-07	40	1
AC105046.1	3.54799	5.39966	6.12219e-10	1.49262e-07	41	1
AL450311.2	2.84071	6.74091	6.92175e-10	1.64738e-07	42	1
AC009716.2	3.09748	6.42902	8.86227e-10	2.05893e-07	43	1
AOAH-IT1	-4.83204	8.85274	9.06292e-10	2.05893e-07	44	1
AC019294.3	2.28621	6.01844	9.9618e-10	2.21285e-07	45	1
AC034199.1	3.7407	5.81748	1.08505e-09	2.35785e-07	46	1
AC132872.4	3.8008	5.68134	1.28658e-09	2.7363e-07	47	1
PACERR	1.45006	6.20262	1.33713e-09	2.78458e-07	48	1
Z93022.1	-4.83204	8.91589	1.53363e-09	3.12861e-07	49	1
SNHG3	12.0828	3.48875	1.8287e-09	3.65594e-07	50	1
AC005306.1	1.13063	6.40883	2.04184e-09	4.00201e-07	51	1
LINC01002	10.9519	3.33222	2.13339e-09	4.10103e-07	52	1
AC099811.1	3.1873	5.27523	2.84799e-09	5.37141e-07	53	1
AL627309.5	9.84093	3.69973	2.9644e-09	5.48743e-07	54	1
NPTN-IT1	1.37024	6.05263	3.13398e-09	5.69586e-07	55	1
AC136475.3	3.93188	4.51588	3.21585e-09	5.74029e-07	56	1
AC079753.1	2.27222	5.55182	3.73481e-09	6.54967e-07	57	1
AC116366.1	4.84569	4.35114	3.9649e-09	6.8333e-07	58	1
AL133445.2	2.64053	5.41469	4.3246e-09	7.32691e-07	59	1
AC007278.1	2.01754	7.2713	5.34605e-09	8.79599e-07	60	1
AC068491.3	-4.83204	8.91095	5.3677e-09	8.79599e-07	61	1
AC019254.1	2.92748	5.22903	5.7374e-09	9.25017e-07	62	1
AC007278.2	1.97654	6.54163	7.01069e-09	1.11236e-06	63	1
AC007336.1	1.95482	5.75218	7.20945e-09	1.12603e-06	64	1
AL008638.3	4.26687	5.78919	7.50582e-09	1.15428e-06	65	1
LINC02289	1.30764	5.88969	7.76949e-09	1.17672e-06	66	1
AC092127.1	2.75114	4.18484	8.63158e-09	1.28778e-06	67	1
AC018607.1	4.74391	4.45876	8.79951e-09	1.29353e-06	68	1
AC087284.1	1.86287	6.26103	1.45531e-08	2.1083e-06	69	1
AL118508.4	2.07412	6.39357	1.524e-08	2.17627e-06	70	1
AL157394.1	0.316579	6.38004	1.70013e-08	2.39359e-06	71	1
AC106744.2	2.03358	6.85834	2.21594e-08	3.06761e-06	72	1
[truncated: 341 more rows]

## Sheet: Urine
Urine-mRNA-differentially abundant genes
gene_id	a.value	m.value	p.value	q.value	rank	estimatedDEG
GPHA2	-4.45225	17.0885	1.22357e-36	2.25344e-32	1	1
FAM161B	8.42258	7.20696	1.01182e-28	9.31731e-25	2	1
NAT8	4.6851	8.6129	3.1706e-28	1.94643e-24	3	1
HAO2	3.98021	8.61891	4.92542e-26	2.26778e-22	4	1
SLC22A12	2.45481	9.50526	5.77261e-24	2.12628e-20	5	1
DCLK3	2.87061	7.87252	2.4999e-20	7.67343e-17	6	1
CNOT2	10.9329	6.53371	3.57404e-20	9.40329e-17	7	1
COL26A1	6.47654	11.477	1.65508e-19	3.8102e-16	8	1
PCK1	6.05914	6.57695	3.04336e-19	6.22773e-16	9	1
ACSM2A	4.40783	8.03159	4.36899e-19	8.04637e-16	10	1
AQP2	4.70746	7.04753	1.1277e-18	1.88807e-15	11	1
KLHDC7A	4.20504	6.76945	1.52093e-18	2.33425e-15	12	1
FXYD4	2.66687	8.55922	2.35291e-18	3.33335e-15	13	1
DIO1	1.76558	9.5643	5.13653e-18	6.7571e-15	14	1
TBX2	5.3417	6.28047	1.3951e-17	1.7129e-14	15	1
SNCG	6.07704	6.05207	1.90456e-17	2.19227e-14	16	1
IKZF4	8.17454	8.20699	3.87692e-17	4.20008e-14	17	1
FXYD2	5.80264	6.52344	5.60976e-17	5.73972e-14	18	1
KCNJ1	1.34499	8.75084	1.0637e-16	1.03106e-13	19	1
SLC22A8	0.9769	9.8163	1.45e-16	1.33523e-13	20	1
HPD	5.5457	6.69308	2.23423e-16	1.92645e-13	21	1
EMX1	1.24772	9.33286	2.30124e-16	1.92645e-13	22	1
RNF223	7.15249	7.25679	2.46293e-16	1.97217e-13	23	1
MIOX	6.1332	6.55302	2.90397e-16	2.22844e-13	24	1
GPX3	8.63324	5.37079	4.89545e-16	3.49636e-13	25	1
KSR2	6.57345	4.34241	4.93595e-16	3.49636e-13	26	1
FAM25C	6.37801	8.36956	6.97416e-16	4.75716e-13	27	1
SLC22A6	-0.305649	11.8648	7.39152e-16	4.79194e-13	28	1
ACMSD	2.54508	8.19751	7.54553e-16	4.79194e-13	29	1
DAO	0.310428	10.1783	1.36328e-15	8.36919e-13	30	1
AKR7A3	3.37164	6.60183	1.58239e-15	9.40092e-13	31	1
CRYAA2	-4.45225	12.2088	2.26615e-15	1.30424e-12	32	1
PRODH2	-4.45225	11.7207	2.58277e-15	1.44142e-12	33	1
SLC34A1	0.826324	9.86564	3.20733e-15	1.73733e-12	34	1
CDH16	4.31472	6.73093	4.89813e-15	2.5774e-12	35	1
RBP5	4.1511	6.47984	1.22338e-14	6.25861e-12	36	1
UMOD	3.61967	6.49051	1.59737e-14	7.95104e-12	37	1
DUSP9	3.4747	7.0127	1.95537e-14	9.47686e-12	38	1
UPP2	1.67627	8.96588	2.48684e-14	1.17436e-11	39	1
BHMT	6.34573	6.58011	2.57936e-14	1.1876e-11	40	1
SNX31	6.9955	4.46221	2.85136e-14	1.28082e-11	41	1
BBOX1	3.90835	6.87046	6.00317e-14	2.63239e-11	42	1
SKIDA1	9.90081	5.8506	6.85247e-14	2.93493e-11	43	1
TRPM3	4.1182	5.62201	8.34031e-14	3.49099e-11	44	1
TRDN	3.09012	7.92477	1.72398e-13	7.05568e-11	45	1
UPK1A	6.48114	5.48821	2.36847e-13	9.48264e-11	46	1
PRXL2B	7.86713	5.39104	2.90016e-13	1.13643e-10	47	1
CTXN3	2.43892	6.82838	2.97844e-13	1.14279e-10	48	1
BICDL1	7.27874	4.10419	5.11191e-13	1.92135e-10	49	1
TAC3	2.35479	6.76134	9.53315e-13	3.51144e-10	50	1
WFDC12	4.94064	7.50471	2.01865e-12	7.28969e-10	51	1
SLC22A11	-4.45225	10.9797	2.39459e-12	8.48101e-10	52	1
NAT8L	1.77014	6.77773	2.7072e-12	9.40727e-10	53	1
PADI3	5.18586	6.81292	3.66853e-12	1.25117e-09	54	1
HSD11B2	3.95453	5.37034	6.55358e-12	2.1945e-09	55	1
DHRS2	8.13593	6.48453	6.8445e-12	2.25099e-09	56	1
RARG	7.72596	4.7839	7.385e-12	2.38613e-09	57	1
LHX1	2.85668	5.98812	9.23324e-12	2.93187e-09	58	1
PKHD1	5.82076	5.13424	1.21367e-11	3.78851e-09	59	1
GGH	7.03298	6.42528	1.68047e-11	5.15821e-09	60	1
ABHD14A	3.67767	4.86233	1.72333e-11	5.20306e-09	61	1
PAX8	4.68736	5.19432	1.81138e-11	5.38069e-09	62	1
SLC6A13	3.59621	5.76453	1.92249e-11	5.62009e-09	63	1
NOTUM	5.01436	8.58844	2.63652e-11	7.58699e-09	64	1
SCN2A	1.8775	6.09335	2.84561e-11	8.06272e-09	65	1
TEPP	2.20492	5.99399	3.03281e-11	8.46292e-09	66	1
PLG	3.26545	6.25409	3.66516e-11	1.00638e-08	67	1
RNF225	4.51597	5.42643	3.71579e-11	1.00638e-08	68	1
FAM160B2	6.723	3.64703	3.81527e-11	1.01835e-08	69	1
ESRRB	2.25452	6.15346	4.9292e-11	1.29687e-08	70	1
PSCA	8.43022	5.24535	6.98436e-11	1.8117e-08	71	1
SLC12A1	4.59458	5.19907	7.2981e-11	1.86679e-08	72	1
PAX2	2.71028	5.67336	8.63332e-11	2.14914e-08	73	1
CSDC2	2.05064	5.98055	8.63528e-11	2.14914e-08	74	1
CLCNKB	2.89601	5.74155	9.41678e-11	2.31147e-08	75	1
DMGDH	3.88091	5.21832	9.53855e-11	2.31147e-08	76	1
SCNN1G	6.30389	5.69814	1.06091e-10	2.53749e-08	77	1
CABLES1	5.24229	4.87384	1.13486e-10	2.67494e-08	78	1
TMEM86A	4.65696	5.53975	1.14742e-10	2.67494e-08	79	1
SYNPO2L	7.40041	4.85241	1.31383e-10	3.0246e-08	80	1
GPT	3.25535	5.30986	1.34723e-10	3.06321e-08	81	1
PTH1R	3.74532	5.41238	1.46821e-10	3.29756e-08	82	1
ASPDH	2.90686	6.12744	1.51627e-10	3.36448e-08	83	1
GLYAT	3.82836	5.97722	1.76856e-10	3.87757e-08	84	1
QSER1	9.64118	4.184	1.81195e-10	3.92597e-08	85	1
TFAP2D	-4.45225	13.2538	2.05097e-10	4.39217e-08	86	1
GABBR2	2.62593	5.84903	2.40821e-10	5.09792e-08	87	1
CYP17A1	2.06906	7.43054	2.56609e-10	5.3475e-08	88	1
CYP2B6	6.70817	4.15891	2.58417e-10	5.3475e-08	89	1
APOM	3.12379	5.29151	2.75935e-10	5.64388e-08	90	1
ARHGAP39	6.54371	6.18118	2.78869e-10	5.64388e-08	91	1
HR	3.02426	5.70535	2.94329e-10	5.89201e-08	92	1
SCUBE2	4.93057	5.2822	3.61564e-10	7.16014e-08	93	1
TMEM174	2.88073	6.03554	3.7272e-10	7.30254e-08	94	1
DSCAML1	1.23922	6.01864	4.51651e-10	8.75585e-08	95	1
PPFIBP2	7.92533	4.08259	4.89722e-10	9.36666e-08	96	1
CLCNKA	0.713659	7.07479	4.9333e-10	9.36666e-08	97	1
LCE3D	8.48827	5.92288	5.34702e-10	1.00486e-07	98	1
MYCL	6.74834	4.33403	6.36677e-10	1.18441e-07	99	1
PRR35	-4.45225	10.2337	6.60829e-10	1.21705e-07	100	1
APOE	6.38793	3.64653	6.73642e-10	1.21971e-07	101	1
C6orf132	10.8061	3.47375	6.75522e-10	1.21971e-07	102	1
HOXD9	2.16247	5.75132	6.84652e-10	1.2242e-07	103	1
ADAMTS8	4.79319	6.67005	7.47839e-10	1.32432e-07	104	1
MAGEB10	7.71913	5.865	7.85799e-10	1.37829e-07	105	1
SLC17A1	-4.45225	10.4594	8.28922e-10	1.44021e-07	106	1
ABHD14A-ACY1	2.96265	6.00006	1.0521e-09	1.81089e-07	107	1
EPHX3	5.43749	5.11353	1.13306e-09	1.93219e-07	108	1
WSCD2	1.81228	6.25013	1.55113e-09	2.62084e-07	109	1
BICDL2	7.56965	3.09021	1.61268e-09	2.70006e-07	110	1
UGT1A9	0.366191	8.35226	1.68359e-09	2.79339e-07	111	1
SALL1	3.67336	4.74531	1.72963e-09	2.84416e-07	112	1
CYP4F22	2.36669	5.29898	1.93459e-09	3.15304e-07	113	1
GADD45A	7.61241	3.65782	2.06325e-09	3.33324e-07	114	1
WDR72	5.31558	4.634	2.18789e-09	3.50386e-07	115	1
TTC22	8.40043	3.25233	2.3069e-09	3.66261e-07	116	1
DOK7	7.64668	7.94595	2.7815e-09	4.37836e-07	117	1
KANSL2	7.50743	3.9591	2.8296e-09	4.38142e-07	118	1
PLA2G4D	6.42322	4.87276	2.83102e-09	4.38142e-07	119	1
CYP4A22	-4.45225	9.70807	2.88742e-09	4.43146e-07	120	1
OGDHL	4.86392	4.92163	2.93229e-09	4.46313e-07	121	1
UPK2	5.37981	5.48615	3.02344e-09	4.56416e-07	122	1
NRTN	3.34295	4.93949	3.9432e-09	5.90421e-07	123	1
PALM3	4.83257	5.12076	4.07136e-09	6.04695e-07	124	1
CA12	4.39729	4.27216	5.06879e-09	7.46815e-07	125	1
RASL11B	4.33997	4.7155	5.70781e-09	8.34291e-07	126	1
AIF1L	8.88503	3.94832	7.01827e-09	1.01776e-06	127	1
FOXQ1	5.70476	4.33435	7.14054e-09	1.0274e-06	128	1
NCCRP1	10.3467	4.31165	7.24238e-09	1.03398e-06	129	1
NPM2	3.58395	6.34112	7.69158e-09	1.08966e-06	130	1
SLC22A7	2.42284	5.89885	8.0667e-09	1.13408e-06	131	1
KRT7	9.07533	5.28034	9.90947e-09	1.3826e-06	132	1
CSNK1E	9.70276	3.20848	1.05603e-08	1.46233e-06	133	1
RARRES2	0.578644	5.95102	1.09696e-08	1.50767e-06	134	1
EVPL	10.7248	3.96163	1.13134e-08	1.54341e-06	135	1
NDRG4	5.17042	4.18435	1.24584e-08	1.6871e-06	136	1
CHAC1	6.50084	5.09723	1.26195e-08	1.69645e-06	137	1
SLC13A3	5.30962	4.17594	1.3173e-08	1.75802e-06	138	1
GFOD2	10.3015	3.39364	1.34317e-08	1.77965e-06	139	1
ZNF7	9.83807	3.50996	1.40835e-08	1.85269e-06	140	1
TTC36	1.14279	5.66615	1.42054e-08	1.85546e-06	141	1
FAM161A	6.98456	3.72181	1.62531e-08	2.10798e-06	142	1
AJAP1	11.4429	5.19853	2.31467e-08	2.96036e-06	144	1
QSOX1	10.0914	4.64982	2.66059e-08	3.37932e-06	145	1
HOXB8	3.02854	5.14755	2.71443e-08	3.38702e-06	147	1
LCE3A	4.78717	4.80258	2.72183e-08	3.38702e-06	148	1
EMX2	5.03573	3.81555	2.7768e-08	3.43224e-06	149	1
CALB1	3.73699	4.75429	2.89009e-08	3.54845e-06	150	1
KRT76	0.405648	8.74295	2.98408e-08	3.62835e-06	151	1
RGL3	4.61241	4.60881	2.99457e-08	3.62835e-06	152	1
TINAG	2.42257	5.8424	3.09864e-08	3.72992e-06	153	1
RUSC2	7.0438	3.48275	3.27829e-08	3.91447e-06	154	1
CAPN5	7.83087	3.46724	3.29447e-08	3.91447e-06	155	1
GM2A	9.20493	3.44989	3.68979e-08	4.35608e-06	156	1
UGT1A6	2.1976	6.32494	3.73248e-08	4.37841e-06	157	1
PLCXD1	10.6766	3.67836	3.83978e-08	4.47577e-06	158	1
PHACTR4	10.5857	2.59174	3.97485e-08	4.60408e-06	159	1
HMOX1	9.26279	4.30475	4.00127e-08	4.60572e-06	160	1
CHRNA4	-4.45225	9.30542	4.26256e-08	4.876e-06	161	1
ENPP6	3.65277	4.37906	4.30412e-08	4.89314e-06	162	1
BHMT2	6.93534	4.39927	4.71133e-08	5.32322e-06	163	1
ASPSCR1	6.13804	2.92821	4.91841e-08	5.52331e-06	164	1
HSPA12A	2.8007	4.54204	5.40398e-08	6.03182e-06	165	1
CYS1	5.39536	5.3761	5.63373e-08	6.25039e-06	166	1
HMG20A	8.02	2.88315	5.9805e-08	6.59538e-06	167	1
SESN2	7.88644	4.19116	6.06125e-08	6.64464e-06	168	1
PLCE1	8.69301	3.32035	6.12736e-08	6.67737e-06	169	1
ACP7	7.66035	4.26738	6.36954e-08	6.90046e-06	170	1
DKK1	3.25918	5.94706	6.60096e-08	7.10935e-06	171	1
GPSM1	7.33085	4.24001	6.99779e-08	7.49293e-06	172	1
HOXB6	3.35393	4.63144	7.84757e-08	8.35426e-06	173	1
WWC1	9.22404	3.7948	8.65412e-08	9.15994e-06	174	1
COL4A3	2.31446	4.88869	9.09617e-08	9.57281e-06	175	1
TMEM72	3.08623	5.20759	9.18202e-08	9.60825e-06	176	1
CTXN1	5.94999	5.11114	1.03992e-07	1.08204e-05	177	1
VASN	6.8375	4.80797	1.07044e-07	1.10754e-05	178	1
SMIM32	3.94194	4.89475	1.1146e-07	1.14679e-05	179	1
GLTP	10.4877	2.76991	1.13651e-07	1.16284e-05	180	1
STC1	4.38347	4.88698	1.14524e-07	1.1653e-05	181	1
ATP8B1	8.87004	2.64952	1.2455e-07	1.25887e-05	182	1
CALML5	3.99562	5.31722	1.25087e-07	1.25887e-05	183	1
ABTB2	6.79507	3.89741	1.25912e-07	1.26028e-05	184	1
GPR78	-0.576556	7.6925	1.30051e-07	1.29468e-05	185	1
CLUH	7.36708	3.1588	1.39352e-07	1.37981e-05	186	1
AZIN2	7.33683	5.00709	1.41665e-07	1.39521e-05	187	1
SHMT1	6.16452	3.08248	1.46459e-07	1.43475e-05	188	1
SFXN1	9.71528	3.05933	1.47338e-07	1.43573e-05	189	1
CAPG	7.36485	3.19664	1.54611e-07	1.49867e-05	190	1
CYSRT1	6.35559	4.02452	1.58436e-07	1.5277e-05	191	1
ATP6V1G3	-4.45225	9.57155	1.70642e-07	1.63683e-05	192	1
CCDC27	0.176445	10.829	1.76725e-07	1.6864e-05	193	1
HOGA1	5.35365	4.16385	1.79322e-07	1.70235e-05	194	1
SLC22A2	3.14071	5.12869	1.90772e-07	1.80177e-05	195	1
MYZAP	7.66495	4.425	1.9235e-07	1.8074e-05	196	1
HOXD4	1.12618	5.30827	1.95701e-07	1.82956e-05	197	1
FHOD3	3.41849	4.15237	1.98784e-07	1.84899e-05	198	1
PIEZO1	8.63899	3.27473	2.20466e-07	2.04036e-05	199	1
NDUFB11	6.90084	3.46544	2.21791e-07	2.04236e-05	200	1
MYH8	-0.19589	7.47072	2.28365e-07	2.09243e-05	201	1
LRTM2	-4.45225	11.6085	2.41803e-07	2.2046e-05	202	1
SCNN1B	5.94663	5.05115	2.46515e-07	2.23649e-05	203	1
PROX2	1.04257	5.25092	2.49364e-07	2.25124e-05	204	1
EPN3	7.32622	3.1549	2.7596e-07	2.4792e-05	205	1
HOXC9	-1.54131	8.47479	2.96536e-07	2.65112e-05	206	1
ANKRD54	8.57308	2.92269	2.99274e-07	2.66267e-05	207	1
TRIM17	2.96635	4.01913	3.03138e-07	2.68409e-05	208	1
GRHL3	7.6799	4.443	3.50932e-07	3.0924e-05	209	1
PHLDA1	8.8103	3.60186	3.59381e-07	3.14497e-05	210	1
PPARG	6.37973	3.8	3.60314e-07	3.14497e-05	211	1
PLEKHF1	4.98972	3.36872	3.66855e-07	3.18492e-05	212	1
RDH12	1.49034	5.49653	3.68553e-07	3.18492e-05	213	1
ACSM2B	4.42015	4.57239	3.70078e-07	3.18492e-05	214	1
TEKT5	1.16397	4.75604	3.86775e-07	3.31313e-05	215	1
ALDH3B2	4.92342	3.57167	4.18207e-07	3.56579e-05	216	1
PLA2G2F	0.466146	5.86434	4.2417e-07	3.59997e-05	217	1
TMEM178A	1.77845	4.53943	4.44055e-07	3.75145e-05	218	1
POU3F3	4.03327	4.33408	4.54555e-07	3.82262e-05	219	1
MCCD1	-4.45225	9.17383	4.93216e-07	4.12889e-05	220	1
ZNF431	10.2032	2.67445	5.72178e-07	4.76824e-05	221	1
SLC47A2	-4.45225	9.08882	5.76069e-07	4.77903e-05	222	1
MED18	8.81754	3.07253	6.53192e-07	5.39454e-05	223	1
LYG1	2.49599	4.40487	6.58485e-07	5.41398e-05	224	1
ADAMTS16	1.65903	4.6319	7.15799e-07	5.85905e-05	225	1
CLDN10	3.66208	4.67845	7.52254e-07	6.1302e-05	226	1
KCNJ16	4.13683	4.51877	7.71004e-07	6.25533e-05	227	1
HIP1R	7.0725	3.01005	7.77433e-07	6.27982e-05	228	1
PIK3C2B	8.37455	2.86538	8.00586e-07	6.4386e-05	229	1
MLST8	6.27852	3.8209	8.20247e-07	6.56804e-05	230	1
KIF1C	10.0821	2.45824	8.5107e-07	6.78535e-05	231	1
ABCA4	2.3915	5.19171	8.74193e-07	6.93966e-05	232	1
CCDC148	3.83493	3.46015	8.82608e-07	6.95537e-05	233	1
INA	3.14235	4.03493	8.83725e-07	6.95537e-05	234	1
LY6K	6.04821	3.84922	8.98009e-07	6.96807e-05	235	1
ALDH3A1	3.66835	4.68208	8.99165e-07	6.96807e-05	236	1
CHGA	3.46774	4.50887	9.00382e-07	6.96807e-05	237	1
LPIN1	9.88588	3.61865	9.00473e-07	6.96807e-05	238	1
HAS3	3.54266	4.15447	9.08222e-07	6.99863e-05	239	1
RBP4	5.42497	4.31345	9.14709e-07	7.01925e-05	240	1
TRABD2B	1.19849	5.14862	9.29654e-07	7.10433e-05	241	1
TMEM97	7.43389	2.92935	9.38923e-07	7.14551e-05	242	1
AGMAT	7.69388	3.36471	9.46634e-07	7.17455e-05	243	1
HNF1B	5.58828	4.24843	9.6705e-07	7.29066e-05	244	1
AC112693.2	7.10814	3.51219	9.70466e-07	7.29066e-05	245	1
PRELP	6.11363	3.8236	9.7383e-07	7.29066e-05	246	1
C4orf54	-0.51854	7.80853	9.87611e-07	7.3639e-05	247	1
SLC5A10	3.11663	4.66378	1.02419e-06	7.60589e-05	248	1
NHLRC4	0.946075	6.10144	1.03971e-06	7.69009e-05	249	1
SYT8	1.92743	5.21217	1.05387e-06	7.76368e-05	250	1
FAM151A	1.83607	4.97953	1.06784e-06	7.8352e-05	251	1
SOWAHB	5.28685	3.85697	1.07924e-06	7.8786e-05	252	1
LRP2	5.53197	4.29212	1.09052e-06	7.90712e-05	254	1
ABHD12	6.78808	2.96183	1.17809e-06	8.50861e-05	255	1
MACO1	7.99541	3.00276	1.20108e-06	8.64071e-05	256	1
LDHD	4.89887	3.77743	1.23437e-06	8.84569e-05	257	1
PPARD	8.54904	3.3462	1.25537e-06	8.96131e-05	258	1
KPRP	7.26157	4.09122	1.3211e-06	9.39411e-05	259	1
L1CAM	1.99888	4.37771	1.34733e-06	9.54374e-05	260	1
ZNF544	7.79402	2.22147	1.36451e-06	9.62841e-05	261	1
CAPN13	4.46062	3.89218	1.38132e-06	9.70987e-05	262	1
HOXD3	1.42156	4.31341	1.42726e-06	9.99465e-05	263	1
NIPAL4	3.25371	4.25918	1.43529e-06	0.000100128	264	1
SHISA3	-0.0469506	6.75171	1.47199e-06	0.000102301	265	1
CLEC18B	2.08458	4.96012	1.49007e-06	0.000103168	266	1
HS3ST6	3.32113	4.79609	1.49699e-06	0.000103258	267	1
SMIM11B	7.60191	2.47104	1.50391e-06	0.000103349	268	1
ASPG	3.58633	3.85118	1.54979e-06	0.000106106	269	1
SGK2	3.73029	4.77697	1.62604e-06	0.000110914	270	1
C3orf80	1.16749	6.09835	1.66315e-06	0.000113027	271	1
CXCL14	4.44284	4.70604	1.76054e-06	0.000119205	272	1
PLEKHD1	5.01645	3.52993	1.97418e-06	0.000133181	273	1
PTK6	7.96078	3.68158	2.04212e-06	0.000136763	275	1
KRT2	0.283592	7.81776	2.07049e-06	0.00013816	276	1
ACY1	6.91394	3.7237	2.10735e-06	0.000140112	277	1
MALL	9.50945	2.95073	2.22565e-06	0.000146917	279	1
MAL	11.3457	4.65613	2.25545e-06	0.000148352	280	1
DENND2C	8.83403	2.72956	2.27555e-06	0.000149097	281	1
KLHL3	5.01965	3.33386	2.28296e-06	0.000149097	282	1
CLTRN	4.64813	3.74286	2.36482e-06	0.000153897	283	1
SCIN	8.05483	2.42047	2.44903e-06	0.000158259	285	1
FOLR1	3.52293	4.06704	2.61227e-06	0.000168217	286	1
CDC42BPG	6.86673	3.08814	2.6554e-06	0.000170399	287	1
TNNI3K	-0.6789	7.48781	2.67805e-06	0.000171256	288	1
TMEM80	6.63113	2.92728	2.94024e-06	0.000186726	290	1
HILPDA	9.48311	3.15878	2.96027e-06	0.000187351	291	1
AC011475.1	4.44615	4.4472	2.99749e-06	0.000189058	292	1
OR2A5	6.73889	3.04811	3.09685e-06	0.000194658	293	1
RNASE8	-4.45225	10.1085	3.19956e-06	0.000200429	294	1
CST6	4.24962	4.25328	3.38577e-06	0.000211376	295	1
KLK11	5.43036	3.46886	3.42395e-06	0.000213036	296	1
EVC	6.04903	2.8902	3.44114e-06	0.000213386	297	1
BACE2	6.83723	2.35909	3.53481e-06	0.000217728	299	1
TRIM6	6.68072	2.52	3.64514e-06	0.000223775	300	1
RNASE7	7.19717	4.50206	3.73106e-06	0.000228289	301	1
HS3ST5	1.46102	4.95668	3.79159e-06	0.000231224	302	1
NT5C3B	7.17859	2.6502	3.86313e-06	0.00023481	303	1
PITX1	9.42031	4.07607	3.9381e-06	0.000238102	304	1
PNMA8A	4.77532	3.30167	3.94316e-06	0.000238102	305	1
SLC25A48	1.32299	4.77042	4.01804e-06	0.000241831	306	1
KNG1	6.14397	3.70669	4.07485e-06	0.000244451	307	1
PAPSS2	8.38831	3.21808	4.24872e-06	0.000254054	308	1
KLK10	7.45034	3.72593	4.31909e-06	0.000257426	309	1
SHPK	7.40886	2.53306	4.40821e-06	0.00026189	310	1
SNX9	9.09489	2.95148	4.50359e-06	0.000266685	311	1
DHDH	2.91642	3.47732	4.51788e-06	0.000266685	312	1
SLC16A9	4.48981	3.66122	4.79636e-06	0.000282219	313	1
DPYD	9.78948	3.27557	4.99141e-06	0.00029276	314	1
SLC17A3	-4.45225	9.57838	5.10842e-06	0.000298672	315	1
SLC30A8	2.86796	3.99669	5.16755e-06	0.000301173	316	1
HOXB9	2.7388	4.14372	5.33807e-06	0.00030926	317	1
FAM222A	3.5583	3.89103	5.33988e-06	0.00030926	318	1
LRIT3	1.67469	4.63871	5.73859e-06	0.000331309	319	1
TINCR	8.05131	2.55066	5.76848e-06	0.000331994	320	1
RAB11FIP3	6.60543	2.67903	6.05397e-06	0.000347339	321	1
DUOXA2	7.02202	4.88257	6.3081e-06	0.000360796	322	1
JRK	6.94547	2.12338	6.35511e-06	0.000362359	323	1
SMAGP	6.27522	2.46415	6.76762e-06	0.000383505	325	1
GAD1	-0.412733	6.13795	6.97614e-06	0.000394109	326	1
HOXB7	2.93732	4.03402	7.07402e-06	0.000398416	327	1
MAB21L4	8.29134	4.5839	7.099e-06	0.000398604	328	1
MOG	6.05843	3.48677	7.27944e-06	0.000406259	330	1
SGSM1	5.86869	2.57843	7.30994e-06	0.000406728	331	1
FYCO1	7.53981	2.09768	7.55089e-06	0.000418869	332	1
EPB41L1	7.37808	3.24763	7.65428e-06	0.00042333	333	1
USP2	6.08484	3.4335	7.72481e-06	0.000425952	334	1
KDM5B	10.2669	2.31503	7.76152e-06	0.000426698	335	1
COLEC11	4.381	4.11312	7.91154e-06	0.000433651	336	1
SPTBN4	2.74374	4.21745	8.13956e-06	0.000444826	337	1
ZNF83	8.41896	2.22038	8.38387e-06	0.000456822	338	1
FAM83D	6.52852	3.56488	8.59163e-06	0.000466761	339	1
LRP2BP	5.56735	2.71813	8.62923e-06	0.000467425	340	1
C12orf65	8.2042	2.7578	8.81617e-06	0.000476151	341	1
CYB5D2	7.50875	2.92702	8.88242e-06	0.000478326	342	1
HOXB5	2.29833	4.04959	8.94105e-06	0.00048008	343	1
GCN1	7.88744	2.18786	9.26352e-06	0.000495948	344	1
ISOC2	4.62021	2.98275	9.39662e-06	0.000501616	345	1
FAM83A	7.84169	4.14295	9.52627e-06	0.000505776	346	1
RHPN1	3.30084	3.07967	9.52947e-06	0.000505776	347	1
FBXO32	8.37589	2.87421	9.767e-06	0.000516893	348	1
EDN2	4.14123	5.1584	1.02702e-05	0.000540897	349	1
AP1B1	9.02521	2.51247	1.02793e-05	0.000540897	350	1
GLYATL1	6.32074	3.97314	1.04353e-05	0.000547543	351	1
ARC	3.33978	4.33442	1.04926e-05	0.000548983	352	1
THEM6	4.01215	3.18249	1.07755e-05	0.000561413	353	1
COA7	8.2665	2.20064	1.07911e-05	0.000561413	354	1
IL17RB	2.10081	3.9718	1.0923e-05	0.000566673	355	1
PLIN3	9.77462	2.82111	1.10158e-05	0.000569881	356	1
AGFG2	6.29559	2.5642	1.12232e-05	0.000577571	357	1
CCR6	7.79954	3.15004	1.12272e-05	0.000577571	358	1
TMEM52B	6.78137	3.29131	1.14741e-05	0.000588633	359	1
FOXO6	1.56805	3.98868	1.15437e-05	0.000590555	360	1
KCNF1	1.1469	5.53302	1.17449e-05	0.000599185	361	1
ZYG11A	7.35972	2.69712	1.1839e-05	0.000601062	362	1
P3H4	7.80945	2.8553	1.21058e-05	0.000612506	364	1
MUC20	6.01464	3.61738	1.22968e-05	0.000620467	365	1
GATM	7.52438	3.23126	1.25957e-05	0.000633444	366	1
F11	0.0754149	6.23148	1.26228e-05	0.000633444	367	1
SPINK5	11.1091	4.87873	1.27615e-05	0.000638516	368	1
ADCY9	7.1996	3.69262	1.27932e-05	0.000638516	369	1
CAPN1	9.10685	2.14648	1.30424e-05	0.000647466	370	1
TRIM50	0.0231249	6.36854	1.30428e-05	0.000647466	371	1
FLG	10.9401	3.81258	1.32482e-05	0.000655895	372	1
LEXM	3.36331	4.45548	1.33899e-05	0.000661131	373	1
KAZN	8.32327	3.49307	1.35004e-05	0.000664804	374	1
LARP6	7.04612	2.22934	1.3627e-05	0.000669251	375	1
EFHD1	6.44079	2.36945	1.43846e-05	0.000703624	376	1
PPP1R13L	7.21587	2.81352	1.44033e-05	0.000703624	377	1
CEACAM5	7.42866	3.47651	1.44623e-05	0.000704636	378	1
CMYA5	6.79818	3.24624	1.4874e-05	0.00072278	379	1
CGNL1	9.21004	2.45252	1.5553e-05	0.00075379	380	1
TSC22D2	10.1761	2.63899	1.58405e-05	0.000765709	381	1
RAP1GAP	7.30321	2.66589	1.59822e-05	0.000770535	382	1
TMEM98	10.1891	2.50478	1.64452e-05	0.000790785	383	1
RAI1	7.30567	2.56322	1.655e-05	0.000793754	384	1
KALRN	7.02632	3.21184	1.66948e-05	0.000798621	385	1
COL4A4	2.45989	3.76249	1.71336e-05	0.000817485	386	1
FAM83H	7.32512	2.45543	1.718e-05	0.000817583	387	1
NR1D1	7.61988	3.56955	1.72607e-05	0.000819304	388	1
CCDC114	4.80379	2.95609	1.76414e-05	0.000833742	389	1
C11orf1	8.41871	2.42412	1.76554e-05	0.000833742	390	1
KRBA1	4.21457	2.85301	1.78211e-05	0.000839413	391	1
SDHAF4	7.52421	2.18283	1.80137e-05	0.000846324	392	1
ELF3	10.0191	3.36558	1.86497e-05	0.000873976	393	1
PACSIN1	1.84731	3.79763	1.89771e-05	0.000885325	394	1
ALDH1L1	5.84053	3.51151	1.89881e-05	0.000885325	395	1
ARMC9	6.67624	2.2339	1.9307e-05	0.00089566	397	1
ACSM6	-4.45225	8.76233	2.02862e-05	0.000936619	398	1
BMP3	6.4682	3.06054	2.02916e-05	0.000936619	399	1
FP565260.4	-0.501471	5.68245	2.1059e-05	0.00096961	400	1
TEDDM1	3.80545	4.38531	2.18151e-05	0.00100191	401	1
LOR	4.06303	4.47435	2.189e-05	0.00100285	402	1
RASGEF1B	8.39223	2.41511	2.23669e-05	0.00102216	403	1
KLK12	5.32167	4.50412	2.2848e-05	0.00104156	404	1
FGFR2	7.04223	2.76208	2.30065e-05	0.00104427	405	1
GPRC5C	3.94302	3.41275	2.30209e-05	0.00104427	406	1
GPAT3	7.09458	3.51299	2.34828e-05	0.00106261	407	1
EIF2B2	6.20235	2.30841	2.39523e-05	0.0010812	408	1
MMRN2	5.01937	3.72439	2.4038e-05	0.00108241	409	1
SIK1B	7.25497	4.29426	2.41233e-05	0.00108361	410	1
ZBTB7C	5.06828	3.25756	2.4679e-05	0.00110587	411	1
DDX10	7.73197	2.1445	2.51396e-05	0.00112378	412	1
ANKFN1	3.72649	4.30723	2.52623e-05	0.0011248	413	1
COA5	8.93138	2.2907	2.52869e-05	0.0011248	414	1
PIK3C3	9.65855	2.29359	2.53457e-05	0.0011248	415	1
AGXT	4.48951	4.43852	2.62402e-05	0.0011617	416	1
PLEKHH3	5.4352	3.19491	2.63258e-05	0.00116269	417	1
TMEM134	8.10741	2.21867	2.66921e-05	0.00117605	418	1
NEU4	1.9344	4.13719	2.71276e-05	0.00118973	419	1
WFIKKN2	-4.45225	9.29556	2.71319e-05	0.00118973	420	1
SPHK2	5.37649	2.66452	2.73203e-05	0.00119515	421	1
CNBD2	7.74499	2.62384	2.76523e-05	0.00120681	422	1
MOCS1	3.69325	3.28419	2.82892e-05	0.00123168	423	1
PHKG2	9.25781	2.41804	2.85702e-05	0.00124099	424	1
TMEM184A	6.39571	3.22017	2.88258e-05	0.00124914	425	1
PFKL	7.79863	2.16702	2.90019e-05	0.00125382	426	1
PTGER3	4.27968	3.47533	2.96764e-05	0.00127528	428	1
NOM1	7.38404	2.12188	2.97059e-05	0.00127528	429	1
MYOM2	1.84088	3.96817	2.99011e-05	0.00127926	430	1
TMEM139	4.25985	4.11838	3.00747e-05	0.00128214	432	1
UPP1	8.68795	3.79159	3.03739e-05	0.00129191	433	1
CNGB1	6.41405	3.22371	3.07369e-05	0.00130434	434	1
EPHA2	9.12419	4.41296	3.1213e-05	0.00132149	435	1
PGA3	6.77106	3.61619	3.13867e-05	0.00132277	437	1
MMP24	1.1224	3.98859	3.29679e-05	0.00138623	438	1
TMEM209	6.96787	2.19862	3.32078e-05	0.00139306	439	1
PLCD3	8.9443	2.86846	3.32815e-05	0.00139306	440	1
POU3F4	3.07382	3.85689	3.35486e-05	0.00140105	441	1
NSG2	2.8584	4.34986	3.44236e-05	0.00143434	442	1
GINM1	7.95099	2.23858	3.55858e-05	0.00147942	443	1
PGLYRP4	3.01702	4.67892	3.57274e-05	0.00148017	444	1
C14orf178	3.93686	4.21013	3.57886e-05	0.00148017	445	1
UPK3A	5.12337	3.75041	3.58449e-05	0.00148017	446	1
THOP1	7.02752	2.18993	3.59601e-05	0.00148161	447	1
RBBP8NL	3.72912	3.69479	3.65207e-05	0.00149467	450	1
GCGR	0.700825	5.40111	3.67548e-05	0.00150092	451	1
ADCY6	6.35612	2.29821	3.78427e-05	0.00154192	452	1
SPEF2	6.09978	2.49841	3.79916e-05	0.00154457	453	1
BCR	8.2189	2.31473	3.84611e-05	0.00156022	454	1
ZSCAN2	7.92061	2.40219	3.97188e-05	0.00160769	455	1
PRRT3	5.83784	3.04517	4.10508e-05	0.00165796	456	1
AL136454.1	3.64623	4.21925	4.12384e-05	0.0016619	457	1
VARS	6.37792	2.21122	4.16049e-05	0.00167301	458	1
FGF22	1.44228	4.54244	4.16984e-05	0.00167311	459	1
PRKN	5.56702	2.23562	4.23437e-05	0.00169531	460	1
MAST4	8.85734	2.21389	4.29742e-05	0.00171683	461	1
GALNT9	-1.82157	7.91427	4.31277e-05	0.00171923	462	1
PI4K2A	7.28323	2.45166	4.42946e-05	0.00176193	463	1
PPDPF	10.8612	2.60869	4.49515e-05	0.00177736	464	1
SERPINA6	0.433895	5.12735	4.49595e-05	0.00177736	465	1
SPEG	6.30465	3.66892	4.4972e-05	0.00177736	466	1
INPP5J	4.05449	3.25901	4.52622e-05	0.00178406	467	1
TRAK1	8.67825	2.1576	4.53353e-05	0.00178406	468	1
MREG	7.176	2.25975	4.59242e-05	0.00180338	469	1
AKR1C3	4.65837	3.73711	4.65878e-05	0.00182555	470	1
PRSS8	7.33581	3.72593	4.73493e-05	0.00185145	471	1
MYOZ3	3.67592	3.90394	4.78578e-05	0.00186736	472	1
BRWD1	10.2117	2.53422	4.79778e-05	0.00186809	473	1
TMEM238L	3.56278	5.39442	4.88252e-05	0.00189573	474	1
ZNRF1	6.17632	2.62374	4.91803e-05	0.00189886	476	1
CRCT1	10.5425	4.01358	4.91803e-05	0.00189886	477	1
CASK	8.05873	2.05159	4.94969e-05	0.00190708	478	1
MAP4	8.73591	2.03146	4.97436e-05	0.00191258	479	1
TICAM1	7.10061	3.44074	5.09606e-05	0.00195529	480	1
PWP2	2.70229	4.20598	5.20014e-05	0.00199108	481	1
ST3GAL5	5.46424	2.34483	5.2245e-05	0.00199626	482	1
AQP7	2.67603	3.81923	5.23633e-05	0.00199664	483	1
FUT6	8.72934	3.36391	5.30578e-05	0.00201787	484	1
GALNT18	2.86265	3.38045	5.31394e-05	0.00201787	485	1
ZNF283	10.2766	2.68651	5.51374e-05	0.00208943	486	1
SLC50A1	7.98524	2.22116	5.55907e-05	0.00210229	487	1
SIGIRR	5.10704	2.1091	5.80767e-05	0.0021918	488	1
SLC13A2	3.29752	3.82307	5.82391e-05	0.00219343	489	1
DEFB1	5.07263	3.4906	5.84854e-05	0.00219821	490	1
SLC7A13	3.1685	3.2201	5.91685e-05	0.00221846	491	1
CLN8	8.05914	2.30423	5.92649e-05	0.00221846	492	1
TOM1L2	8.51284	2.29131	5.97946e-05	0.00223375	493	1
LIAS	7.47258	2.13318	6.03e-05	0.00224807	494	1
LARGE1	5.93188	2.41336	6.19561e-05	0.0023005	496	1
CNTNAP5	1.15646	3.94599	6.25139e-05	0.00231654	497	1
ZNF282	6.53594	2.40253	6.33036e-05	0.00234109	498	1
BCAT2	6.17061	3.13341	6.44564e-05	0.00237895	499	1
AC009879.2	3.01959	5.15642	6.66459e-05	0.00245483	500	1
SLC16A12	4.08476	3.58338	6.69499e-05	0.00245797	501	1
FAM189A1	2.21581	3.72663	6.7087e-05	0.00245797	502	1
METTL2A	8.771	2.43081	6.71314e-05	0.00245797	503	1
VRTN	1.99775	3.72127	6.89762e-05	0.0025205	504	1
PPP1R1A	4.61079	3.99423	6.91135e-05	0.00252052	505	1
GGT1	6.02157	2.44985	7.00801e-05	0.00255072	506	1
CRYBG2	8.76508	3.89019	7.04296e-05	0.00255622	507	1
FAM153B	4.37817	3.45393	7.05088e-05	0.00255622	508	1
TMC7	5.14967	2.35356	7.29508e-05	0.00263258	510	1
MMP21	3.25179	5.42526	7.30439e-05	0.00263258	511	1
ACER2	6.03136	3.5044	7.32887e-05	0.00263625	512	1
MYO1C	8.78973	2.11444	7.5812e-05	0.0027217	513	1
FAM221B	4.38557	3.20449	7.64075e-05	0.00273774	514	1
SPNS2	9.92711	3.85077	7.97218e-05	0.00283991	517	1
NUDC	7.27643	1.80815	8.0882e-05	0.00287568	518	1
FP15737	3.3556	5.27319	8.13534e-05	0.00288687	519	1
RAB36	6.35221	2.26865	8.29465e-05	0.00293774	520	1
TRPV4	3.89001	3.8718	8.36108e-05	0.00294761	522	1
FXN	8.28208	2.34199	8.37053e-05	0.00294761	523	1
GTF2IRD1	7.55322	2.07404	8.43131e-05	0.00296335	524	1
MMP7	2.64871	3.61022	8.46383e-05	0.00296347	526	1
OR4E2	1.318	4.61605	8.54675e-05	0.00298151	527	1
ABCF2	6.87886	1.8564	8.57581e-05	0.00298151	529	1
APCDD1L	-1.02706	6.79149	8.58011e-05	0.00298151	530	1
RPS6KL1	1.16516	4.40542	8.69161e-05	0.00301457	531	1
ZNF419	6.96429	2.04949	8.84144e-05	0.00306077	532	1
NLRP2	5.97606	2.73707	8.91285e-05	0.00307744	533	1
AICDA	5.24933	3.11079	8.92303e-05	0.00307744	534	1
CRISP3	8.34775	3.49895	8.949e-05	0.00308063	535	1
EVPLL	0.219137	4.68315	8.98848e-05	0.00308845	536	1
AAMDC	8.48373	2.77393	9.05654e-05	0.00310604	537	1
NTN4	4.6295	3.03684	9.14322e-05	0.0031282	538	1
SH3TC2	5.63146	3.37727	9.15513e-05	0.0031282	539	1
ITPRIPL2	8.29358	1.87671	9.24437e-05	0.00314701	541	1
FGF1	2.16584	4.02551	9.60296e-05	0.00326306	542	1
TNFRSF6B	3.61525	4.28397	9.73535e-05	0.00330195	543	1
SLC27A2	4.13557	3.45442	9.77483e-05	0.00330682	544	1
SMARCA4	8.89317	1.92303	9.78561e-05	0.00330682	545	1
BX842679.1	6.73207	3.42723	9.85287e-05	0.00332345	546	1
C19orf44	6.12255	2.81445	9.89955e-05	0.00332747	547	1
SLC26A7	2.17871	3.46672	9.91824e-05	0.00332747	548	1
DUOX2	9.61774	4.19421	9.91899e-05	0.00332747	549	1
CRB3	5.74281	2.11646	9.98308e-05	0.00334288	550	1
MAPKBP1	7.48071	2.31031	0.000102212	0.00341639	551	1
TRIM11	6.59105	2.13315	0.000102818	0.00342987	552	1
SDC1	7.23234	2.58955	0.000102987	0.00342987	553	1
RNF39	6.00574	3.4899	0.000104432	0.00347169	554	1
PHLDA3	6.14991	2.943	0.000106377	0.00353	555	1
INF2	6.99784	2.18257	0.000108049	0.00357261	557	1
AP2A2	9.95774	2.31463	0.000108723	0.00358845	558	1
HS6ST1	6.03006	2.2873	0.000109229	0.0035987	559	1
TARM1	5.24373	3.24842	0.000118379	0.00387244	563	1
EHD4	7.81046	2.35108	0.000120708	0.00394163	564	1
BCL7B	7.24905	2.05463	0.000122336	0.00398028	566	1
NR1I3	2.43143	3.81376	0.00012254	0.00398028	567	1
KRT33B	1.09199	5.21281	0.00012315	0.00398802	568	1
TMEM41A	6.45201	2.29028	0.000123211	0.00398802	569	1
LMO4	8.51126	2.84398	0.000123977	0.00399177	572	1
MIEF2	7.06697	2.54058	0.000125329	0.00402437	573	1
DHRS4	6.08258	2.75734	0.000127133	0.004072	575	1
TANC2	8.42188	2.39195	0.000128128	0.00408917	576	1
ERBB4	3.80087	2.92721	0.000128557	0.00408917	579	1
CASP14	1.96459	4.0833	0.000129075	0.00409856	580	1
PTGES2	5.0956	2.8545	0.000130626	0.00413356	582	1
CLSPN	6.83345	2.60963	0.000132147	0.00417452	583	1
ABHD17B	7.77942	1.88927	0.000133216	0.00420108	584	1
FCAMR	-0.372741	5.46751	0.000134446	0.00423263	585	1
SPSB3	7.2267	2.45929	0.000136741	0.00429022	587	1
PGBD5	5.9771	2.29296	0.000139358	0.00436489	588	1
GNE	9.70799	2.09477	0.000140797	0.00440248	589	1
MPRIP	10.3054	2.37404	0.000142273	0.00443357	591	1
ZNF316	9.55503	3.05908	0.000145886	0.0045385	592	1
RDH13	7.52568	2.28223	0.000148271	0.0046049	593	1
D2HGDH	4.35444	2.35437	0.000150565	0.00466266	594	1
TXN2	8.63968	1.82145	0.000150637	0.00466266	595	1
YIF1B	8.04864	2.87864	0.000151597	0.00468449	596	1
HDHD3	7.30504	2.20373	0.000153446	0.00473144	597	1
ST8SIA2	-0.569381	5.40735	0.00015363	0.00473144	598	1
LIPE	4.55631	3.00934	0.000158925	0.00486239	601	1
ATP6V1B1	3.52876	3.44763	0.000158938	0.00486239	602	1
HMGA1	9.46026	2.66318	0.000159511	0.00487184	603	1
TXNDC15	7.36457	2.17569	0.000161249	0.0049032	604	1
MCM3	6.90183	1.88406	0.000161374	0.0049032	605	1
RAB15	6.32871	2.6719	0.000161578	0.0049032	606	1
EXOSC5	2.99887	2.96233	0.000161789	0.0049032	607	1
HOXB2	4.42463	2.95665	0.000162065	0.0049032	608	1
PLEKHG6	7.12254	3.0685	0.000162135	0.0049032	609	1
BPHL	6.52681	2.32977	0.000162726	0.00491298	610	1
C22orf39	8.06585	1.95094	0.000164486	0.004958	611	1
GLTPD2	2.07967	3.65522	0.000166021	0.00499262	612	1
LCE3E	5.61545	3.47178	0.000166423	0.00499262	613	1
TMEM51	4.727	2.83247	0.000166448	0.00499262	614	1
ARHGEF10L	7.85873	2.8708	0.000167664	0.00502093	615	1
ZNF841	8.967	2.31795	0.000168635	0.0050418	616	1
ZNF799	6.07384	2.08338	0.000169331	0.00504661	617	1
RAX2	4.96586	3.72285	0.000169344	0.00504661	618	1
TBC1D2	7.0414	3.04263	0.000169726	0.00504984	619	1
HRH3	-4.45225	8.04325	0.000171769	0.00510236	620	1
KCTD19	6.8541	2.9682	0.000173261	0.00513839	621	1
SMIM24	6.41603	3.13692	0.000173768	0.00513999	622	1
SUPT7L	7.61687	1.9	0.000173873	0.00513999	623	1
SCAMP5	5.24149	2.38625	0.0001749	0.00516208	624	1
CUBN	7.08698	2.82293	0.000175341	0.0051668	625	1
GOLGA6L22	5.97485	3.56031	0.000178888	0.00524932	627	1
GRB7	5.88234	3.16897	0.000178996	0.00524932	628	1
SEMA7A	6.29891	3.40811	0.000182998	0.00535474	629	1
C19orf70	9.75029	2.42768	0.000183172	0.00535474	630	1
PROB1	0.719999	3.61288	0.000185066	0.00540152	631	1
BX255925.3	5.46111	2.67633	0.000186826	0.00544425	632	1
UGT2B7	4.10088	3.51881	0.000190827	0.00553459	635	1
DNAAF1	4.5302	3.02362	0.000192031	0.00555203	637	1
P4HB	9.97473	2.21602	0.000193904	0.00559739	638	1
RHOV	5.56455	3.21618	0.000196376	0.00565103	640	1
DHX37	5.00871	2.40784	0.000196718	0.00565205	641	1
NAIF1	6.86566	2.21148	0.000199303	0.00570187	643	1
ATP13A2	5.22776	2.51482	0.000199949	0.00570924	645	1
HARBI1	7.02866	2.3715	0.000202586	0.00577559	646	1
NDUFA9	8.14724	2.13385	0.000203186	0.005778	647	1
SLC35F1	5.91623	2.65964	0.000203298	0.005778	648	1
GCAT	7.59977	2.17022	0.000206979	0.00587354	649	1
ZNF714	8.48659	2.02611	0.000209081	0.00591509	650	1
KCNS3	3.90925	2.77074	0.000209085	0.00591509	651	1
ARHGAP23	7.60363	3.01104	0.000212598	0.0059973	652	1
FIBIN	-0.963941	6.05246	0.000212642	0.0059973	653	1
KCP	0.89304	3.48544	0.000214439	0.00603872	654	1
COL6A1	6.35591	3.1874	0.000218844	0.00615336	655	1
RRS1	4.96157	2.45984	0.000219721	0.00616859	656	1
CPA4	8.45063	3.44341	0.000220298	0.0061742	657	1
PIPOX	5.86385	3.0245	0.000220591	0.0061742	658	1
BPNT1	9.13713	2.30302	0.000223086	0.00622622	659	1
CAVIN4	2.98929	3.00466	0.000223126	0.00622622	660	1
IGDCC3	2.01434	3.49129	0.000228632	0.00635101	663	1
MT1G	8.92328	3.01808	0.000230743	0.00639999	664	1
S100P	7.68181	2.82709	0.000233725	0.00647296	665	1
ANXA9	6.119	3.65435	0.000234836	0.00648423	667	1
MYPN	4.08023	3.38711	0.000235982	0.0065061	668	1
MPI	7.07925	1.8164	0.000237575	0.00653048	670	1
NSMF	5.979	2.16631	0.000238825	0.00654529	672	1
TFCP2L1	7.17299	2.60104	0.000240564	0.00657339	674	1
MPV17	7.32266	1.79114	0.000243539	0.00664483	675	1
CASZ1	7.70551	2.30608	0.00024468	0.00666608	676	1
RP1L1	-0.977456	7.29566	0.000246887	0.00671627	677	1
RIMKLA	5.4948	2.65286	0.000248869	0.0067602	678	1
ISM1	-0.69771	6.53624	0.000253946	0.00687156	680	1
LIN28B	2.80919	3.13148	0.000254088	0.00687156	681	1
NCMAP	8.11546	1.94386	0.000259898	0.00701839	682	1
ENGASE	5.25062	2.47679	0.000260719	0.00703026	683	1
SERPINF1	7.32937	2.89445	0.000261154	0.00703168	684	1
ERO1A	10.6735	2.76172	0.000261832	0.00703867	685	1
KIAA1958	8.40186	1.99082	0.00026256	0.00703867	687	1
TARS2	5.82341	2.13532	0.000264378	0.0070771	688	1
SLC4A9	1.02102	3.84816	0.000268281	0.00715039	691	1
AC005726.1	1.67592	3.74495	0.000268814	0.00715426	692	1
TLDC1	7.98243	2.15587	0.000270099	0.00716774	694	1
ASPA	7.54078	2.68386	0.000271557	0.00718737	695	1
ERBB2	7.79458	2.10184	0.000271619	0.00718737	696	1
NOP14	7.68379	1.97319	0.000274282	0.00724742	697	1
C11orf91	1.61676	3.71741	0.000277895	0.00733237	698	1
CTSH	7.05706	2.00957	0.000278962	0.00734999	699	1
PODNL1	6.09297	3.41795	0.000283042	0.00744256	700	1
VSIG10L	6.98502	3.71468	0.000283284	0.00744256	701	1
PCLAF	8.46733	2.47692	0.000284969	0.00746553	703	1
SLC28A1	3.27177	3.49174	0.000286328	0.00748243	704	1
CRACR2A	5.92105	2.43241	0.000286426	0.00748243	705	1
FRMPD1	7.89639	3.15662	0.000286867	0.00748332	706	1
MCRIP2	4.48588	2.9157	0.000290421	0.00754945	708	1
SHB	6.47259	2.66287	0.000290877	0.00754945	709	1
KLK14	3.00258	4.06335	0.000291042	0.00754945	710	1
HHLA3	6.88173	2.30011	0.000293458	0.00759076	712	1
MYBBP1A	5.96496	2.58117	0.000294232	0.0076001	713	1
ECT2L	3.75166	3.02211	0.000300417	0.00773815	715	1
FEM1A	10.2848	2.09971	0.000303926	0.0078067	717	1
PLXNB2	9.56233	2.63301	0.000307227	0.0078805	718	1
CAMSAP3	6.52322	2.81228	0.000308966	0.00791409	719	1
CARD11	6.1693	2.84315	0.00030967	0.0079211	720	1
SMPD3	4.80114	2.6421	0.000314777	0.00803085	721	1
DENND2D	6.50987	1.81858	0.000314833	0.00803085	722	1
LAD1	7.45035	2.6901	0.000316797	0.00806979	723	1
FBXL8	5.62121	2.60253	0.000317644	0.00808019	724	1
TMEM132E	0.0671579	4.8146	0.000320672	0.00813473	726	1
ESAM	6.93937	3.61889	0.000321825	0.00814406	727	1
RRP1	5.39178	2.71468	0.000321924	0.00814406	728	1
KCND2	0.099924	4.52	0.00032391	0.00818307	729	1
AC139530.2	3.49306	3.67605	0.000328819	0.00826174	733	1
PWWP2B	6.89093	2.46275	0.000331305	0.00831288	734	1
THSD7A	4.25744	3.14622	0.000332153	0.0083228	735	1
TMUB2	9.99423	2.81462	0.000334057	0.00835914	736	1
PCDH1	6.32401	2.4906	0.000336153	0.00840019	737	1
FUT2	7.93597	2.64186	0.000339622	0.00847537	738	1
ANKRD40CL	5.829	3.07053	0.000340861	0.0084833	740	1
ATP10B	4.94306	3.52505	0.000343519	0.00853792	741	1
TUBD1	6.79349	2.16086	0.000346088	0.00858167	742	1
ESR2	4.10321	2.77778	0.000346212	0.00858167	743	1
NEURL3	3.3958	2.86809	0.000353608	0.00874148	745	1
MRPL38	6.1983	2.03024	0.000358969	0.00886211	746	1
GGT6	6.11465	2.72811	0.000360228	0.008865	747	1
MMACHC	6.60192	2.1667	0.00036053	0.008865	749	1
CASQ1	4.08909	3.48308	0.000361223	0.00887019	750	1
SIGLEC12	1.69319	5.36383	0.00036452	0.00892735	752	1
C2CD4A	5.42519	2.81099	0.000378579	0.00925934	753	1
DHRS3	5.90258	2.24693	0.000384175	0.00937133	755	1
HSPB1	9.15081	2.06611	0.000385219	0.00938436	756	1
MPP2	1.72008	3.71119	0.000386585	0.00940521	757	1
MUC21	9.61158	3.57035	0.00038962	0.00945405	759	1
HMX2	-4.45225	8.01601	0.000392518	0.00951185	760	1
SASH1	10.2014	2.23282	0.000395512	0.0095718	761	1
BCAS1	8.3224	2.66915	0.000398577	0.0096207	763	1
RMND5B	6.98519	1.74489	0.000401696	0.00967062	765	1
DEGS2	2.45589	3.49025	0.000403589	0.00970353	766	1
SMIM22	4.68058	2.79183	0.000406598	0.00974267	767	1
FREM1	3.52761	3.31581	0.000409489	0.00976886	772	1
LSM8	8.37618	1.99905	0.000413181	0.00982927	774	1
TMEM161A	4.18035	2.77492	0.000418044	0.00990876	777	1
Urine-lncRNA-differentially abundant genes
gene_id	a.value	m.value	p.value	q.value	rank	estimatedDEG
GACAT2	-4.88051	16.8852	5.64691e-23	5.65651e-19	1	1
HAR1A	-4.88051	11.2891	6.33178e-15	3.17127e-11	2	1
AC073255.1	0.775916	7.7698	3.63569e-10	1.21396e-06	3	1
RP11-782C8.5	6.28232	6.75536	1.22575e-08	3.06958e-05	4	1
AC006059.1	2.84454	8.5872	3.51007e-08	7.03208e-05	5	1
AC244230.1	3.66925	6.63797	7.1902e-07	0.00102892	7	1
AC063979.2	3.22686	6.99167	9.65349e-07	0.00120874	8	1
AC245060.5	5.33498	5.19679	3.12426e-06	0.00312957	10	1
SNORA40	4.57891	3.8109	3.699e-06	0.00336844	11	1
AC116348.2	2.12952	3.96304	4.35454e-06	0.00363495	12	1
AC008011.2	-4.88051	9.90384	5.61822e-06	0.004137	13	1
CR392000.2	3.28813	4.206	5.78197e-06	0.004137	14	1
MIR7515HG	6.60984	3.56898	7.1837e-06	0.00434777	15	1
AC114489.1	3.77973	3.45697	7.28338e-06	0.00434777	16	1
AC020658.3	2.37047	4.75832	7.37867e-06	0.00434777	17	1
AC092337.1	2.52525	4.48475	8.8967e-06	0.00495101	18	1
AC116158.2	-0.927157	5.66467	1.88183e-05	0.00942514	20	1
Urine-miRNA-differentially abundant genes
gene_id	a.value	m.value	p.value	q.value	rank	estimatedDEG
hsa-miR-204-5p	11.8274	5.13981	5.40853e-13	7.89645e-10	1	1
hsa-miR-619-5p	11.4734	5.702	2.40209e-12	1.75353e-09	2	1
hsa-miR-1972	6.39138	5.0344	3.37033e-10	1.64023e-07	3	1
hsa-miR-1260b	9.1864	4.11659	8.12748e-09	2.96653e-06	4	1
hsa-miR-5585-3p	5.18682	4.882	1.68825e-08	4.9297e-06	5	1
hsa-miR-4466	2.08874	7.45484	3.11211e-08	7.57279e-06	6	1
hsa-miR-615-3p	5.84938	4.65501	4.30611e-08	8.98131e-06	7	1
hsa-miR-6823-3p	3.78312	7.4854	8.74444e-08	1.59586e-05	8	1
hsa-miR-5100	13.662	6.52706	1.10034e-07	1.78499e-05	9	1
hsa-miR-492	3.35044	6.91793	2.00383e-07	2.9256e-05	10	1
hsa-miR-12136	11.9595	3.91375	2.9262e-07	3.68645e-05	11	1
hsa-miR-4449	2.71147	5.91055	3.02996e-07	3.68645e-05	12	1
hsa-miR-4443	6.81539	5.70732	5.83957e-07	6.55828e-05	13	1
hsa-miR-5684	9.21463	4.82327	8.87875e-07	9.25927e-05	14	1
hsa-miR-3648	-3.1079	9.6613	1.20522e-06	0.000117309	15	1
hsa-miR-1273h-5p	7.02462	4.93411	3.33852e-06	0.00030464	16	1
hsa-miR-1303	6.38893	3.70561	7.9839e-06	0.000685676	17	1
hsa-miR-6512-5p	-3.1079	9.50022	3.09339e-05	0.00229222	18	1
hsa-miR-4463	-3.1079	9.50022	3.11021e-05	0.00229222	19	1
hsa-miR-204-3p	2.98581	5.13435	3.14003e-05	0.00229222	20	1
hsa-miR-622	6.58174	4.27946	3.44696e-05	0.00239646	21	1
hsa-miR-874-3p	4.98486	3.56307	3.85495e-05	0.00255828	22	1
hsa-miR-6877-3p	-3.1079	9.40412	7.50437e-05	0.00476364	23	1
hsa-miR-6089	4.41369	5.4008	8.82911e-05	0.00537104	24	1
hsa-miR-8485	9.681	4.14167	0.000104259	0.00608871	25	1
Urine-tRNA-differentially abundant genes
gene_id	a.value	m.value	p.value	q.value	rank	estimatedDEG
tRNA-Pro-TGG-3-1	13.6056	3.11468	1.00975e-13	1.82893e-11	1	1
tRNA-Pro-TGG-3-4	13.6114	3.08467	1.38999e-13	1.82893e-11	2	1
tRNA-Pro-TGG-3-3	13.6194	3.07539	1.71495e-13	1.82893e-11	3	1
tRNA-Pro-TGG-3-5	13.6168	3.09338	1.88126e-13	1.82893e-11	4	1
tRNA-Pro-TGG-3-2	13.6178	3.08282	2.1773e-13	1.82893e-11	5	1
tRNA-Pro-AGG-1-1	13.1146	3.0474	1.62699e-12	1.1389e-10	6	1
tRNA-Pro-AGG-2-1	13.4003	3.11161	3.29049e-12	1.44096e-10	7	1
tRNA-Pro-CGG-1-3	13.6852	2.91147	3.36382e-12	1.44096e-10	8	1
tRNA-Pro-AGG-2-7	13.4241	3.0941	3.575e-12	1.44096e-10	9	1
tRNA-Pro-AGG-2-8	13.4119	3.10421	3.65375e-12	1.44096e-10	10	1
tRNA-Pro-CGG-1-1	13.7001	2.91421	3.77394e-12	1.44096e-10	11	1
tRNA-Pro-AGG-2-3	13.4203	3.09212	4.34973e-12	1.44778e-10	12	1
tRNA-Pro-CGG-1-2	13.6931	2.90938	4.65708e-12	1.44778e-10	13	1
tRNA-Pro-AGG-2-4	13.4167	3.08282	4.82593e-12	1.44778e-10	14	1
tRNA-Pro-AGG-2-2	13.4353	3.07477	5.67271e-12	1.58836e-10	15	1
tRNA-Ala-TGC-1-1	11.0858	2.88471	8.5728e-12	2.24003e-10	16	1
tRNA-Pro-AGG-2-5	13.4276	3.05887	9.06678e-12	2.24003e-10	17	1
tRNA-Pro-AGG-2-6	13.4342	3.05162	1.07537e-11	2.43487e-10	18	1
tRNA-Pro-TGG-1-1	13.6362	3.00982	1.10149e-11	2.43487e-10	19	1
tRNA-Pro-TGG-2-1	14.0787	2.24929	2.30947e-08	4.84988e-07	20	1
tRNA-Val-AAC-5-1	13.8379	2.262	5.25544e-07	1.02991e-05	21	1
tRNA-Ser-GCT-2-1	9.72488	2.24363	5.39476e-07	1.02991e-05	22	1
tRNA-Val-CAC-6-1	12.9215	1.96375	4.67678e-06	8.06313e-05	24	1
tRNA-Tyr-GTA-9-1	5.34452	2.54865	4.79948e-06	8.06313e-05	25	1
tRNA-Ser-GCT-3-1	11.4244	1.88956	5.32973e-06	8.60957e-05	26	1
tRNA-Pro-CGG-2-1	11.8355	2.05842	1.79323e-05	0.000268985	28	1
tRNA-Thr-AGT-6-1	10.9651	1.61689	4.60323e-05	0.000666674	29	1
tRNA-Thr-AGT-2-1	10.9745	1.5671	0.000146816	0.0016227	38	1
tRNA-Thr-AGT-2-2	10.9973	1.53251	0.000170797	0.00179336	40	1
tRNA-Thr-CGT-3-1	11.0041	1.50801	0.000245218	0.00251199	41	1
tRNA-Gln-TTG-1-1	12.8663	1.67878	0.000277466	0.00271013	43	1
tRNA-Gln-TTG-3-1	12.8185	1.68502	0.00030272	0.00288853	44	1
tRNA-Gln-TTG-3-3	12.8369	1.6836	0.000309485	0.00288853	45	1
tRNA-Gln-TTG-3-2	12.8481	1.67926	0.000329691	0.00301022	46	1
tRNA-Ser-CGA-3-1	9.30623	1.73998	0.00046125	0.00392679	49	1
tRNA-Leu-TAA-2-1	4.98465	1.56363	0.000933133	0.00675717	58	1
tRNA-Ser-GCT-5-1	9.99195	1.58368	0.00104053	0.00740719	59	1
tRNA-Ser-GCT-1-1	10.0194	1.68482	0.00108437	0.00759056	60	1
tRNA-Ser-GCT-4-1	10.255	1.44866	0.00143101	0.00936501	64	1
Urine-piRNA-differentially abundant genes
gene_id	a.value	m.value	p.value	q.value	rank	estimatedDEG
hsa_piR_016411	0.612403	7.17312	2.61118e-10	1.19775e-06	1	1
hsa_piR_008609	2.55015	5.72364	1.2644e-09	2.8999e-06	2	1
hsa_piR_007812	5.18209	2.34023	4.89904e-07	0.000749063	3	1
hsa_piR_005506	1.3076	5.31939	2.67569e-06	0.00306835	4	1
hsa_piR_013595	-0.0171097	5.10001	3.61759e-06	0.00331878	5	1
hsa_piR_013817	5.89191	2.31323	1.1368e-05	0.00869082	6	1

## Sheet: Seminal plasma
Seminal plasma-mRNA-differentially abundant genes
gene_id	a.value	m.value	p.value	q.value	rank	estimatedDEG
HOXB13	6.41703	8.77162	1.46191e-39	2.69166e-35	1	1
SEMG2	6.4315	8.99202	1.03745e-38	9.55076e-35	2	1
MYBPC1	5.37128	7.93524	3.78627e-32	2.32376e-28	3	1
KLK4	6.99462	7.83819	2.13218e-31	7.2262e-28	4	1
SLC45A3	5.8998	7.23525	2.158e-31	7.2262e-28	5	1
FAM13C	5.93567	7.37171	2.35483e-31	7.2262e-28	6	1
CPNE4	5.48987	7.88292	1.80343e-30	4.74354e-27	7	1
KLK3	6.77514	8.51634	6.4077e-30	1.47473e-26	8	1
CRISP2	3.94431	9.59073	9.84647e-30	2.01437e-26	9	1
PAK1IP1	7.61773	5.87823	5.48876e-28	1.01059e-24	10	1
POTEH	-4.93801	12.0904	7.49143e-28	1.25393e-24	11	1
PRM1	2.37309	11.7125	1.06636e-27	1.63615e-24	12	1
SMCP	2.9864	11.042	2.28318e-27	3.23368e-24	13	1
HOXA13	6.0562	7.63328	1.00407e-26	1.32049e-23	14	1
DMXL1	9.81064	4.8599	1.85271e-26	2.27414e-23	15	1
CCDC136	3.74965	8.43169	3.52795e-26	4.05978e-23	16	1
PRM2	5.50037	8.77973	4.33139e-25	4.69116e-22	17	1
NCAPD3	8.30132	5.26506	7.41559e-25	7.58532e-22	18	1
LRRC9	2.76524	8.86602	8.78804e-25	8.51608e-22	19	1
GPR176	3.77704	7.41049	1.40012e-24	1.28503e-21	20	1
RFPL2	4.35336	7.51913	1.46565e-24	1.28503e-21	21	1
RCAN3	10.4186	4.95617	1.81251e-24	1.51691e-21	22	1
EML5	6.91864	6.43821	2.25988e-24	1.80908e-21	23	1
BOD1L2	1.9538	11.3097	2.62253e-24	2.01191e-21	24	1
UNC80	3.90422	7.94138	7.33138e-24	5.39942e-21	25	1
NEFH	8.63862	7.73572	1.0826e-23	7.66648e-21	26	1
CDYL2	7.19291	4.87787	3.30569e-23	2.25423e-20	27	1
GCNT2	7.21685	4.69278	3.63385e-23	2.38952e-20	28	1
SEMG1	8.64327	8.18141	8.13675e-23	5.0663e-20	29	1
MSMB	8.863	8.76318	8.25489e-23	5.0663e-20	30	1
SEC11C	6.97437	4.18389	1.00798e-22	5.98677e-20	31	1
EPHA5	3.74498	7.46776	3.76385e-22	2.16563e-19	32	1
TPD52	9.8209	5.66066	4.85274e-22	2.70754e-19	33	1
TRIM36	5.58878	6.3813	5.66979e-22	3.03495e-19	34	1
NKX3-1	9.85646	7.66772	5.76923e-22	3.03495e-19	35	1
ACPP	8.82873	6.31638	6.39001e-22	3.26813e-19	36	1
SMKR1	2.80562	8.71748	2.52442e-21	1.25621e-18	37	1
NAP1L2	4.94603	6.23995	3.86215e-21	1.87131e-18	38	1
SYTL1	8.85873	4.61937	6.22563e-21	2.93914e-18	39	1
TUBA3D	1.19763	10.5404	7.17353e-21	3.30197e-18	40	1
TRPM8	6.36804	5.91848	9.19614e-21	4.12974e-18	41	1
NUPR2	4.90385	6.96377	1.64311e-20	7.08446e-18	42	1
ARG2	7.77897	6.27823	1.65453e-20	7.08446e-18	43	1
SP8	3.07927	7.94014	1.73593e-20	7.26406e-18	44	1
LSAMP	4.26293	6.48004	1.78763e-20	7.3142e-18	45	1
PI15	5.77345	7.25663	3.01023e-20	1.20488e-17	46	1
PRAC1	3.5869	7.68921	5.19079e-20	2.03347e-17	47	1
POTEI	3.67093	7.34662	7.22694e-20	2.77213e-17	48	1
ZBTB20	9.59407	4.18203	9.69727e-20	3.6438e-17	49	1
PMEPA1	8.09106	5.87701	1.01499e-19	3.73758e-17	50	1
PPM1E	4.27061	6.46456	1.19367e-19	4.30937e-17	51	1
GREB1	8.57262	4.8285	2.06475e-19	7.3108e-17	52	1
MESP1	3.21936	7.00979	2.59731e-19	9.02295e-17	53	1
CFAP69	6.43163	5.9101	3.94038e-19	1.34352e-16	54	1
GLO1	8.94981	4.85769	4.73663e-19	1.58565e-16	55	1
AMD1	11.185	5.00808	7.64526e-19	2.51365e-16	56	1
SPOCK1	4.92462	6.5207	1.33086e-18	4.29892e-16	57	1
ALOX15B	6.33469	5.68294	6.92148e-18	2.19721e-15	58	1
SORD	10.2716	5.17398	8.03615e-18	2.50782e-15	59	1
RAB6D	1.44664	9.21074	1.31278e-17	4.02847e-15	60	1
CUX2	5.17224	6.83564	2.69104e-17	8.12253e-15	61	1
TSSK6	4.00773	6.74026	3.55899e-17	1.0569e-14	62	1
LPAR3	5.83531	5.03121	5.89748e-17	1.72356e-14	63	1
PKIA	5.91257	5.12343	8.66296e-17	2.49223e-14	64	1
RLN2	2.16297	7.81702	9.39432e-17	2.66105e-14	65	1
MEAF6	7.7424	4.12072	1.73339e-16	4.77592e-14	66	1
MPC2	8.62613	3.61191	1.73793e-16	4.77592e-14	67	1
EAF2	5.74348	4.47977	1.93462e-16	5.23826e-14	68	1
BMPR1B	6.12882	5.17244	2.06329e-16	5.5057e-14	69	1
DEFB132	0.761652	9.44742	2.36036e-16	6.20843e-14	70	1
CFC1	2.14137	8.46321	3.30407e-16	8.54454e-14	71	1
TCEAL2	2.56097	6.63662	3.34134e-16	8.54454e-14	72	1
STEAP1	4.93438	5.36021	4.49947e-16	1.13485e-13	73	1
OR51E1	2.83464	7.12461	5.0701e-16	1.2615e-13	74	1
FBXO25	8.3867	3.85065	8.52731e-16	2.0934e-13	75	1
NBL1	6.7179	4.12588	1.08782e-15	2.63539e-13	76	1
TMSB15A	5.02698	7.37783	1.23771e-15	2.95958e-13	77	1
RAB23	6.64979	4.68861	1.28215e-15	3.02653e-13	78	1
DBI	9.29954	4.65531	1.43999e-15	3.34171e-13	79	1
HOXA10	6.11234	5.79204	1.45197e-15	3.34171e-13	80	1
POTEM	1.59203	9.80773	1.48684e-15	3.37971e-13	81	1
AUH	6.7586	3.51988	1.83281e-15	4.11534e-13	82	1
RANBP3L	5.19713	6.03188	1.89388e-15	4.20121e-13	83	1
PDE8B	7.3027	4.60839	1.92509e-15	4.21962e-13	84	1
SOCS2	7.21807	4.58694	1.9913e-15	4.3134e-13	85	1
RLN1	2.94712	6.544	2.46152e-15	5.26994e-13	86	1
PRIM2	6.5726	4.64995	2.7201e-15	5.75661e-13	87	1
AKAP4	-4.93801	10.7041	3.27097e-15	6.84376e-13	88	1
AFF3	7.75193	4.66654	3.50367e-15	7.24826e-13	89	1
SMCO4	7.3953	4.40197	3.81688e-15	7.80848e-13	90	1
C10orf62	1.70206	8.86995	4.31385e-15	8.7282e-13	91	1
RGS22	4.08102	6.17678	5.4267e-15	1.08605e-12	92	1
RPRD1A	8.4605	3.45699	6.91323e-15	1.36867e-12	93	1
ACAT2	7.71269	3.63028	9.59362e-15	1.87912e-12	94	1
TRAPPC13	7.00384	4.04605	9.88296e-15	1.91542e-12	95	1
PGK2	1.59012	8.54211	1.01243e-14	1.94175e-12	96	1
SEC14L2	6.58422	4.92885	1.03018e-14	1.95543e-12	97	1
ZBTB10	8.61053	4.38248	1.10043e-14	2.06746e-12	98	1
LELP1	-4.93801	10.7902	1.381e-14	2.56839e-12	99	1
CACNA2D1	4.7051	5.58368	1.40913e-14	2.59449e-12	100	1
PLPP1	6.45332	4.95499	1.78752e-14	3.2586e-12	101	1
RAB3B	9.55456	4.02799	2.14614e-14	3.87399e-12	102	1
PM20D2	8.79548	3.52786	2.1785e-14	3.89423e-12	103	1
GULP1	7.75358	3.67592	2.22393e-14	3.93721e-12	104	1
SPDEF	6.02688	5.55188	2.73262e-14	4.79172e-12	105	1
NME4	7.03543	3.92446	3.18998e-14	5.54094e-12	106	1
SLC2A12	4.34978	5.41204	3.96877e-14	6.82926e-12	107	1
CITED1	-4.93801	9.58905	5.80176e-14	9.89092e-12	108	1
HOXD13	2.48987	6.28272	5.86465e-14	9.90642e-12	109	1
SLC30A4	9.4283	4.01959	6.01933e-14	1.00753e-11	110	1
PABPC1L2B	1.10888	7.92397	6.41447e-14	1.06399e-11	111	1
SERP1	10.5795	3.77073	7.30204e-14	1.2004e-11	112	1
IFT57	7.18785	4.60957	7.76037e-14	1.26446e-11	113	1
GLRX2	5.31328	4.99641	1.07501e-13	1.73624e-11	114	1
PDE11A	7.17048	4.80619	1.09888e-13	1.75936e-11	115	1
TTC6	5.83386	4.87534	1.30837e-13	2.0767e-11	116	1
ELOVL2	3.54763	6.5348	1.45958e-13	2.2969e-11	117	1
STON1	7.00664	3.7935	1.56253e-13	2.43808e-11	118	1
TPD52L3	-4.93801	10.1237	1.63123e-13	2.50586e-11	119	1
C22orf42	1.13906	7.6342	1.63528e-13	2.50586e-11	120	1
SNAP91	3.22358	7.03444	1.6468e-13	2.50586e-11	121	1
LSM5	6.9489	3.28952	1.83189e-13	2.76465e-11	122	1
RASSF8	7.79414	3.83174	2.00293e-13	2.98849e-11	123	1
NRG4	3.78393	5.80646	2.01267e-13	2.98849e-11	124	1
FAM135A	9.33664	4.36653	2.29339e-13	3.36229e-11	125	1
GPD1L	8.53299	4.32799	2.30093e-13	3.36229e-11	126	1
SLC22A3	4.83353	5.02834	2.88431e-13	4.18156e-11	127	1
RAB27A	10.6072	3.73072	3.04089e-13	4.37413e-11	128	1
DNAH8	3.40551	6.19556	3.2087e-13	4.57973e-11	129	1
TSSK1B	-4.93801	10.1155	3.33872e-13	4.72865e-11	130	1
PTS	6.37733	3.85733	3.99511e-13	5.61511e-11	131	1
TGM4	5.95346	6.45637	4.61832e-13	6.44185e-11	132	1
PRUNE2	6.6596	5.11421	4.83096e-13	6.68779e-11	133	1
PATE1	1.4768	7.92877	5.76951e-13	7.92749e-11	134	1
ZNF613	6.57079	3.61401	6.20566e-13	8.4636e-11	135	1
FAM162A	7.72478	3.74283	6.53071e-13	8.84143e-11	136	1
SRP9	9.80189	3.97777	7.75854e-13	1.03515e-10	138	1
ACADL	5.55946	5.72039	7.98058e-13	1.05711e-10	139	1
PHOSPHO2	4.84733	5.22387	9.54428e-13	1.25521e-10	140	1
AGL	7.81025	3.30898	9.93163e-13	1.29689e-10	141	1
GLUD1	9.86074	3.64633	1.1305e-12	1.46583e-10	142	1
CHRNA2	3.05993	5.83836	1.24676e-12	1.60527e-10	143	1
ACSBG2	4.08667	6.81623	1.33155e-12	1.70254e-10	144	1
MAP6	4.5034	4.68854	1.40129e-12	1.77935e-10	145	1
NEXMIF	4.90735	4.78485	1.45751e-12	1.83806e-10	146	1
CCK	3.82249	5.66874	1.49512e-12	1.87267e-10	147	1
EID1	9.07745	3.99072	1.68615e-12	2.09766e-10	148	1
MPPED2	5.75793	4.2979	1.80918e-12	2.23562e-10	149	1
C3orf14	4.94013	5.20027	1.93103e-12	2.37028e-10	150	1
TSSK2	0.829693	9.70561	2.07237e-12	2.52692e-10	151	1
ZNF680	6.31488	3.65708	2.15118e-12	2.60092e-10	152	1
TNP1	-4.93801	10.0617	2.16131e-12	2.60092e-10	153	1
PBX3	6.94079	3.902	2.39763e-12	2.86657e-10	154	1
UBE2N	8.99048	3.09213	2.42245e-12	2.87755e-10	155	1
NANS	8.6348	3.83296	2.49163e-12	2.94076e-10	156	1
PROCA1	3.80029	5.25191	2.56877e-12	3.01249e-10	157	1
SGCD	2.95212	5.71532	2.77894e-12	3.23834e-10	158	1
SPATA3	2.2773	6.79694	2.92956e-12	3.3924e-10	159	1
TSTD1	6.83823	2.9394	2.99438e-12	3.44579e-10	160	1
NPY	3.99296	7.0875	3.40249e-12	3.89109e-10	161	1
SMAD9	8.28643	3.7521	3.59554e-12	4.08649e-10	162	1
NIPAL2	6.9587	2.99376	4.13388e-12	4.66951e-10	163	1
DEPDC1	6.14553	5.3151	4.2194e-12	4.73705e-10	164	1
UMAD1	6.64558	3.74857	4.61366e-12	5.14829e-10	165	1
PPCS	7.90829	3.35498	4.71555e-12	5.23028e-10	166	1
AZI2	7.64515	3.2622	5.20058e-12	5.73328e-10	167	1
TENM1	3.7514	5.26012	5.23132e-12	5.73328e-10	168	1
PRAC2	0.138406	8.42191	5.63465e-12	6.11785e-10	169	1
MYRIP	5.75882	4.80299	5.67333e-12	6.11785e-10	170	1
PDLIM5	11.0066	3.03519	5.6819e-12	6.11785e-10	171	1
AL034430.1	3.65388	5.39804	5.84507e-12	6.25694e-10	172	1
EPDR1	4.6056	4.88454	6.32066e-12	6.68886e-10	173	1
RFPL1	0.177665	9.32162	6.32121e-12	6.68886e-10	174	1
DLGAP1	5.67384	4.91983	6.80555e-12	7.16022e-10	175	1
COX20	8.78912	3.15152	7.66355e-12	8.01712e-10	176	1
TMEM230	8.98088	3.49214	7.90232e-12	8.2202e-10	177	1
NFIB	9.14752	3.62158	9.96074e-12	1.03032e-09	178	1
RWDD2A	6.59816	3.80359	1.03301e-11	1.06256e-09	179	1
PRDX3	9.04326	3.35457	1.15763e-11	1.18413e-09	180	1
USP14	9.03784	3.36255	1.27687e-11	1.29888e-09	181	1
NAPG	7.63913	2.94912	1.28458e-11	1.29954e-09	182	1
GOLPH3	9.61131	3.09958	1.29559e-11	1.30352e-09	183	1
FAM19A5	2.19559	5.84509	1.31781e-11	1.31867e-09	184	1
LRCH2	5.25758	5.34257	1.45722e-11	1.45029e-09	185	1
WDR61	6.70218	3.3175	1.56874e-11	1.54912e-09	186	1
RHOQ	9.30048	3.14074	1.57458e-11	1.54912e-09	187	1
MCEE	5.60717	3.91629	1.58177e-11	1.54912e-09	188	1
SMS	9.38155	3.91275	1.80197e-11	1.75544e-09	189	1
GTF3C6	7.3627	3.5217	2.02783e-11	1.96508e-09	190	1
SPINK2	0.95087	7.32217	2.12404e-11	2.04753e-09	191	1
GPR160	7.9945	3.29726	2.37412e-11	2.27668e-09	192	1
SCOC	8.87631	4.15548	2.39115e-11	2.28114e-09	193	1
VBP1	7.17425	3.4844	2.51699e-11	2.38881e-09	194	1
FLYWCH2	4.44681	4.113	2.57533e-11	2.43164e-09	195	1
ALDH9A1	8.14446	3.03635	2.82038e-11	2.64943e-09	196	1
CLGN	1.96361	5.98598	2.9822e-11	2.78723e-09	197	1
NPDC1	4.70365	4.34437	3.08293e-11	2.86681e-09	198	1
LIFR	8.35226	4.26195	3.38622e-11	3.13302e-09	199	1
POLR2K	6.65082	3.56213	3.64957e-11	3.3598e-09	200	1
CBLL1	7.86009	3.32489	3.72575e-11	3.41286e-09	201	1
ARHGAP6	7.10707	4.59582	4.15259e-11	3.78502e-09	202	1
ADI1	9.92878	3.00151	4.37763e-11	3.97049e-09	203	1
ZNF649	5.94991	4.05734	4.43029e-11	3.99855e-09	204	1
MTMR2	7.94033	3.93686	4.49556e-11	4.03767e-09	205	1
ALDH3A2	8.38597	3.83666	4.72949e-11	4.22715e-09	206	1
ABHD1	-0.161542	9.079	4.79482e-11	4.26484e-09	207	1
PPP1R7	7.3269	3.0671	4.84565e-11	4.28933e-09	208	1
PPP3CA	9.81563	3.6477	4.87643e-11	4.29592e-09	209	1
HOXA9	5.07465	4.3675	4.94624e-11	4.31905e-09	210	1
HDHD2	6.84143	3.78942	4.9496e-11	4.31905e-09	211	1
SNRPN	8.33224	3.27747	5.10737e-11	4.43571e-09	212	1
UBE2E1	7.7858	3.08867	5.7724e-11	4.98974e-09	213	1
SYT7	5.91076	4.35848	6.08463e-11	5.23505e-09	214	1
LYPLA1	8.87838	3.18811	6.53668e-11	5.59783e-09	215	1
LRRC7	1.78296	6.60537	6.81794e-11	5.78743e-09	216	1
ZNF350	7.17809	3.31527	6.82094e-11	5.78743e-09	217	1
PGM3	7.90938	4.40184	7.34046e-11	6.19966e-09	218	1
UBQLN3	-4.93801	9.24947	7.50407e-11	6.3089e-09	219	1
PLCB1	7.12318	3.13202	7.6525e-11	6.40444e-09	220	1
GGPS1	8.00536	2.77887	8.07961e-11	6.7313e-09	221	1
ARL5A	9.08116	3.62817	8.56701e-11	7.10521e-09	222	1
TBL1Y	1.60893	5.76191	9.37065e-11	7.73366e-09	223	1
PHLDA2	6.51032	4.18876	9.40876e-11	7.73366e-09	224	1
AR	7.28462	4.44748	9.95522e-11	8.14646e-09	225	1
SPTSSA	7.52182	2.78917	1.07359e-10	8.74642e-09	226	1
ANKRD29	3.38781	5.0534	1.21575e-10	9.86097e-09	227	1
CYP39A1	3.83071	4.97841	1.22675e-10	9.90654e-09	228	1
COL9A1	0.738899	7.57304	1.31099e-10	1.04947e-08	230	1
KIF1A	3.23252	5.21899	1.39122e-10	1.10888e-08	231	1
CCDC110	2.78575	5.47073	1.44411e-10	1.14608e-08	232	1
HSPE1	8.83859	3.45695	1.45411e-10	1.14906e-08	233	1
ATP6V1G1	9.65405	3.29121	1.58295e-10	1.24552e-08	234	1
TRPV6	5.13517	5.39817	1.65806e-10	1.29907e-08	235	1
FAM199X	8.27752	2.94077	1.6987e-10	1.32527e-08	236	1
APELA	6.00312	3.69714	1.77238e-10	1.37692e-08	237	1
NT5DC1	7.13293	3.6828	1.8567e-10	1.43637e-08	238	1
ODF1	1.97911	6.50308	1.87091e-10	1.43797e-08	239	1
ZNF532	8.85568	4.02698	1.8744e-10	1.43797e-08	240	1
BEND4	6.1546	6.17092	1.95786e-10	1.49577e-08	241	1
NDUFC1	7.72667	3.43726	1.97165e-10	1.50008e-08	242	1
PRPS2	7.0123	3.45044	2.1262e-10	1.61102e-08	243	1
BORCS7	8.84562	3.00597	2.27648e-10	1.71781e-08	244	1
LAMTOR5	7.99618	2.70453	2.47163e-10	1.85745e-08	245	1
DNASE2B	2.18718	6.43704	2.50295e-10	1.87334e-08	246	1
UNC5D	2.97953	5.72304	2.86933e-10	2.13887e-08	247	1
SYTL4	8.48809	3.17462	3.49445e-10	2.59179e-08	248	1
ANAPC13	7.94215	3.05839	3.50509e-10	2.59179e-08	249	1
SYT1	2.68682	5.30029	3.53391e-10	2.60265e-08	250	1
RBM18	7.16376	3.09273	3.84816e-10	2.8228e-08	251	1
SHISA6	1.01373	6.54713	4.26144e-10	3.08904e-08	254	1
COG5	7.94495	2.81562	4.45863e-10	3.2193e-08	255	1
ANKRD7	1.92391	6.54712	4.5615e-10	3.26795e-08	257	1
PABPC1L2A	2.52456	5.52961	4.62399e-10	3.29988e-08	258	1
PSAT1	5.48249	4.52657	4.65659e-10	3.31032e-08	259	1
SEC61B	7.61044	2.98403	4.94779e-10	3.5038e-08	260	1
SHLD3	3.59415	4.35731	4.98936e-10	3.5197e-08	261	1
ATG5	7.95617	2.89733	5.58306e-10	3.90856e-08	263	1
FEV	1.60887	5.8446	5.99205e-10	4.179e-08	264	1
DPY30	6.9053	3.39344	6.20682e-10	4.31245e-08	265	1
ATP5MF	7.82394	3.02005	6.40058e-10	4.43036e-08	266	1
COPRS	6.11327	4.43657	6.44365e-10	4.44346e-08	267	1
ZNF697	5.89674	3.46152	6.7333e-10	4.62588e-08	268	1
PYURF	7.56634	2.92938	7.1392e-10	4.88651e-08	269	1
HMGB4	0.241817	8.62873	7.27022e-10	4.93945e-08	271	1
PYGO1	7.39663	2.90365	7.52327e-10	5.09259e-08	272	1
TMEM14C	7.98284	3.98256	7.73763e-10	5.20675e-08	273	1
TTLL7	7.28607	3.75768	7.74848e-10	5.20675e-08	274	1
IMPACT	7.46674	3.32648	7.92041e-10	5.30293e-08	275	1
TBCA	8.22407	2.93465	8.1026e-10	5.40525e-08	276	1
SPOCK3	1.89745	6.61461	8.25041e-10	5.48399e-08	277	1
TAF9B	6.82881	3.95015	8.47231e-10	5.61123e-08	278	1
FSCB	-4.93801	9.80155	8.63727e-10	5.69998e-08	279	1
CSRP2	4.80929	4.88919	8.73702e-10	5.74522e-08	280	1
TEX44	-4.93801	9.25724	8.86519e-10	5.78815e-08	282	1
SC5D	6.16288	3.5644	9.15464e-10	5.95602e-08	283	1
TCP11	3.20939	5.75696	9.74244e-10	6.31612e-08	284	1
PARK7	8.35894	3.14633	1.03871e-09	6.71045e-08	285	1
SRP14	9.1779	2.89283	1.11225e-09	7.16038e-08	286	1
KIF5C	6.11805	4.21379	1.15075e-09	7.38244e-08	287	1
CNTD1	0.732482	6.73497	1.17387e-09	7.50302e-08	288	1
CAMK1	5.1511	3.83778	1.1777e-09	7.50302e-08	289	1
DACH2	1.83777	5.50719	1.19517e-09	7.58809e-08	290	1
PLPP5	6.70508	2.86353	1.21958e-09	7.71646e-08	291	1
TAF13	6.93609	3.37983	1.22679e-09	7.73551e-08	292	1
CREBL2	8.9249	3.29645	1.3963e-09	8.77432e-08	293	1
NME5	3.50918	4.35408	1.40112e-09	8.77466e-08	294	1
ROPN1B	-4.93801	8.82467	1.42429e-09	8.88951e-08	295	1
COX16	7.02734	3.02816	1.43223e-09	8.90884e-08	296	1
SIX1	4.73062	4.90167	1.44175e-09	8.9379e-08	297	1
ALG13	7.23967	3.03585	1.44746e-09	8.94314e-08	298	1
LIN7C	9.3441	3.19211	1.49224e-09	9.18903e-08	299	1
UBE2J1	9.95482	3.24544	1.50579e-09	9.22584e-08	300	1
TRIQK	8.17579	3.5581	1.50824e-09	9.22584e-08	301	1
SMIM15	7.65107	3.4066	1.51576e-09	9.24113e-08	302	1
CREB3L4	4.49219	4.33797	1.54139e-09	9.36636e-08	303	1
UBE2Q2	8.21069	3.2381	1.59238e-09	9.64436e-08	304	1
ABHD10	6.86031	3.23392	1.65867e-09	9.99962e-08	305	1
CNTNAP2	6.97394	3.35988	1.66254e-09	9.99962e-08	306	1
VASH2	2.60231	4.42617	1.67071e-09	9.99962e-08	307	1
GMNN	6.35017	3.97245	1.67276e-09	9.99962e-08	308	1
YWHAQ	9.72027	3.40486	1.68541e-09	1.00322e-07	309	1
INTS10	7.66636	2.63948	1.6891e-09	1.00322e-07	310	1
TCEAL9	7.20799	3.95142	1.83191e-09	1.08454e-07	311	1
PSMA2	7.90714	3.11619	1.91277e-09	1.12517e-07	313	1
WDR87	-4.93801	9.06723	1.9461e-09	1.14114e-07	314	1
HPRT1	6.5756	2.7186	1.97131e-09	1.15224e-07	315	1
UBA5	7.24199	3.33637	2.00745e-09	1.16966e-07	316	1
ACSM1	3.43962	5.10351	2.02496e-09	1.17614e-07	317	1
TWISTNB	6.65147	3.10211	2.045e-09	1.18404e-07	318	1
PYROXD1	7.22974	2.5876	2.17356e-09	1.25453e-07	319	1
FAM81A	4.27697	4.48172	2.20684e-09	1.26976e-07	320	1
MOCS2	7.18585	3.27117	2.21694e-09	1.2716e-07	321	1
TBC1D4	7.47718	2.86773	2.26957e-09	1.29774e-07	322	1
DPP4	7.08142	4.58565	2.30692e-09	1.31502e-07	323	1
RAB18	9.31671	3.09717	2.38685e-09	1.35638e-07	324	1
NIPSNAP2	7.54896	3.2389	2.47424e-09	1.40172e-07	325	1
KBTBD11	7.25217	3.16368	2.4863e-09	1.40422e-07	326	1
HOMER2	9.71924	3.44721	2.84247e-09	1.60048e-07	327	1
RAB4A	8.09854	3.83056	2.85298e-09	1.6015e-07	328	1
LMAN1L	1.87063	5.49085	2.99254e-09	1.67473e-07	329	1
PLEKHH1	7.35343	2.8126	3.02099e-09	1.68553e-07	330	1
MAP9	6.99197	4.22396	3.08879e-09	1.71815e-07	331	1
UFM1	9.0172	3.37902	3.1019e-09	1.72025e-07	332	1
PCLO	7.8095	4.35542	3.24443e-09	1.79389e-07	333	1
AOX1	7.26895	4.83906	3.43037e-09	1.89102e-07	334	1
MRFAP1L1	7.38039	2.4972	3.4676e-09	1.90584e-07	335	1
NUS1	8.20449	2.98048	3.4941e-09	1.91468e-07	336	1
IGSF5	3.29083	5.04748	3.81096e-09	2.07596e-07	338	1
TMEM254	5.53439	3.42933	3.8769e-09	2.10565e-07	339	1
YBX2	1.34293	6.7741	4.02234e-09	2.17822e-07	340	1
SVIP	8.6477	2.99851	4.05761e-09	2.19087e-07	341	1
VAMP4	6.79228	3.19771	4.12144e-09	2.21081e-07	343	1
AADAT	5.51545	4.22879	4.13056e-09	2.21081e-07	344	1
IKZF5	7.0934	2.76942	4.47743e-09	2.37575e-07	347	1
RGS7BP	3.84992	4.55543	4.55648e-09	2.40488e-07	348	1
PREPL	8.27213	2.97511	4.55845e-09	2.40488e-07	349	1
CHCHD2	9.22709	2.92344	4.65335e-09	2.44095e-07	351	1
PPM1H	7.95193	3.53673	4.78527e-09	2.50302e-07	352	1
SLCO6A1	-4.93801	8.42343	5.22824e-09	2.72698e-07	353	1
ZNF385B	5.23513	4.6642	5.29113e-09	2.7477e-07	354	1
AC012215.1	1.21626	5.98461	5.29781e-09	2.7477e-07	355	1
ARL1	8.53965	3.53147	5.32795e-09	2.75557e-07	356	1
BICD1	7.14344	3.42895	5.44373e-09	2.80756e-07	357	1
2022-09-03	2.58504	5.01646	5.5013e-09	2.82933e-07	358	1
ACADSB	8.54616	2.63647	5.60204e-09	2.87311e-07	359	1
BCCIP	6.86744	2.91589	5.79147e-09	2.95629e-07	360	1
NDRG3	8.26894	2.89946	6.21014e-09	3.15859e-07	362	1
PHF7	6.53287	3.81494	6.27284e-09	3.1762e-07	363	1
DACH1	6.31743	3.41483	6.27926e-09	3.1762e-07	364	1
EIF1AX	9.2847	3.02905	6.48254e-09	3.26084e-07	366	1
MSI2	8.72679	3.09755	6.50929e-09	3.26084e-07	367	1
IDE	7.81621	3.20489	6.51744e-09	3.26084e-07	368	1
SDHAF3	5.93588	3.41764	6.58348e-09	3.28496e-07	369	1
ELK4	9.8404	3.20071	7.47997e-09	3.7222e-07	370	1
CABS1	-4.93801	8.74608	8.21327e-09	4.07609e-07	371	1
THUMPD1	8.28963	3.00276	8.47885e-09	4.18532e-07	373	1
RPS26	10.2275	2.86958	8.67713e-09	4.27174e-07	374	1
SHTN1	7.44137	3.0664	8.70034e-09	4.27175e-07	375	1
NSMCE4A	6.56723	2.65566	8.80724e-09	4.31257e-07	376	1
C9orf152	5.89647	4.34301	8.83031e-09	4.31257e-07	377	1
CENPN	5.40847	3.85365	9.18658e-09	4.47469e-07	378	1
RAB2A	9.41943	2.88488	9.60515e-09	4.66623e-07	379	1
MZT1	6.47736	3.88713	9.63118e-09	4.66656e-07	380	1
PRKAA2	6.85277	2.81098	1.02279e-08	4.94267e-07	381	1
SHLD2	8.13523	3.32765	1.04544e-08	5.03892e-07	382	1
CMPK1	10.1598	3.28647	1.1034e-08	5.29056e-07	384	1
ENOPH1	7.01909	3.52593	1.1093e-08	5.30505e-07	385	1
STK39	8.47958	2.89722	1.11467e-08	5.3169e-07	386	1
SOD1	8.49815	3.29501	1.13893e-08	5.4186e-07	387	1
CBR4	6.2967	2.7566	1.15817e-08	5.49591e-07	388	1
PIFO	5.03611	4.43277	1.18008e-08	5.58549e-07	389	1
C1D	7.64845	2.68343	1.18939e-08	5.61515e-07	390	1
TEX38	0.157849	8.23981	1.23413e-08	5.81146e-07	391	1
SCD	7.79887	2.36945	1.35551e-08	6.36676e-07	392	1
UCHL5	7.55979	2.83417	1.36375e-08	6.37969e-07	393	1
PEX7	5.72022	3.24773	1.3652e-08	6.37969e-07	394	1
CARTPT	0.487723	7.47397	1.39056e-08	6.46539e-07	396	1
RWDD4	6.72424	3.15185	1.39914e-08	6.48892e-07	397	1
MOAP1	7.63789	2.39567	1.4139e-08	6.54091e-07	398	1
GRK3	8.59807	2.78767	1.46857e-08	6.77335e-07	399	1
RPS6KC1	7.29965	2.49046	1.47151e-08	6.77335e-07	400	1
C15orf65	2.90471	4.80534	1.52346e-08	6.995e-07	401	1
SCRN3	6.64397	3.19342	1.65203e-08	7.52272e-07	404	1
MKKS	6.68211	3.31532	1.65474e-08	7.52272e-07	405	1
HMGN1	9.59534	2.97908	1.67287e-08	7.58643e-07	406	1
TMEM251	5.79307	4.06269	1.72105e-08	7.77721e-07	407	1
AKT3	8.33968	3.24169	1.72339e-08	7.77721e-07	408	1
NUDT10	2.78531	4.9416	1.78308e-08	8.0269e-07	409	1
TPPP2	1.08205	6.80088	1.85574e-08	8.31337e-07	411	1
EBF4	3.91967	4.06549	1.87658e-08	8.38632e-07	412	1
GPR158	1.09943	5.90825	1.92871e-08	8.5984e-07	413	1
TTLL6	1.93875	5.40353	1.95452e-08	8.69244e-07	414	1
MROH2B	-4.93801	8.59919	1.96596e-08	8.72225e-07	415	1
NDUFA5	8.42331	3.55537	1.99367e-08	8.82392e-07	416	1
CBSL	4.50134	3.95173	2.00364e-08	8.84678e-07	417	1
KIAA1143	8.46035	2.70175	2.02784e-08	8.9322e-07	418	1
CHCHD1	5.81433	3.1321	2.0388e-08	8.95904e-07	419	1
JPT2	8.90898	3.18974	2.08405e-08	9.13606e-07	420	1
PRKD1	6.46625	3.89879	2.10352e-08	9.19955e-07	421	1
NTAN1	6.70714	3.06752	2.16213e-08	9.43346e-07	422	1
RCHY1	7.4889	2.38197	2.17744e-08	9.46664e-07	423	1
KIAA1841	6.82247	2.47667	2.18002e-08	9.46664e-07	424	1
ACLY	9.21951	2.54654	2.20716e-08	9.56193e-07	425	1
RBBP7	7.83544	2.82476	2.25009e-08	9.72506e-07	426	1
FBXO8	6.30915	2.69907	2.38594e-08	1.0264e-06	428	1
ADH5	8.96778	3.4743	2.52314e-08	1.08289e-06	429	1
GNMT	3.80329	5.25409	2.5391e-08	1.08721e-06	430	1
PEX19	7.37437	2.73178	2.54805e-08	1.08851e-06	431	1
TTC3	9.88888	2.89392	2.58638e-08	1.10233e-06	432	1
TWF1	9.16641	2.9456	2.62215e-08	1.11499e-06	433	1
CSNKA2IP	-4.93801	8.51507	2.64402e-08	1.11953e-06	434	1
HIGD1A	8.64607	2.92388	2.65203e-08	1.11953e-06	435	1
C6orf201	0.0514097	7.27879	2.82803e-08	1.18719e-06	438	1
HSD17B4	8.70041	2.8802	2.83064e-08	1.18719e-06	439	1
MRPS14	5.93999	3.55603	2.85142e-08	1.19319e-06	440	1
VPS54	7.96212	2.59833	2.88991e-08	1.20655e-06	441	1
COPS8	6.95582	2.86932	2.89693e-08	1.20675e-06	442	1
ATE1	8.11745	2.74276	2.91261e-08	1.20809e-06	443	1
SUB1	8.86893	2.9376	2.91328e-08	1.20809e-06	444	1
SLC39A10	6.82301	3.33876	2.99832e-08	1.24056e-06	445	1
PAQR3	5.26871	3.74646	3.0457e-08	1.25734e-06	446	1
VGLL3	10.9862	4.16044	3.13245e-08	1.28738e-06	448	1
TBATA	-4.93801	8.54333	3.23655e-08	1.3272e-06	449	1
DSTN	10.6078	3.12581	3.33935e-08	1.36632e-06	450	1
STEAP2	9.27393	3.42762	3.36615e-08	1.37118e-06	452	1
SLC38A11	1.67486	5.69091	3.42916e-08	1.39377e-06	453	1
AC010325.1	-4.93801	8.47883	3.48575e-08	1.41365e-06	454	1
BBS4	5.44386	3.17994	3.65809e-08	1.48028e-06	455	1
PCDHB5	-4.93801	8.00548	3.69926e-08	1.49366e-06	456	1
TMEM26	-4.93801	7.96984	3.76252e-08	1.51588e-06	457	1
GNPAT	7.54159	2.44343	3.844e-08	1.54532e-06	458	1
C1orf21	8.25383	3.79854	3.87486e-08	1.55151e-06	459	1
CDK2AP1	8.28056	3.23359	3.87623e-08	1.55151e-06	460	1
CWH43	4.38673	4.11234	3.89379e-08	1.55515e-06	461	1
SHCBP1L	-0.499972	8.40213	3.94313e-08	1.57145e-06	462	1
NDUFB4	8.33412	2.81693	4.00591e-08	1.59302e-06	463	1
DNAJC19	6.55495	3.29796	4.11492e-08	1.63284e-06	464	1
DLGAP2	0.89717	5.65179	4.13526e-08	1.63583e-06	465	1
FOXA1	8.63348	4.61671	4.17399e-08	1.64564e-06	467	1
SCP2	9.2946	2.9771	4.21849e-08	1.65963e-06	468	1
RFX4	0.0414339	8.00698	4.29224e-08	1.68146e-06	470	1
MAOA	8.19712	3.20496	4.32458e-08	1.69053e-06	471	1
RWDD1	6.64261	2.61541	4.47883e-08	1.74712e-06	472	1
DDX4	-4.93801	8.35084	4.52743e-08	1.75863e-06	474	1
KLHL10	-4.93801	8.27464	4.59004e-08	1.7792e-06	475	1
CIAO2A	7.4144	2.66928	4.92699e-08	1.9018e-06	477	1
FKBP3	7.55925	3.06716	4.96002e-08	1.91054e-06	478	1
COA6	5.12279	3.57144	4.98316e-08	1.91477e-06	479	1
BZW1	10.8954	2.52439	4.99179e-08	1.91477e-06	480	1
CHMP2B	8.64911	2.89561	5.11945e-08	1.95559e-06	482	1
GFPT1	9.94529	2.61375	5.22224e-08	1.99072e-06	483	1
ZNF75D	6.17213	2.78928	5.30529e-08	2.0182e-06	484	1
CATSPERZ	-4.93801	8.71229	5.4319e-08	2.06211e-06	485	1
FAM169A	6.48875	3.25939	5.44942e-08	2.0645e-06	486	1
OSBPL6	5.63875	2.82572	5.71271e-08	2.1598e-06	487	1
RCAN2	3.66121	4.45608	5.90844e-08	2.22736e-06	488	1
CEP70	6.81675	3.36164	5.91947e-08	2.22736e-06	489	1
FUNDC2	6.96052	2.72337	5.99227e-08	2.24704e-06	491	1
PRKCI	8.333	3.05936	6.04646e-08	2.26275e-06	492	1
PSMA4	8.14167	2.71531	6.09227e-08	2.27527e-06	493	1
UQCRQ	8.17716	3.36036	6.22143e-08	2.3188e-06	494	1
MROH7	4.06764	4.34152	6.36887e-08	2.36896e-06	495	1
BTBD1	7.93495	2.85875	6.44525e-08	2.39254e-06	496	1
RFK	7.86042	2.7108	6.64155e-08	2.46045e-06	497	1
CRISP1	-4.93801	8.19951	6.68657e-08	2.47215e-06	498	1
TMEM178B	3.57878	4.42636	6.84525e-08	2.52575e-06	499	1
TUBA3E	-0.263492	7.51924	7.07152e-08	2.60402e-06	500	1
BEX5	2.84046	4.17152	7.1661e-08	2.63358e-06	501	1
KLF9	7.51156	2.78614	7.23778e-08	2.65462e-06	502	1
ZCRB1	6.87402	2.87109	7.29726e-08	2.67112e-06	503	1
SCGB1D2	1.32168	5.63465	7.34671e-08	2.68388e-06	504	1
POTEG	3.52056	4.72629	7.56628e-08	2.75862e-06	505	1
GPN3	5.90989	2.88218	8.01099e-08	2.91499e-06	506	1
MTX2	6.2878	3.87619	8.25374e-08	2.99149e-06	508	1
APIP	6.06731	3.12658	8.36747e-08	3.02319e-06	509	1
HSBP1	9.62227	2.39192	8.40411e-08	3.02319e-06	510	1
APOO	4.57999	3.28799	8.40688e-08	3.02319e-06	511	1
MINOS1	8.9618	2.70547	8.40688e-08	3.02319e-06	512	1
LCA5L	2.78006	4.83513	8.62249e-08	3.09468e-06	513	1
ZNF91	9.61412	2.94269	8.85296e-08	3.17122e-06	514	1
SUMO1	7.60649	2.33319	8.95001e-08	3.19423e-06	515	1
PSMD14	7.1889	3.06798	9.41814e-08	3.3541e-06	517	1
ARL14EP	6.99468	2.57426	9.50041e-08	3.37686e-06	518	1
ZNF813	7.63387	2.30002	9.78381e-08	3.46873e-06	519	1
MAPK9	7.80111	2.48556	9.79656e-08	3.46873e-06	520	1
NUDT11	4.37887	4.80216	9.91567e-08	3.50143e-06	521	1
COX17	7.10085	2.82716	9.92693e-08	3.50143e-06	522	1
SMAD4	9.34308	2.58601	9.94841e-08	3.5023e-06	523	1
MTFP1	2.14817	4.30299	1.01409e-07	3.5599e-06	524	1
PRR30	-4.93801	8.48234	1.01507e-07	3.5599e-06	525	1
TMA7	8.85011	2.47495	1.02768e-07	3.59045e-06	527	1
MRPL36	5.1591	3.45651	1.04621e-07	3.64136e-06	529	1
ADAD1	-4.93801	8.19207	1.07445e-07	3.73258e-06	530	1
CATIP	2.45448	4.92167	1.15894e-07	4.01099e-06	532	1
PNRC2	9.99624	2.84027	1.18279e-07	4.07672e-06	533	1
SLC39A6	6.48948	3.18202	1.20274e-07	4.13151e-06	536	1
CAPS2	2.32466	4.01073	1.21281e-07	4.15262e-06	537	1
NUDT12	7.34508	3.87804	1.2134e-07	4.15262e-06	538	1
BEST3	1.52704	4.75085	1.2338e-07	4.19902e-06	541	1
POLI	7.22433	2.70203	1.25599e-07	4.26665e-06	542	1
RAB27B	10.3245	3.73723	1.324e-07	4.48941e-06	543	1
GMNC	0.787355	5.80329	1.32972e-07	4.5005e-06	544	1
VPS36	7.22939	2.59645	1.33867e-07	4.52234e-06	545	1
PRRT1B	-0.691363	6.93473	1.34108e-07	4.52234e-06	546	1
C11orf71	4.9569	2.9729	1.37713e-07	4.63541e-06	547	1
MTERF4	5.99436	2.57559	1.40069e-07	4.70612e-06	548	1
C2CD6	-0.409274	7.49891	1.4095e-07	4.72709e-06	549	1
TMEM263	8.45187	2.98566	1.42098e-07	4.75691e-06	550	1
ATP5IF1	7.67603	2.63902	1.43201e-07	4.78514e-06	551	1
ZNF614	6.88354	2.97851	1.43691e-07	4.79281e-06	552	1
TCEAL1	5.63132	3.68087	1.44336e-07	4.80562e-06	553	1
GPM6A	8.31518	3.33096	1.49743e-07	4.97002e-06	554	1
RAB9B	2.96256	4.49562	1.53266e-07	5.07227e-06	556	1
RIMS1	7.12443	4.44651	1.53446e-07	5.07227e-06	557	1
FAM84A	8.59983	3.97329	1.54504e-07	5.09807e-06	558	1
BNIP3	9.3878	2.72479	1.55502e-07	5.11401e-06	559	1
TC2N	8.51629	2.96295	1.55542e-07	5.11401e-06	560	1
LDLRAD4	6.92499	3.636	1.56656e-07	5.13231e-06	562	1
MAB21L1	-0.038654	6.65982	1.57471e-07	5.14071e-06	564	1
TTBK2	7.63856	2.31685	1.66018e-07	5.37417e-06	568	1
CCDC74B	3.69787	4.41895	1.66082e-07	5.37417e-06	569	1
FAM217A	-4.93801	8.13269	1.69111e-07	5.46257e-06	570	1
ELL2	9.43798	3.03527	1.709e-07	5.51071e-06	571	1
PPP3R2	-4.93801	8.10802	1.71325e-07	5.51423e-06	572	1
SNRNP27	6.37804	2.6194	1.71608e-07	5.51423e-06	573	1
BMI1	8.29236	3.21001	1.7826e-07	5.71799e-06	574	1
JAKMIP1	3.25815	5.0413	1.79455e-07	5.7463e-06	575	1
GFM1	6.36874	2.50611	1.8046e-07	5.76845e-06	576	1
MYH7B	2.57401	4.89751	1.85367e-07	5.91505e-06	577	1
BSN	2.74809	4.12461	1.89319e-07	6.0222e-06	578	1
ANKRD13C	7.05523	2.7663	1.89379e-07	6.0222e-06	579	1
UBL4B	-4.93801	8.30092	1.91691e-07	6.08089e-06	580	1
PAPOLB	1.10495	5.78821	1.91886e-07	6.08089e-06	581	1
THYN1	6.10962	2.56711	1.97988e-07	6.2635e-06	582	1
C3orf22	-0.307448	8.3514	1.99138e-07	6.28909e-06	583	1
TIMP4	0.981972	4.99291	2.04483e-07	6.4358e-06	585	1
RRAGB	5.54463	3.22332	2.05804e-07	6.46632e-06	586	1
ZNF704	8.49487	2.94106	2.06558e-07	6.47894e-06	587	1
IL1R1	9.92402	2.74584	2.08685e-07	6.53455e-06	588	1
TRNT1	6.64711	2.69394	2.11966e-07	6.62467e-06	589	1
RABL3	6.98051	2.27138	2.1688e-07	6.75667e-06	591	1
FATE1	-4.93801	8.25441	2.19784e-07	6.83557e-06	592	1
TMEM31	0.344502	6.33059	2.24576e-07	6.95614e-06	593	1
SESN1	7.04928	2.8454	2.24794e-07	6.95614e-06	595	1
TIMM10B	7.92275	2.2823	2.27541e-07	7.02934e-06	596	1
POLR2M	8.14726	3.041	2.28369e-07	7.04311e-06	597	1
MYCBP	6.69733	2.43175	2.32298e-07	7.1523e-06	598	1
UAP1	7.68293	2.90885	2.33268e-07	7.17017e-06	599	1
GMFB	8.51405	2.75137	2.35311e-07	7.22091e-06	600	1
GAPDHS	-4.93801	8.68355	2.37825e-07	7.28592e-06	601	1
COMMD10	6.6504	3.0042	2.38927e-07	7.30752e-06	602	1
ENPP5	4.27981	4.26418	2.42557e-07	7.40624e-06	603	1
C8orf88	4.63053	4.29868	2.43348e-07	7.41808e-06	604	1
EFR3A	9.00376	2.32773	2.48034e-07	7.54844e-06	605	1
HLTF	7.11349	3.11867	2.50497e-07	7.61082e-06	606	1
HIST1H2BA	1.15892	6.20268	2.51165e-07	7.61854e-06	607	1
NIPSNAP3A	6.69312	3.05866	2.60956e-07	7.9025e-06	608	1
KCNN2	4.11545	4.16167	2.63505e-07	7.96007e-06	609	1
TBL1XR1	10.7244	2.61666	2.63722e-07	7.96007e-06	610	1
CNTN2	-4.93801	8.45608	2.64523e-07	7.97118e-06	611	1
CENPX	5.6321	3.42729	2.67762e-07	8.0556e-06	612	1
NDUFAF8	6.21466	3.16863	2.72286e-07	8.17836e-06	613	1
CCDC149	6.03212	2.73694	2.79408e-07	8.37859e-06	614	1
SCFD1	7.89275	2.44502	2.87774e-07	8.61543e-06	615	1
ANKRD18B	1.65632	4.44315	2.91992e-07	8.72753e-06	616	1
FKBP5	9.27418	2.79778	2.92746e-07	8.73587e-06	617	1
PRKAA1	8.96726	2.30661	2.99167e-07	8.89864e-06	619	1
LRRC24	2.30512	4.31465	3.01029e-07	8.93959e-06	620	1
CFAP206	2.6915	4.4319	3.03594e-07	9.00123e-06	621	1
SERP2	2.38246	4.05129	3.05206e-07	9.03449e-06	622	1
ERI2	6.21983	2.76881	3.05771e-07	9.0367e-06	623	1
FAM3B	4.63045	3.91454	3.15599e-07	9.29731e-06	625	1
GTF3A	7.11624	2.60953	3.1679e-07	9.31749e-06	626	1
C5orf22	6.85253	2.70443	3.21325e-07	9.41298e-06	628	1
SELENOH	7.75734	2.20707	3.21834e-07	9.41298e-06	629	1
NDUFB3	7.17548	2.76883	3.22082e-07	9.41298e-06	630	1
CCDC138	4.70214	2.94067	3.27333e-07	9.55127e-06	631	1
PQLC2L	0.543178	5.87626	3.375e-07	9.83236e-06	632	1
OXCT2	-0.265517	7.78643	3.51979e-07	1.02057e-05	635	1
TKTL2	-0.320418	7.50426	3.55616e-07	1.02899e-05	636	1
OXCT1	6.12428	2.9155	3.55998e-07	1.02899e-05	637	1
MICU3	4.24331	4.09061	3.56625e-07	1.02918e-05	638	1
RTRAF	7.74669	2.50639	3.67529e-07	1.05899e-05	639	1
EEF1AKMT2	5.98739	2.43777	3.72426e-07	1.07142e-05	640	1
SPZ1	-4.93801	8.11479	3.74987e-07	1.07711e-05	641	1
SOX14	-4.93801	7.42296	3.77088e-07	1.08145e-05	642	1
DMRTA1	4.89766	4.29326	3.7865e-07	1.08425e-05	643	1
APPBP2	8.29431	2.44139	3.87812e-07	1.10532e-05	646	1
TMEM42	3.9924	3.70955	4.04911e-07	1.14553e-05	650	1
AC022414.1	-4.93801	7.95148	4.17713e-07	1.17959e-05	652	1
NARS	7.93332	2.25965	4.25693e-07	1.19845e-05	654	1
GNG4	9.10906	2.35349	4.47233e-07	1.25717e-05	655	1
BANF1	6.86768	2.44878	4.5058e-07	1.26464e-05	656	1
PSMA1	7.65677	2.54273	4.6707e-07	1.30893e-05	657	1
CCT6B	3.98799	3.24803	4.77472e-07	1.33605e-05	658	1
PYM1	5.66915	2.64692	4.83662e-07	1.35132e-05	659	1
CYB5B	7.05531	2.2984	4.89814e-07	1.36643e-05	660	1
PPP2CB	8.84164	2.62238	4.96236e-07	1.38225e-05	661	1
TSTD3	3.85504	3.89695	5.00593e-07	1.39228e-05	662	1
PSMC2	7.30869	2.96921	5.01362e-07	1.39232e-05	663	1
ATP5MD	7.83392	2.9753	5.09168e-07	1.41187e-05	664	1
FOLH1	7.1237	4.33959	5.14665e-07	1.42349e-05	665	1
RAPH1	7.96068	2.85014	5.17871e-07	1.42954e-05	667	1
NAT1	5.26652	3.30142	5.24852e-07	1.44664e-05	668	1
KIF17	1.37193	6.23104	5.33545e-07	1.46621e-05	670	1
COMMD3	6.07565	3.29548	5.37063e-07	1.47149e-05	672	1
POTEC	-4.93801	7.37885	5.50168e-07	1.50515e-05	673	1
MPC1	6.81949	2.58142	5.5391e-07	1.51145e-05	674	1
MINDY3	7.13152	2.34075	5.55612e-07	1.5133e-05	676	1
TMEM14B	8.37655	2.47292	5.63777e-07	1.53327e-05	677	1
ZNF770	8.76363	2.65857	5.7093e-07	1.55044e-05	678	1
PPP1R2	7.9644	2.15549	5.73315e-07	1.55462e-05	679	1
NDUFA1	7.28109	2.61001	5.86248e-07	1.58735e-05	680	1
HMGN2	10.3706	2.43381	6.01589e-07	1.62535e-05	681	1
WDR41	6.87972	2.37035	6.0234e-07	1.62535e-05	682	1
FAM218A	1.26114	4.91887	6.02931e-07	1.62535e-05	683	1
HIBADH	6.8525	2.80028	6.03947e-07	1.62571e-05	684	1
ITLN2	1.88727	4.90521	6.08345e-07	1.63319e-05	685	1
CCDC196	-4.93801	8.48403	6.08499e-07	1.63319e-05	686	1
FBXO21	7.56181	2.62537	6.30235e-07	1.68661e-05	688	1
CRYBG3	9.50288	3.11168	6.51719e-07	1.73845e-05	690	1
PRKRA	6.45822	2.96294	6.52438e-07	1.73845e-05	691	1
WNK3	6.70542	2.9052	6.58738e-07	1.75017e-05	693	1
ZNF761	10.1796	2.70703	6.62162e-07	1.75673e-05	694	1
ARF4	9.62861	2.54938	6.6677e-07	1.76641e-05	695	1
TXNDC17	6.76527	2.85464	6.72917e-07	1.7742e-05	698	1
NWD1	7.63099	2.70052	6.73562e-07	1.7742e-05	699	1
ANXA7	8.17232	2.31602	7.15155e-07	1.8757e-05	702	1
TXNDC9	6.06616	2.38825	7.20184e-07	1.88353e-05	704	1
RBMXL2	-0.269916	7.77763	7.58794e-07	1.98169e-05	705	1
NUDT4	10.8649	2.59373	7.83882e-07	2.04431e-05	706	1
GALNTL5	-4.93801	8.62241	7.87549e-07	2.05097e-05	707	1
PPP1R1B	4.72124	3.90205	7.89284e-07	2.05258e-05	708	1
AC131097.2	-4.93801	6.8924	7.91923e-07	2.05654e-05	709	1
RALGAPA1	8.31186	2.55422	7.96453e-07	2.06483e-05	710	1
GALNTL6	1.691	4.59755	7.97359e-07	2.06483e-05	711	1
PSMD10	6.76281	2.61581	8.01014e-07	2.07139e-05	712	1
CACNG4	5.03571	4.48526	8.19628e-07	2.11655e-05	713	1
CLOCK	8.26055	3.14786	8.24394e-07	2.12587e-05	714	1
ERH	8.70626	2.98491	8.29743e-07	2.13668e-05	715	1
CHM	7.86702	2.32641	8.32087e-07	2.13972e-05	716	1
UGDH	8.28445	2.59774	8.45831e-07	2.17053e-05	717	1
CCDC160	3.11168	3.73896	8.47606e-07	2.17053e-05	719	1
SPATA18	5.24918	3.73002	8.62164e-07	2.20474e-05	720	1
ATP5PF	7.29918	2.72055	8.71649e-07	2.22591e-05	721	1
ADO	6.51488	2.67983	8.78566e-07	2.23651e-05	722	1
STARD4	6.80625	3.50574	8.78595e-07	2.23651e-05	723	1
F8	4.8056	3.12254	8.79446e-07	2.23651e-05	724	1
NDUFA2	7.0352	2.22409	8.85282e-07	2.24825e-05	725	1
CDC73	8.66608	2.34609	8.87286e-07	2.25024e-05	726	1
SLC39A2	1.16062	4.47173	8.92034e-07	2.25641e-05	727	1
LUZP2	6.30151	3.09431	8.92173e-07	2.25641e-05	728	1
FAM19A4	0.239442	5.62642	8.94e-07	2.25793e-05	729	1
UBE2U	-4.93801	8.18671	8.95311e-07	2.25815e-05	730	1
IMPA1	6.19822	2.45924	9.0156e-07	2.26823e-05	731	1
TEX14	0.237648	5.51146	9.04295e-07	2.27147e-05	733	1
PFDN1	6.29226	2.64852	9.13236e-07	2.2908e-05	734	1
BET1	6.51926	3.15016	9.16658e-07	2.29626e-05	735	1
FYB2	4.28645	3.55993	9.4832e-07	2.36592e-05	738	1
METTL9	9.23393	2.23162	9.70365e-07	2.4175e-05	739	1
SRSF6	9.16091	2.62728	9.71621e-07	2.4175e-05	740	1
DHRS7	8.18535	2.54317	9.75749e-07	2.42449e-05	741	1
ZC2HC1A	5.03284	3.94	1.00333e-06	2.48298e-05	744	1
PI4K2B	7.26215	3.15291	1.02239e-06	2.52337e-05	746	1
SF3B6	7.40146	2.47222	1.03429e-06	2.54591e-05	748	1
VWA3B	2.3652	4.84743	1.04433e-06	2.56717e-05	749	1
ABAT	8.75349	2.38301	1.0542e-06	2.58006e-05	751	1
NDUFA8	6.01926	2.94777	1.05558e-06	2.58006e-05	752	1
PDHA2	-0.632412	8.13726	1.05652e-06	2.58006e-05	753	1
WASF1	4.58531	3.59551	1.05657e-06	2.58006e-05	754	1
TROVE2	9.68927	2.29467	1.06193e-06	2.58971e-05	755	1
AP5M1	7.73832	2.27988	1.07728e-06	2.62019e-05	757	1
UBE2A	7.60852	2.42565	1.07882e-06	2.62049e-05	758	1
IDH1	10.4431	3.4041	1.09941e-06	2.66697e-05	759	1
MDP1	2.31688	4.62128	1.1034e-06	2.67313e-05	760	1
LAMTOR3	8.24926	2.45689	1.11584e-06	2.69265e-05	763	1
DAZL	-4.93801	7.58251	1.13598e-06	2.73764e-05	764	1
CNOT7	8.58373	2.6169	1.14756e-06	2.76194e-05	765	1
TYW3	6.14786	3.04203	1.15353e-06	2.7727e-05	766	1
TMCO5A	-4.93801	7.22383	1.15826e-06	2.78042e-05	767	1
INTS12	5.88272	2.55448	1.16177e-06	2.78158e-05	768	1
PHF10	8.03852	2.82622	1.16182e-06	2.78158e-05	769	1
SNX4	7.31024	3.22575	1.16327e-06	2.78158e-05	770	1
SETMAR	5.49908	2.98004	1.23835e-06	2.9496e-05	773	1
DLG2	4.0209	3.50949	1.24282e-06	2.95643e-05	774	1
NDRG1	10.4154	2.83867	1.25016e-06	2.97005e-05	775	1
SEC22C	7.74791	2.41452	1.25457e-06	2.9767e-05	776	1
MUT	7.28337	2.82526	1.25661e-06	2.97745e-05	777	1
KLHL23	6.92734	2.87765	1.25812e-06	2.97745e-05	778	1
MCCC2	8.82144	2.92845	1.26237e-06	2.98367e-05	779	1
AK6	6.29315	3.23622	1.26811e-06	2.9934e-05	780	1
NT5C1B	-0.397188	7.35072	1.27468e-06	3.00414e-05	781	1
PEX1	6.43599	2.30002	1.27593e-06	3.00414e-05	782	1
PCSK4	2.94211	4.86864	1.29151e-06	3.03308e-05	784	1
SSB	7.81953	2.21787	1.30818e-06	3.06463e-05	785	1
FNDC8	-4.93801	7.62879	1.30828e-06	3.06463e-05	786	1
PDE9A	6.31041	3.54712	1.31756e-06	3.08245e-05	787	1
AL139353.1	-4.93801	7.93541	1.34715e-06	3.14769e-05	788	1
PIAS2	7.56902	2.16498	1.34989e-06	3.15007e-05	789	1
SLC30A9	8.99829	2.16084	1.35819e-06	3.16545e-05	790	1
RNF32	2.41846	4.1886	1.36595e-06	3.17548e-05	792	1
ZDHHC2	8.42879	2.85968	1.38056e-06	3.2054e-05	793	1
GSKIP	7.67759	2.16033	1.42519e-06	3.30486e-05	794	1
SNRPG	6.43047	2.70674	1.43023e-06	3.31238e-05	795	1
TARS	7.91159	2.10801	1.4392e-06	3.32896e-05	796	1
CASC4	9.07878	2.47891	1.44659e-06	3.33963e-05	797	1
PIK3C2A	9.19158	2.19995	1.44744e-06	3.33963e-05	798	1
NHLRC2	8.9372	2.20743	1.49237e-06	3.439e-05	799	1
SNURF	4.04154	4.28582	1.50391e-06	3.46125e-05	800	1
C2orf76	3.69819	3.21739	1.51181e-06	3.47509e-05	801	1
DUT	6.68266	2.60064	1.52355e-06	3.4977e-05	802	1
MIOS	7.86357	2.65273	1.53005e-06	3.50825e-05	803	1
UQCRB	9.38206	2.59351	1.55498e-06	3.56098e-05	804	1
AC104452.1	-0.522914	7.92047	1.57581e-06	3.59528e-05	807	1
UQCRH	9.14639	2.86208	1.60815e-06	3.65882e-05	809	1
FAM200B	6.94432	2.60945	1.60963e-06	3.65882e-05	810	1
LYPD4	-4.93801	8.02436	1.63503e-06	3.70284e-05	813	1
PSMA3	7.31868	2.33068	1.64762e-06	3.72557e-05	814	1
NUCKS1	10.1977	2.71743	1.64911e-06	3.72557e-05	815	1
RNF180	5.99286	2.5421	1.6542e-06	3.73248e-05	816	1
MIPEP	5.9117	3.34513	1.66454e-06	3.75123e-05	817	1
SLC25A40	6.87817	2.8946	1.66753e-06	3.75338e-05	818	1
SRRM5	-0.723363	6.5995	1.68224e-06	3.78186e-05	819	1
SYCE1L	0.719054	4.70698	1.69822e-06	3.81063e-05	820	1
ZNF24	9.04977	2.27012	1.69918e-06	3.81063e-05	821	1
KCTD9	6.78397	2.46048	1.71443e-06	3.8346e-05	823	1
MRPL18	6.31389	2.37779	1.73899e-06	3.87352e-05	826	1
PDHX	7.18913	2.34789	1.73984e-06	3.87352e-05	827	1
SLC25A46	7.06141	2.63719	1.76446e-06	3.92357e-05	828	1
SLC25A4	6.32491	3.43831	1.77375e-06	3.93948e-05	829	1
PSMD7	7.49625	2.18542	1.78026e-06	3.94361e-05	831	1
SAV1	7.1747	2.41048	1.81665e-06	4.01058e-05	834	1
ADAM29	-4.93801	7.57975	1.82141e-06	4.01247e-05	835	1
LSM6	6.46391	2.77205	1.82187e-06	4.01247e-05	836	1
EIF3J	7.41198	2.23128	1.86792e-06	4.09615e-05	839	1
RDH11	7.17181	3.22267	1.86876e-06	4.09615e-05	840	1
C11orf58	9.01876	2.56479	1.88077e-06	4.11756e-05	841	1
MRPL3	7.33492	2.86353	1.90316e-06	4.16164e-05	842	1
RABEP1	8.3809	2.02595	1.91155e-06	4.17502e-05	843	1
ARMCX5	5.80296	3.20007	1.92629e-06	4.19726e-05	845	1
CCNC	8.79908	2.37239	1.92931e-06	4.19887e-05	846	1
CCDC42	-4.93801	7.63013	1.93188e-06	4.1995e-05	847	1
SMDT1	7.22461	2.46438	1.96832e-06	4.26863e-05	849	1
MYH15	0.8405	4.78479	2.01321e-06	4.35572e-05	851	1
EVX2	0.0409838	6.00608	2.03793e-06	4.40404e-05	852	1
MRPL33	6.5614	2.60123	2.05181e-06	4.42882e-05	853	1
GSTT1	6.09833	4.31613	2.0574e-06	4.43569e-05	854	1
SLC25A36	8.38827	2.82108	2.06801e-06	4.45337e-05	855	1
NFIA	8.63813	2.90736	2.08159e-06	4.47737e-05	856	1
DNAJB8	-4.93801	8.26017	2.08862e-06	4.48725e-05	857	1
GOT2	8.04437	2.74086	2.11326e-06	4.53489e-05	858	1
TRAPPC4	5.91724	2.24742	2.12978e-06	4.56502e-05	859	1
MTERF2	4.76289	3.01088	2.16186e-06	4.62302e-05	861	1
ARMC10	7.43573	2.06888	2.2078e-06	4.71578e-05	862	1
SUV39H2	5.96773	2.31092	2.21502e-06	4.72571e-05	863	1
COG3	7.82554	2.21117	2.24452e-06	4.78312e-05	864	1
RNF141	9.53445	2.48015	2.27999e-06	4.84189e-05	867	1
CCDC74A	3.38139	4.15792	2.28875e-06	4.85489e-05	868	1
ARFGAP3	9.14113	2.8653	2.29489e-06	4.86089e-05	869	1
C7orf25	5.46522	2.73492	2.29686e-06	4.86089e-05	870	1
BEX3	8.27492	3.32745	2.31405e-06	4.89165e-05	871	1
ZRANB2	7.88606	2.32263	2.32865e-06	4.91688e-05	872	1
COX14	6.41764	2.6448	2.33587e-06	4.92646e-05	873	1
WDR45B	8.25697	2.15262	2.36617e-06	4.98466e-05	874	1
TDRKH	4.90618	3.18886	2.37772e-06	5.00327e-05	875	1
FAN1	6.7768	3.43538	2.38412e-06	5.01094e-05	876	1
ATP5MG	9.36495	2.50726	2.38825e-06	5.01094e-05	877	1
ANKRA2	6.38499	2.72258	2.39533e-06	5.01739e-05	879	1
DENND1B	7.50168	2.24772	2.44785e-06	5.12157e-05	880	1
PRMT6	6.00974	3.17418	2.49136e-06	5.20079e-05	882	1
MEX3B	2.8392	4.62427	2.50393e-06	5.2211e-05	883	1
C17orf58	4.90525	3.70268	2.51319e-06	5.23449e-05	884	1
CAB39L	8.43712	3.44471	2.5204e-06	5.24357e-05	885	1
SEMA3C	7.63795	3.07826	2.52847e-06	5.25442e-05	886	1
HINT1	8.73494	2.63641	2.58809e-06	5.36621e-05	888	1
C12orf60	1.28569	4.47163	2.59558e-06	5.37568e-05	889	1
RBM11	2.25231	3.81315	2.61533e-06	5.41051e-05	890	1
ADAM2	-0.867585	7.23112	2.72707e-06	5.62271e-05	893	1
CPEB3	7.33525	2.55755	2.74711e-06	5.65769e-05	894	1
EFCAB14	8.92959	2.07471	2.75513e-06	5.66788e-05	895	1
CETN1	-4.93801	7.70067	2.78903e-06	5.73121e-05	896	1
MAPK10	6.45431	2.90294	2.80459e-06	5.75035e-05	898	1
TOMM5	7.57008	2.88372	2.86654e-06	5.87082e-05	899	1
SATB1	8.27422	1.99728	2.88154e-06	5.88844e-05	901	1
FAM204A	7.31661	1.93044	2.893e-06	5.90532e-05	902	1
NDUFAB1	6.06066	2.58203	2.89854e-06	5.91008e-05	903	1
MRPL13	5.45407	3.02731	2.9386e-06	5.9785e-05	905	1
ARFGEF3	9.89441	3.47619	2.96369e-06	6.0229e-05	906	1
SUCLA2	7.10452	2.64683	2.98645e-06	6.06247e-05	907	1
KIF2B	-4.93801	7.22151	2.99445e-06	6.07201e-05	908	1
EID2	4.86204	3.51264	3.0247e-06	6.11987e-05	910	1
GON7	5.45223	3.49867	3.05624e-06	6.17689e-05	911	1
SCMH1	6.63082	2.36238	3.0897e-06	6.23083e-05	913	1
JAKMIP3	2.01584	4.05903	3.0966e-06	6.23111e-05	915	1
NEDD1	6.82331	2.34176	3.12137e-06	6.27409e-05	916	1
ZDHHC21	6.31086	2.54036	3.13613e-06	6.29689e-05	917	1
LRRFIP2	7.66078	2.12619	3.18095e-06	6.37992e-05	918	1
C5orf24	8.2263	2.47046	3.23764e-06	6.46546e-05	922	1
XPOT	8.65569	2.13566	3.35973e-06	6.69566e-05	923	1
ANKRD30A	-4.93801	7.90382	3.3602e-06	6.69566e-05	924	1
ADPRM	5.53165	3.51231	3.36984e-06	6.70763e-05	925	1
DZIP3	6.45021	2.30975	3.4715e-06	6.90252e-05	926	1
GCSAML	5.37079	3.79611	3.50657e-06	6.96472e-05	927	1
GCC2	8.99339	2.1937	3.53687e-06	7.01734e-05	928	1
CD163L1	3.58071	4.3218	3.56149e-06	7.05858e-05	929	1
TMEFF2	4.99538	4.14962	3.58523e-06	7.09036e-05	931	1
NPR3	7.17457	3.25726	3.59723e-06	7.10645e-05	932	1
SHC2	4.83638	3.83815	3.60496e-06	7.11409e-05	933	1
TSKS	-4.93801	7.53518	3.61558e-06	7.12017e-05	934	1
ZDHHC6	6.75098	2.16928	3.61987e-06	7.12062e-05	936	1
CCDC70	-4.93801	8.0886	3.64485e-06	7.16211e-05	937	1
TMEM126B	6.07732	2.97343	3.65364e-06	7.17173e-05	938	1
COX7A2	8.61699	2.1796	3.67916e-06	7.21413e-05	939	1
RHOBTB3	8.97539	2.3421	3.70965e-06	7.25845e-05	941	1
FPGT	6.16412	2.7216	3.71738e-06	7.26586e-05	942	1
ACTRT2	-4.93801	7.96759	3.80246e-06	7.42427e-05	943	1
ETFRF1	6.59837	2.93383	3.8393e-06	7.48826e-05	944	1
NAA50	8.77988	2.08724	3.95949e-06	7.69821e-05	947	1
ZPBP	0.934902	5.46033	3.967e-06	7.70467e-05	948	1
FAM98B	7.20155	2.16178	3.97734e-06	7.71663e-05	949	1
CUL5	8.10929	2.47106	4.05317e-06	7.85546e-05	950	1
SLC1A4	5.39889	3.42468	4.06268e-06	7.86563e-05	951	1
PIN4	5.38056	3.1429	4.10047e-06	7.92213e-05	953	1
AAGAB	7.08627	2.16903	4.18263e-06	8.0555e-05	956	1
PDCD2	6.60246	2.36289	4.27365e-06	8.21362e-05	958	1
DCTN4	8.75281	2.15266	4.28147e-06	8.22007e-05	959	1
ALDH7A1	7.87545	2.67478	4.31931e-06	8.28408e-05	960	1
SLC25A30	6.84834	2.54109	4.33438e-06	8.30433e-05	961	1
MB	4.07724	4.13042	4.35561e-06	8.33634e-05	962	1
SELENOW	8.4514	2.55179	4.36114e-06	8.33824e-05	963	1
MICU2	7.49346	2.14157	4.40074e-06	8.40524e-05	964	1
C9orf43	1.27273	4.37709	4.4331e-06	8.45826e-05	965	1
C12orf50	-4.93801	7.77891	4.49155e-06	8.56091e-05	966	1
PYCR1	5.01705	3.20177	4.50952e-06	8.58628e-05	967	1
CRIPT	6.66714	2.4286	4.54493e-06	8.64476e-05	968	1
CCDC115	6.53807	2.15849	4.55238e-06	8.64999e-05	969	1
EAF1	8.19482	1.91388	4.56463e-06	8.66433e-05	970	1
ROMO1	7.22097	2.6568	4.63161e-06	8.76738e-05	972	1
ACAD8	6.56535	2.60429	4.64205e-06	8.7751e-05	974	1
ZNF780A	6.9736	2.24452	4.68343e-06	8.83517e-05	976	1
API5	8.20932	2.24983	4.74699e-06	8.93677e-05	978	1
MAP3K20	7.44924	2.1412	4.75602e-06	8.94214e-05	979	1
STAMBP	7.20608	2.01471	4.75956e-06	8.94214e-05	980	1
SMIM10L1	6.33258	3.37371	4.82667e-06	9.04977e-05	982	1
SPATA8	-4.93801	7.88456	4.94509e-06	9.23418e-05	986	1
PLA2G2A	3.34592	4.79232	4.95707e-06	9.24718e-05	987	1
MTIF3	6.27197	2.438	4.96809e-06	9.25835e-05	988	1
TSNAX	7.93459	1.89076	4.97953e-06	9.27029e-05	989	1
BHLHA15	1.78126	4.16314	5.01203e-06	9.30258e-05	992	1
RNASE11	-4.93801	7.90212	5.11191e-06	9.46886e-05	994	1
SMIM11A	0.374603	6.98629	5.15785e-06	9.54436e-05	995	1
NOL7	6.60388	2.77572	5.17254e-06	9.56192e-05	996	1
ANKRD18A	2.7322	3.09989	5.29282e-06	9.7549e-05	999	1
C8orf82	6.35313	3.04827	5.30867e-06	9.76781e-05	1000	1
FAM172A	7.38355	2.08272	5.31044e-06	9.76781e-05	1001	1
C9orf50	-0.212711	7.49869	5.5597e-06	0.000101957	1004	1
UBQLNL	2.08028	4.68705	5.63485e-06	0.000103233	1005	1
ATF2	8.57068	2.38671	5.65787e-06	0.000103551	1006	1
IFT20	6.45493	2.07991	5.67038e-06	0.000103677	1007	1
INHBB	2.32114	4.09214	5.74858e-06	0.000105003	1008	1
ACTL7A	-4.93801	7.1925	5.76936e-06	0.000105278	1009	1
TOMM6	6.68133	2.20349	5.84513e-06	0.000106165	1012	1
PEX2	7.72105	2.08106	5.84727e-06	0.000106165	1013	1
ZNF781	0.382031	4.90173	5.87596e-06	0.000106484	1016	1
MED21	6.60293	2.51453	5.89515e-06	0.000106704	1017	1
SPATC1L	3.60787	3.38935	5.89965e-06	0.000106704	1018	1
SEC61G	8.0793	2.10681	6.00601e-06	0.00010846	1019	1
CLTCL1	4.2	3.29462	6.06019e-06	0.000109285	1021	1
EXOC5	8.6767	2.28241	6.14423e-06	0.000110613	1022	1
2022-03-10	1.95538	4.72346	6.18225e-06	0.00011116	1024	1
VPS45	5.98152	2.39377	6.20596e-06	0.000111369	1026	1
HCFC2	6.54136	2.7953	6.21461e-06	0.000111415	1027	1
COQ4	7.219	2.87363	6.40113e-06	0.000114536	1029	1
FUNDC1	5.7795	2.49668	6.45398e-06	0.00011537	1030	1
TMEM167A	8.66323	2.36111	6.48253e-06	0.000115768	1031	1
POTEE	2.72355	5.13262	6.55646e-06	0.000116861	1033	1
EPM2AIP1	7.46845	2.14522	6.58041e-06	0.000117061	1035	1
TTLL10	1.81445	4.28091	6.91809e-06	0.000122359	1041	1
RNF17	1.00997	5.69355	6.97245e-06	0.000123175	1042	1
ADARB1	6.11891	2.171	6.97757e-06	0.000123175	1043	1
PTPN20B	2.59394	4.02573	6.98844e-06	0.000123248	1044	1
DTX3	4.52253	3.36377	7.08582e-06	0.000124846	1045	1
BPIFA3	0.836764	5.73621	7.2146e-06	0.000126872	1047	1
BEX4	6.94094	3.09099	7.24803e-06	0.000127338	1048	1
DDAH1	8.72806	3.41675	7.27085e-06	0.000127618	1049	1
RNF150	3.8211	3.19482	7.41964e-06	0.000129735	1052	1
GTPBP8	5.16891	2.87678	7.42371e-06	0.000129735	1053	1
TCEA1	9.19443	2.513	7.42671e-06	0.000129735	1054	1
NUDT16L1	5.96331	2.28874	7.44002e-06	0.000129844	1055	1
SAP18	8.77318	2.16492	7.57437e-06	0.000131939	1057	1
RPS6KA6	7.54787	2.2548	7.66008e-06	0.000132961	1060	1
TCAIM	7.26632	2.62159	7.66193e-06	0.000132961	1061	1
ZMYND11	8.97229	2.71009	7.72855e-06	0.000133613	1065	1
TPD52L1	6.70143	2.65796	7.76866e-06	0.000134099	1066	1
ANGEL2	7.21993	1.88485	7.77122e-06	0.000134099	1067	1
MRPL51	7.06372	2.32228	7.84609e-06	0.000135264	1068	1
MIPOL1	6.06261	3.18948	7.91861e-06	0.000136259	1070	1
PDXDC1	8.95661	2.64038	8.0018e-06	0.000137562	1071	1
PPEF1	1.32689	4.4739	8.0455e-06	0.000138185	1072	1
HIBCH	6.56769	2.59951	8.09195e-06	0.000138853	1073	1
UBR7	6.60616	2.00463	8.10391e-06	0.000138929	1074	1
ODC1	9.62313	2.89361	8.13772e-06	0.000139378	1075	1
MLH1	6.06741	2.08284	8.2063e-06	0.000140422	1076	1
PDHB	6.76799	2.30269	8.29242e-06	0.000141764	1077	1
TDP2	9.23352	2.53134	8.34285e-06	0.000142464	1078	1
TP53RK	6.07118	2.64006	8.34883e-06	0.000142464	1079	1
KIF22	5.50624	2.84178	8.4145e-06	0.000143352	1080	1
SMIM20	6.20326	2.70095	8.41643e-06	0.000143352	1081	1
ADAM7	-4.93801	6.911	8.47372e-06	0.000144122	1082	1
MID2	5.86429	3.39944	8.62848e-06	0.000146152	1087	1
CCNQ	5.14362	2.57672	8.66021e-06	0.000146489	1088	1
NXT2	5.96961	2.88866	8.66429e-06	0.000146489	1089	1
BAD	6.41442	2.2004	8.7482e-06	0.000147772	1090	1
CDC42EP5	7.29409	3.55214	8.79087e-06	0.000148357	1091	1
PSMA7	7.77645	1.79512	8.88751e-06	0.000149851	1092	1
PFN2	8.31331	3.60384	8.93727e-06	0.000150552	1093	1
BCAS2	7.00962	2.49359	9.01485e-06	0.000151496	1095	1
CHRM1	2.75224	3.85669	9.10365e-06	0.000152472	1098	1
POTED	0.433416	5.73638	9.10924e-06	0.000152472	1100	1
GSTA4	6.31136	3.72919	9.25342e-06	0.000154692	1101	1
ASNS	5.08157	2.40257	9.25865e-06	0.000154692	1102	1
FAIM	5.92739	2.57303	9.37406e-06	0.000156478	1103	1
ZNF30	3.0728	3.73162	9.39611e-06	0.000156704	1104	1
MRPS36	5.84139	2.50964	9.50067e-06	0.000158304	1105	1
MPP5	8.52997	2.71933	9.59019e-06	0.000159652	1106	1
GK2	0.371862	5.7189	9.62603e-06	0.000160103	1107	1
LRRC58	9.01795	2.1306	9.66529e-06	0.000160611	1108	1
BRCC3	6.85472	2.1662	9.68787e-06	0.000160841	1109	1
FAM219B	6.68391	2.06469	9.71664e-06	0.000161174	1110	1
SPRY4	5.31139	3.32471	9.78331e-06	0.000162133	1111	1
TUSC2	6.42179	1.91053	9.87271e-06	0.000163468	1112	1
EIF1AY	5.13047	4.48282	9.9332e-06	0.000164174	1114	1
DNAJC5B	-4.93801	6.96542	9.96992e-06	0.000164486	1116	1
IER3IP1	6.87203	2.00424	1.00279e-05	0.00016502	1118	1
ATXN10	7.90502	2.52555	1.00372e-05	0.00016502	1119	1
WBP1	6.29731	2.11584	1.00381e-05	0.00016502	1120	1
UBE2K	8.67585	2.3873	1.00565e-05	0.000165175	1121	1
HSF5	2.05945	4.61905	1.0107e-05	0.000165681	1123	1
QDPR	7.1461	2.88472	1.029e-05	0.000168409	1125	1
MAPK8IP1	4.73939	3.11443	1.0413e-05	0.000170248	1126	1
2022-03-11	-4.93801	7.50638	1.04866e-05	0.00017117	1128	1
KLHDC9	3.00162	4.23745	1.05522e-05	0.000172088	1129	1
DHX29	7.54095	2.09032	1.07766e-05	0.000175127	1133	1
MAGEE1	2.39916	3.51891	1.08794e-05	0.000176486	1135	1
BIK	3.80959	3.11167	1.09489e-05	0.000177458	1136	1
POMP	7.87785	2.25402	1.11642e-05	0.000180787	1137	1
MAGED2	7.97549	2.68074	1.12463e-05	0.000181957	1138	1
LSS	6.91451	2.52797	1.12817e-05	0.000182322	1139	1
CMC4	5.86473	2.80582	1.12959e-05	0.000182322	1140	1
TTC29	0.900009	4.76673	1.13878e-05	0.000183439	1143	1
UNC119B	7.38104	2.16483	1.14456e-05	0.000184049	1145	1
CMAS	7.90487	2.49332	1.14591e-05	0.000184106	1146	1
RASEF	9.11788	2.79939	1.15492e-05	0.000185392	1147	1
HDGFL1	1.5541	4.95651	1.15604e-05	0.000185409	1148	1
C3orf30	-4.93801	7.3622	1.16379e-05	0.000186333	1149	1
PDZD9	-4.93801	7.34875	1.16454e-05	0.000186333	1150	1
CSNK1A1	10.2428	2.16688	1.16483e-05	0.000186333	1151	1
USP16	7.39649	2.28248	1.18162e-05	0.00018869	1153	1
AGTR1	-4.93801	6.86135	1.18414e-05	0.000188854	1154	1
H2AFV	8.93128	2.14641	1.18804e-05	0.000189093	1156	1
RABGGTB	7.21143	2.73644	1.18825e-05	0.000189093	1157	1
GNPNAT1	8.31465	2.5761	1.19412e-05	0.000189699	1159	1
CCDC83	-0.385897	7.27443	1.19641e-05	0.000189735	1161	1
SS18L2	5.89347	2.70389	1.20441e-05	0.00019084	1162	1
CRLS1	7.69205	2.74808	1.21478e-05	0.000192318	1163	1
LYPLAL1	6.92368	2.79062	1.21749e-05	0.000192581	1164	1
ZDBF2	6.49625	2.11734	1.2203e-05	0.00019286	1165	1
SRP54	7.8746	2.20844	1.23684e-05	0.000195306	1166	1
SRSF9	8.33204	1.98604	1.24504e-05	0.000196289	1167	1
NARS2	5.8741	2.42473	1.2452e-05	0.000196289	1168	1
PYGB	7.47201	1.96896	1.25945e-05	0.000198197	1170	1
TAF9	6.9676	2.45276	1.26222e-05	0.000198378	1171	1
COBLL1	9.02026	2.81362	1.26277e-05	0.000198378	1172	1
FBXO28	7.85338	2.36919	1.26384e-05	0.000198378	1173	1
TEX15	-0.347595	6.2711	1.28475e-05	0.000200806	1178	1
CYP2R1	3.56009	3.23086	1.28853e-05	0.000201225	1179	1
C2orf69	7.07962	2.23893	1.29091e-05	0.000201425	1180	1
PLGRKT	4.31188	2.88836	1.29274e-05	0.00020154	1181	1
UHRF2	7.42519	2.12903	1.29432e-05	0.000201616	1182	1
HMGCS1	9.21967	2.93683	1.31843e-05	0.00020468	1186	1
ACOT13	6.97524	2.22986	1.324e-05	0.000205198	1188	1
ALG2	5.48666	2.36466	1.34068e-05	0.000207434	1190	1
GHITM	8.90896	2.09135	1.35043e-05	0.000208629	1191	1
MRFAP1	9.12566	1.94854	1.35067e-05	0.000208629	1192	1
POLR2G	6.23846	2.34622	1.36274e-05	0.000210317	1193	1
CCDC121	4.15161	3.33722	1.38352e-05	0.000213345	1194	1
CSMD3	-4.93801	7.735	1.41295e-05	0.000216716	1199	1
ARMCX3	8.06948	2.23417	1.41353e-05	0.000216716	1200	1
NDUFS5	7.82159	2.32525	1.41362e-05	0.000216716	1201	1
ANXA5	8.93032	2.58019	1.41742e-05	0.000217117	1202	1
C17orf50	0.384904	6.26572	1.43111e-05	0.000218669	1205	1
ZBTB33	7.27498	2.3967	1.44128e-05	0.000220041	1206	1
PPA2	8.01132	2.03383	1.46247e-05	0.000222905	1208	1
NIPAL3	8.69469	1.98995	1.46377e-05	0.000222919	1209	1
CCDC188	0.607928	6.36339	1.47154e-05	0.000223918	1210	1
ZBED3	5.97123	2.75934	1.48042e-05	0.000224897	1212	1
ANKRD53	0.824103	5.05207	1.511e-05	0.000229164	1214	1
TMEM14A	5.42459	3.19383	1.51751e-05	0.000229876	1215	1
RBM46	-0.000364462	5.70549	1.51819e-05	0.000229876	1216	1
IMMP2L	4.54246	3.28878	1.56245e-05	0.000235416	1222	1
RHEB	7.51265	1.96656	1.5663e-05	0.00023562	1223	1
DCAF6	8.41309	2.14896	1.56636e-05	0.00023562	1224	1
LGALSL	8.99028	2.73401	1.56764e-05	0.00023562	1225	1
PAIP1	7.80931	2.40412	1.58492e-05	0.000237634	1228	1
ODF3L2	1.63753	5.33774	1.59257e-05	0.000238588	1229	1
TCAF1	8.46734	2.70028	1.59874e-05	0.000239317	1230	1
C19orf81	-0.635347	5.46644	1.6043e-05	0.000239954	1231	1
CALR3	-4.93801	7.3778	1.61512e-05	0.000241181	1233	1
COX7C	10.7242	2.49692	1.62289e-05	0.000242144	1234	1
ZNF22	6.76942	2.64398	1.6289e-05	0.000242498	1236	1
GTF2A2	6.34547	2.46854	1.62921e-05	0.000242498	1237	1
WSB2	8.7324	2.02962	1.65616e-05	0.000246158	1238	1
FOCAD	7.72803	2.16895	1.65647e-05	0.000246158	1239	1
MGST3	7.34882	2.09727	1.68965e-05	0.000250885	1240	1
TIMMDC1	7.41785	2.14096	1.69576e-05	0.00025159	1241	1
TCP1	9.03613	2.03841	1.70281e-05	0.000252433	1242	1
CFAP36	6.43255	2.11861	1.71627e-05	0.000254019	1244	1
CFAP61	0.6152	5.39709	1.72267e-05	0.000254761	1245	1
SLC12A2	7.57112	2.1868	1.73764e-05	0.00025677	1246	1
CENPVL3	-4.93801	6.67084	1.75205e-05	0.000258691	1247	1
EEA1	8.85081	2.44197	1.76171e-05	0.0002597	1249	1
CAPZA3	-1.09917	7.20373	1.77558e-05	0.000261418	1250	1
SNU13	7.75984	2.17339	1.7762e-05	0.000261418	1251	1
B3GALNT2	5.71374	2.06785	1.78451e-05	0.000262221	1253	1
NDUFB1	6.93087	2.00449	1.78745e-05	0.000262445	1254	1
DAP	8.49141	2.05059	1.8022e-05	0.000264399	1255	1
MYT1	-0.924247	6.46897	1.80384e-05	0.000264428	1256	1
ZFAND1	7.03602	2.80092	1.81341e-05	0.00026562	1257	1
C5orf58	-4.93801	7.37261	1.86162e-05	0.000272033	1260	1
SSR3	8.78935	1.94206	1.9026e-05	0.000277801	1261	1
PRELID3B	7.74132	2.19913	1.92972e-05	0.000281091	1264	1
PDLIM3	2.75612	3.73569	1.94568e-05	0.000282968	1266	1
ICA1	7.24734	2.95158	1.94926e-05	0.000283266	1267	1
SPEM2	3.22832	5.32618	1.95725e-05	0.000284202	1268	1
CXorf51A	-0.653079	6.61795	1.99006e-05	0.000288058	1272	1
PSMD5	7.26123	2.00928	2.00371e-05	0.000289579	1274	1
FBXL17	7.40675	1.89386	2.0054e-05	0.000289596	1275	1
SNAPIN	4.93532	2.43881	2.05803e-05	0.000296498	1278	1
RRAGA	7.2361	2.05761	2.05986e-05	0.00029653	1279	1
ABCC4	8.9893	3.37564	2.06527e-05	0.000297076	1280	1
WBP2NL	1.08731	5.11959	2.07028e-05	0.000297564	1281	1
TMCO2	-0.219974	6.05858	2.08563e-05	0.000298867	1284	1
GKAP1	5.414	2.8537	2.08583e-05	0.000298867	1285	1
SYNJ2BP-COX16	5.169	3.94483	2.09393e-05	0.000299794	1286	1
RASL10B	1.07264	4.70191	2.10035e-05	0.000300478	1287	1
EIF2AK4	8.21924	2.14127	2.10373e-05	0.000300519	1288	1
KCTD3	8.84478	2.87608	2.10442e-05	0.000300519	1289	1
SAMD13	2.97404	3.02694	2.10693e-05	0.000300519	1290	1
NDUFV2	7.67631	3.32151	2.10716e-05	0.000300519	1291	1
MLF1	4.43278	3.48381	2.12735e-05	0.000303164	1292	1
MPHOSPH6	5.2434	2.34709	2.16935e-05	0.000308434	1295	1
NDUFS6	5.78946	2.48729	2.17872e-05	0.000309328	1296	1
DKKL1	-4.93801	7.56071	2.179e-05	0.000309328	1297	1
STAM2	8.22701	2.05152	2.19974e-05	0.000311311	1301	1
SPINK13	-4.93801	6.83837	2.22161e-05	0.000313923	1303	1
P2RY1	6.36848	3.02258	2.22891e-05	0.000314714	1304	1
COPZ1	8.25984	2.1075	2.23792e-05	0.000315502	1306	1
CHCHD7	6.14576	2.1499	2.24056e-05	0.000315632	1307	1
PSMG2	7.47305	2.2647	2.25025e-05	0.000316514	1309	1
AFTPH	8.87931	1.97654	2.25734e-05	0.000317268	1310	1
EPS15	9.30974	1.87184	2.2721e-05	0.000318797	1312	1
UPRT	5.10697	2.84498	2.27341e-05	0.000318797	1313	1
PRPS1	6.41776	2.34678	2.2781e-05	0.000319212	1314	1
GMCL2	-4.93801	6.66219	2.30006e-05	0.000322044	1315	1
COPS5	6.51809	2.17954	2.36676e-05	0.000330378	1319	1
ZNF664	9.15642	2.44721	2.37332e-05	0.000330548	1321	1
ZFYVE21	6.4071	2.46235	2.37337e-05	0.000330548	1322	1
PANK3	10.127	2.28693	2.38172e-05	0.000331201	1324	1
SPTY2D1OS	3.90379	3.30119	2.39132e-05	0.000331794	1327	1
KLHL12	7.12263	1.93675	2.42311e-05	0.000335952	1328	1
BTF3L4	7.38633	2.15993	2.43796e-05	0.000337502	1330	1
PCNP	8.92416	2.51922	2.44601e-05	0.000338108	1332	1
DCAF12L2	-0.891129	6.14186	2.4583e-05	0.000339473	1333	1
SIKE1	7.77027	2.13098	2.45957e-05	0.000339473	1334	1
ATP5ME	7.18427	2.1271	2.48243e-05	0.000341719	1337	1
FOPNL	7.75453	1.90671	2.49888e-05	0.000343609	1339	1
LIN7B	1.25562	3.67609	2.53519e-05	0.000348083	1341	1
DENR	8.18331	1.94181	2.54383e-05	0.000348624	1342	1
2022-03-05	7.81513	2.01317	2.54416e-05	0.000348624	1343	1
UFSP2	5.44654	2.94713	2.54481e-05	0.000348624	1344	1
ASAH2B	5.92618	2.47107	2.55104e-05	0.000349218	1345	1
PIN1	5.73647	2.5386	2.57621e-05	0.000352401	1346	1
ATPAF1	7.13135	1.91267	2.5809e-05	0.000352781	1347	1
ZNF827	8.35115	3.17566	2.6187e-05	0.000357682	1348	1
RECQL4	3.48782	3.13005	2.62796e-05	0.000358415	1350	1
ASNSD1	7.0311	2.18394	2.65312e-05	0.000361311	1352	1
UBE2V2	8.04506	2.05178	2.66006e-05	0.000361989	1353	1
CBR1	6.33597	2.46748	2.66268e-05	0.000362077	1354	1
SNX25	5.87506	2.69155	2.73006e-05	0.000370965	1355	1
CACYBP	6.87973	2.14717	2.74353e-05	0.000372383	1356	1
ACTL6A	6.33726	2.24146	2.74454e-05	0.000372383	1357	1
NKAIN1	0.425368	5.08289	2.75225e-05	0.000373154	1358	1
RBM45	3.85575	2.97916	2.75888e-05	0.000373645	1359	1
FRMPD2	1.7104	3.3308	2.78191e-05	0.000376315	1361	1
TMSB4Y	2.35492	4.29992	2.78373e-05	0.000376315	1362	1
ZHX1	7.60832	2.14618	2.80691e-05	0.00037917	1363	1
MLPH	9.36575	3.34039	2.80952e-05	0.000379245	1364	1
PPIL1	5.16529	2.83123	2.8172e-05	0.000379759	1365	1
POLK	7.54065	1.7362	2.85121e-05	0.000383746	1368	1
AZGP1	7.0601	3.31714	2.88141e-05	0.000387528	1369	1
BOLA3	4.74441	2.84998	2.88701e-05	0.000387997	1370	1
ACTL7B	-4.93801	7.03159	2.94925e-05	0.000394658	1375	1
DEUP1	3.30329	4.26537	2.95082e-05	0.000394658	1376	1
TP53INP1	9.41081	2.17386	2.96425e-05	0.000395491	1380	1
COA1	5.61946	2.03827	2.98112e-05	0.000397454	1381	1
USP45	6.22771	2.32993	2.98518e-05	0.000397707	1382	1
SLC2A8	5.60962	3.38771	2.99223e-05	0.000398139	1383	1
EIF2S1	7.48732	2.10889	3.05523e-05	0.000404989	1389	1
MRPL34	5.89126	2.49851	3.06897e-05	0.000406225	1391	1
PDK4	6.31387	3.01959	3.07403e-05	0.000406602	1392	1
AES	9.29875	2.13659	3.09788e-05	0.000409169	1394	1
CIB4	-4.93801	6.48402	3.10324e-05	0.000409583	1395	1
CACNA1B	0.270511	5.33534	3.19786e-05	0.000419799	1402	1
EI24	7.50543	2.30791	3.19888e-05	0.000419799	1403	1
CCDC186	9.09819	2.04285	3.2054e-05	0.000420355	1404	1
BRK1	8.49975	2.14584	3.21845e-05	0.000421566	1405	1
MIB1	8.82709	2.04417	3.21922e-05	0.000421566	1406	1
LCORL	7.10653	2.43591	3.22872e-05	0.00042251	1407	1
LANCL1	8.10687	2.69118	3.23636e-05	0.000423001	1408	1
COX7A2L	8.24898	2.28398	3.23707e-05	0.000423001	1409	1
ADCY1	5.51291	2.71516	3.29066e-05	0.000428788	1413	1
TIMM17A	6.20224	2.11346	3.29929e-05	0.000429608	1414	1
NFU1	4.98655	2.74235	3.3548e-05	0.000436219	1416	1
PMFBP1	1.95463	4.23164	3.36912e-05	0.000437462	1418	1
UBE2E3	7.51911	2.1418	3.38111e-05	0.00043871	1419	1
FAM136A	6.80225	2.59782	3.4373e-05	0.00044506	1422	1
ATP6V1E2	3.24393	3.29599	3.45162e-05	0.000446286	1424	1
MIEN1	6.60272	2.10773	3.51127e-05	0.000453681	1425	1
ZNF615	7.93902	2.05604	3.56167e-05	0.000459548	1427	1
URI1	8.01176	2.35174	3.59164e-05	0.000463091	1428	1
MRPL40	4.79532	3.10466	3.62301e-05	0.00046583	1432	1
SOHLH2	1.42439	4.58192	3.65211e-05	0.000468823	1434	1
TFAM	7.43494	1.86083	3.65393e-05	0.000468823	1435	1
SSPN	4.54339	2.85856	3.67888e-05	0.000471121	1437	1
BRMS1L	4.82854	3.02195	3.67951e-05	0.000471121	1438	1
IMP3	7.12818	2.21187	3.6944e-05	0.000472371	1440	1
EXTL2	4.58488	3.27805	3.70684e-05	0.000473632	1441	1
FDX1	7.39584	2.19753	3.71842e-05	0.000474782	1442	1
HMGN5	5.59549	2.16982	3.74211e-05	0.000477358	1443	1
MRPL50	6.2006	2.51577	3.76963e-05	0.000480321	1445	1
UBE2L3	7.87392	1.92046	3.80642e-05	0.000484062	1447	1
C5orf51	7.54379	2.2831	3.80688e-05	0.000484062	1448	1
NT5C1B-RDH14	-4.93801	6.76364	3.8228e-05	0.000485751	1449	1
TMEM141	7.27768	3.22734	3.82696e-05	0.000485945	1450	1
SV2B	6.14868	2.81542	3.83913e-05	0.000487154	1451	1
NAA20	6.2161	2.38091	3.85405e-05	0.00048871	1452	1
VPS37A	7.31367	1.76555	3.87444e-05	0.000490958	1453	1
TSPYL4	6.07063	2.56347	3.88243e-05	0.000491632	1454	1
GFM2	6.36812	2.12584	3.88651e-05	0.00049181	1455	1
SBDS	8.17742	2.26693	3.88967e-05	0.000491855	1456	1
CCDC28A	6.55673	2.27689	3.89221e-05	0.000491855	1457	1
TRPC5OS	-4.93801	6.78627	3.89951e-05	0.000492234	1458	1
SPATA6	5.84574	2.27706	3.90055e-05	0.000492234	1459	1
ZNF480	7.01424	1.95032	3.91108e-05	0.000493224	1460	1
SDK2	2.4062	3.41376	3.92222e-05	0.000494291	1461	1
REXO2	6.14568	2.59755	3.93635e-05	0.000495733	1462	1
OR7E47P	2.27567	3.54751	3.95402e-05	0.000497278	1464	1
KHDC1	0.5881	4.09223	4.05746e-05	0.000509109	1467	1
EIF2S2	8.61987	1.94535	4.07887e-05	0.000511155	1469	1
SEC22B	8.467	2.00789	4.12879e-05	0.000516487	1471	1
TSEN15	6.50103	2.28387	4.14605e-05	0.00051754	1475	1
CHAC2	2.91542	3.09093	4.18665e-05	0.000522204	1476	1
CCDC54	-4.93801	6.71347	4.18909e-05	0.000522204	1477	1
TRPT1	5.76799	2.22306	4.23027e-05	0.000526263	1480	1
TOMM7	8.20877	2.18533	4.23308e-05	0.000526263	1481	1
MFF	7.14709	2.00688	4.32772e-05	0.000536217	1486	1
MAPK11	1.76619	3.36524	4.36927e-05	0.00054076	1487	1
DNAJC21	7.54265	2.09414	4.40963e-05	0.000545267	1489	1
GPD2	7.7683	2.03023	4.42365e-05	0.000546266	1491	1
SAP30L	7.37465	1.92787	4.4383e-05	0.000547708	1492	1
AZIN1	9.98156	1.99036	4.46004e-05	0.000550022	1493	1
B3GNT10	2.74383	3.30666	4.46803e-05	0.000550379	1494	1
OCRL	6.90646	2.79326	4.46891e-05	0.000550379	1495	1
CGGBP1	9.1849	2.13028	4.52507e-05	0.000556922	1496	1
CCDC167	4.06555	3.14703	4.59015e-05	0.00056305	1501	1
TTC32	4.71121	2.82935	4.66573e-05	0.0005708	1505	1
CFAP65	1.0001	4.0684	4.67445e-05	0.000571488	1506	1
RSL24D1	7.95785	2.26243	4.67832e-05	0.000571581	1507	1
RAB14	8.86947	1.90462	4.68797e-05	0.00057238	1508	1
DPYSL4	-0.967145	6.11194	4.71027e-05	0.000573961	1511	1
FAM220A	6.24602	2.28591	4.73778e-05	0.000576169	1514	1
ERI3	6.18613	2.67764	4.74886e-05	0.000577136	1515	1
ZMYM2	9.10559	1.9127	4.82238e-05	0.000583758	1521	1
SPIN4	5.7559	3.15762	4.84098e-05	0.000585306	1522	1
PNKD	6.23212	1.8413	4.84328e-05	0.000585306	1523	1
TTC37	8.55868	2.13068	4.8447e-05	0.000585306	1524	1
DCUN1D5	5.58535	2.67927	4.85811e-05	0.000586156	1526	1
KCNC2	4.71043	3.63055	4.87889e-05	0.000588278	1527	1
KBTBD7	7.20801	1.99334	4.93316e-05	0.000593655	1530	1
SPINK8	-0.055627	5.05857	4.96268e-05	0.000596428	1532	1
SPA17	5.13335	2.7378	4.99997e-05	0.000600126	1534	1
ARHGEF26	6.98713	2.20995	5.00348e-05	0.000600126	1535	1
C8orf33	6.23802	2.13386	5.0443e-05	0.000602412	1541	1
FOXP1	9.02464	1.95353	5.04756e-05	0.000602412	1542	1
SMIM30	6.68603	3.03924	5.04846e-05	0.000602412	1543	1
COA3	6.22752	2.4533	5.06591e-05	0.000603712	1545	1
CDK19	8.91845	2.19126	5.08738e-05	0.000605143	1547	1
WDR36	6.73977	2.29586	5.10537e-05	0.000606844	1549	1
SMAP1	7.03826	2.07162	5.13681e-05	0.000610024	1550	1
ZNF32	5.70533	2.94461	5.13875e-05	0.000610024	1551	1
NAA38	6.2389	1.89509	5.14233e-05	0.000610055	1552	1
TMED8	7.69741	1.72905	5.17781e-05	0.000613474	1554	1
DMAC1	6.52308	2.86721	5.21768e-05	0.0006178	1555	1
MT1M	4.82085	3.08939	5.27336e-05	0.000623591	1557	1
CREB3	5.62416	2.55076	5.29997e-05	0.000625933	1559	1
CCDC158	1.40029	4.27442	5.40844e-05	0.000637742	1561	1
ISOC1	7.00625	2.59492	5.42741e-05	0.000639344	1563	1
FAM122B	7.1118	1.93804	5.61163e-05	0.000657679	1571	1
WWP1	8.95948	2.25456	5.62824e-05	0.000659205	1572	1
ZNF525	7.69393	1.96311	5.65898e-05	0.000662385	1573	1
TCEAL3	5.29451	3.28962	5.67124e-05	0.00066324	1574	1
CIB1	7.35251	2.01446	5.67349e-05	0.00066324	1575	1
FRS2	7.71507	2.08276	5.70895e-05	0.000666539	1577	1
DCLRE1A	6.04927	2.61546	5.74225e-05	0.000669713	1578	1
CCDC179	-4.93801	6.87665	5.7578e-05	0.000670966	1580	1
ACTR10	7.36246	1.84271	5.76453e-05	0.000671325	1581	1
UFC1	7.08404	2.19345	5.79407e-05	0.000674339	1582	1
MRPL9	5.21789	2.20533	5.81333e-05	0.000675726	1584	1
IBTK	8.42988	2.35403	5.81891e-05	0.000675949	1585	1
TCP10L	0.591161	5.12388	5.82528e-05	0.000676261	1586	1
ERLEC1	6.4021	2.24304	5.94133e-05	0.000689152	1587	1
GGN	1.52917	4.26696	5.9438e-05	0.000689152	1588	1
RCBTB1	6.92141	2.3911	5.95624e-05	0.000690159	1589	1
C14orf39	0.460959	4.73946	6.03841e-05	0.0006988	1591	1
DLAT	6.47218	2.40531	6.0497e-05	0.000699668	1592	1
SMIM14	10.6672	2.13373	6.05971e-05	0.000699804	1593	1
STRAP	8.07254	1.98977	6.0609e-05	0.000699804	1594	1
DDHD2	7.15518	2.04458	6.06228e-05	0.000699804	1595	1
RNLS	4.86209	2.79998	6.09913e-05	0.000702297	1599	1
GABRB3	4.14341	3.18249	6.14151e-05	0.000706734	1600	1
IDI1	9.43256	2.57342	6.18282e-05	0.00070954	1604	1
TCTA	7.37761	1.92684	6.18516e-05	0.00070954	1605	1
NCBP2	7.43394	2.3974	6.20604e-05	0.000711049	1607	1
RBFOX3	-0.788049	7.82598	6.23294e-05	0.000712801	1610	1
CAAP1	6.26894	2.93026	6.30492e-05	0.000720584	1611	1
TSSK3	0.000412627	5.60034	6.35003e-05	0.000724391	1614	1
TTC8	6.90216	1.98297	6.36895e-05	0.000725651	1616	1
HDX	3.57716	2.56468	6.43863e-05	0.000732683	1618	1
UCHL3	5.75183	2.86815	6.45203e-05	0.000733754	1619	1
CD2AP	9.38332	2.18605	6.49509e-05	0.00073774	1621	1
METAP1	7.53183	2.16068	6.52946e-05	0.000741187	1622	1
KIF5B	10.0498	1.83568	6.55476e-05	0.000743599	1623	1
HSD17B6	0.427196	5.04436	6.57087e-05	0.00074451	1625	1
FAM173B	4.85613	2.52228	6.6745e-05	0.000754395	1629	1
SCML1	4.35587	2.52552	6.67973e-05	0.000754522	1630	1
MAT2A	9.83183	1.98669	6.70608e-05	0.000757035	1631	1
SIX5	4.54802	3.03092	6.74588e-05	0.000760595	1633	1
USP43	5.91501	2.92763	6.75066e-05	0.000760668	1634	1
CTNNBIP1	7.48358	2.24051	6.76495e-05	0.000761811	1635	1
STK31	1.44495	3.67841	6.84045e-05	0.000767965	1640	1
DYRK1B	6.77713	2.04022	6.93851e-05	0.000778026	1642	1
TUBA3C	0.809521	4.87148	7.01455e-05	0.000784087	1647	1
DYNLT1	7.82627	2.02058	7.02957e-05	0.00078489	1649	1
GOLPH3L	7.50474	1.87251	7.04108e-05	0.000785699	1650	1
OVGP1	2.04707	3.36504	7.06326e-05	0.000787697	1651	1
NOL3	4.67755	3.16736	7.07225e-05	0.000788051	1652	1
PPP3CB	7.69605	2.03447	7.07499e-05	0.000788051	1653	1
ICK	8.12198	2.12294	7.10105e-05	0.000790475	1654	1
SLC25A18	2.20285	4.44848	7.1499e-05	0.000794952	1656	1
C16orf95	2.5746	3.34173	7.19003e-05	0.000798449	1658	1
CCDC112	4.27523	2.74574	7.23653e-05	0.000803128	1659	1
MPPED1	-0.167061	5.90296	7.25208e-05	0.000803885	1661	1
ADRB1	3.96587	3.25914	7.28293e-05	0.000805958	1663	1
NXPH4	0.431815	4.10657	7.28391e-05	0.000805958	1664	1
AC135048.1	2.00715	3.43106	7.33811e-05	0.00081098	1666	1
NDUFAF2	4.76223	2.6576	7.45268e-05	0.000821669	1670	1
NMD3	7.96412	1.96589	7.46698e-05	0.000822261	1672	1
CYP2U1	3.01029	3.27629	7.55996e-05	0.000831009	1675	1
ANO7	4.5341	2.97188	7.57003e-05	0.000831619	1676	1
CPNE3	8.99747	1.93481	7.62473e-05	0.000837129	1677	1
ENTPD5	7.25579	2.15329	7.69025e-05	0.000842179	1681	1
ABCE1	7.56785	2.26044	7.74087e-05	0.000845845	1685	1
SLC4A4	7.17243	3.27947	7.74986e-05	0.000846325	1686	1
SYCP1	1.445	3.95829	7.78371e-05	0.000847647	1689	1
UQCR10	6.79472	2.14008	7.78735e-05	0.000847647	1691	1
PPP1CB	11.9209	2.08431	7.78959e-05	0.000847647	1692	1
BBX	8.79375	1.82549	7.80577e-05	0.000848337	1693	1
ATG4A	4.96578	2.40729	7.80689e-05	0.000848337	1694	1
TRAPPC11	7.63545	1.8307	7.87681e-05	0.000853607	1699	1
MEX3D	6.7719	2.76793	7.91112e-05	0.000856317	1701	1
FMN1	6.44172	2.38374	7.93304e-05	0.000857862	1702	1
DYNLL2	8.82995	1.88815	7.93471e-05	0.000857862	1703	1
GSTZ1	5.35291	3.00963	8.05561e-05	0.000869912	1705	1
MTFR1	6.54737	2.29993	8.07987e-05	0.000871952	1706	1
DNAJC4	6.77901	2.02321	8.08398e-05	0.000871952	1707	1
FAM71E1	1.61822	3.18268	8.10946e-05	0.000874188	1708	1
GPRASP2	5.51721	3.1596	8.1294e-05	0.000875825	1709	1
CAPN7	7.79315	1.75292	8.26724e-05	0.000888596	1713	1
SLC15A2	6.7214	2.15126	8.33979e-05	0.000894949	1715	1
SPAG11B	-4.93801	6.3728	8.34631e-05	0.000895004	1717	1
ACADM	7.4728	2.20606	8.3833e-05	0.000898448	1718	1
C9orf92	-4.93801	6.43838	8.49731e-05	0.000909608	1720	1
CDC16	7.09273	2.19591	8.54457e-05	0.000913074	1723	1
HLCS	6.96825	1.96078	8.55364e-05	0.000913202	1724	1
ASRGL1	6.28915	2.65147	8.60471e-05	0.00091684	1728	1
MCTS1	5.84701	2.24823	8.63143e-05	0.000918624	1730	1
PLEKHB1	4.10443	3.22227	8.67782e-05	0.000922341	1732	1
CRYBA2	-0.426801	5.46386	8.68139e-05	0.000922341	1733	1
RAB6C	2.27556	4.03544	8.69573e-05	0.000923332	1734	1
ZNF720	5.63623	2.16159	8.72688e-05	0.000925572	1736	1
MYO5C	7.85522	2.26463	8.75584e-05	0.000928109	1737	1
MZT2A	6.33544	2.3641	8.78456e-05	0.000930299	1738	1
PURA	9.05057	2.37094	8.78661e-05	0.000930299	1739	1
TOM1L1	7.80301	2.89315	8.89583e-05	0.000939702	1743	1
RPF2	5.76928	2.66569	8.98017e-05	0.000946981	1746	1
STAB2	-4.93801	6.773	9.06269e-05	0.000954589	1748	1
SPCS2	7.6245	2.08178	9.23435e-05	0.000972114	1749	1
PARVA	7.4942	2.57613	9.29655e-05	0.000977544	1751	1
JTB	7.58787	1.65918	9.30933e-05	0.000978329	1752	1
CHMP5	8.69009	2.07083	9.33434e-05	0.000980399	1753	1
NADK2	7.90653	1.91715	9.47948e-05	0.000992811	1758	1
CRISPLD1	3.861	3.46766	9.50786e-05	0.000995217	1759	1
NFIX	8.55725	2.75168	9.51603e-05	0.000995368	1760	1
CTH	4.87506	2.21832	9.52011e-05	0.000995368	1761	1
GUCY1A1	8.02816	2.88618	9.56667e-05	0.000998473	1764	1
ARID5B	8.91908	2.10303	9.58859e-05	0.000999123	1767	1
YWHAE	9.90385	1.96629	9.66656e-05	0.00100535	1770	1
PFDN6	5.38151	2.1874	9.67022e-05	0.00100535	1771	1
AL133500.1	-4.93801	6.9035	9.7406e-05	0.00101039	1775	1
NSL1	6.34247	1.90359	9.80388e-05	0.00101581	1777	1
AHCYL2	6.27053	1.85497	9.8433e-05	0.00101932	1778	1
DCAF13	6.50901	1.84495	9.87484e-05	0.00102144	1780	1
ATRAID	6.24585	1.88258	9.88707e-05	0.00102213	1781	1
KLHL9	8.36422	2.10985	9.89926e-05	0.00102281	1782	1
GSTM1	4.0292	4.41212	0.000100553	0.00103602	1787	1
PDZD11	5.81144	2.55882	0.000100698	0.00103694	1788	1
UBE2E2	5.75731	2.58978	0.000100924	0.00103868	1789	1
H2AFJ	7.14559	2.62513	0.000101073	0.00103964	1790	1
MOB4	8.08005	1.74538	0.000101242	0.0010408	1791	1
MRPL53	5.6245	2.17292	0.000101497	0.00104284	1792	1
MTCH2	7.38647	2.23335	0.000101765	0.00104443	1794	1
ATP2C1	7.87495	1.89222	0.000101911	0.00104534	1795	1
TRMT112	7.55024	2.14631	0.000102779	0.00105265	1797	1
TMEM235	1.92814	5.6606	0.000102807	0.00105265	1798	1
MRPS26	5.70149	2.64405	0.000102852	0.00105265	1799	1
DPH3	7.33693	1.8437	0.000102973	0.0010533	1800	1
RAD54B	3.33259	3.37697	0.000104482	0.00106695	1803	1
MRPL32	5.14277	2.82625	0.000104927	0.00107031	1805	1
TENM2	0.943494	4.58461	0.000105275	0.00107313	1806	1
BEX2	4.79199	2.57776	0.000105855	0.00107799	1808	1
ZCCHC17	6.58462	1.82444	0.00010729	0.00108958	1813	1
CCDC169-SOHLH2	2.67465	3.82833	0.000107421	0.00109032	1814	1
H1FX	7.39055	1.80013	0.000107684	0.00109239	1815	1
CTPS2	6.01262	2.47978	0.000108486	0.00109991	1816	1
NDUFAF3	6.23815	2.11002	0.000108782	0.00110231	1817	1
GSTT2B	3.24616	3.88845	0.000108915	0.00110245	1818	1
RHPN2	8.02607	2.44813	0.000108942	0.00110245	1819	1
MED10	6.01728	1.97758	0.000109953	0.00111173	1821	1
TACC2	8.97087	3.06487	0.000111623	0.00112402	1827	1
NEUROG2	-4.93801	7.15876	0.000111657	0.00112402	1829	1
AHCYL1	8.39254	1.7486	0.000111876	0.00112561	1830	1
SLAIN2	9.51661	2.2144	0.000112498	0.00113093	1831	1
HSFX3	-4.93801	6.21618	0.000113004	0.00113248	1835	1
UQCC2	5.44316	2.75338	0.000113051	0.00113248	1836	1
IFRD2	6.27366	2.13239	0.000113112	0.00113248	1838	1
TRMT10A	4.90367	2.68083	0.000113113	0.00113248	1839	1
MORN2	4.62779	3.01543	0.000113653	0.00113665	1841	1
MBLAC2	5.56141	2.83171	0.000114127	0.00113954	1844	1
TUSC1	4.94673	2.91561	0.000114464	0.00114229	1845	1
WDR35	5.39091	2.15689	0.00011501	0.00114711	1846	1
SNAPC5	5.11632	2.33876	0.000115355	0.0011493	1848	1
TMEM182	4.40677	3.01061	0.000116021	0.00115407	1851	1
PHF21B	1.98433	3.48539	0.000116233	0.00115493	1853	1
VPS26B	6.90607	1.93461	0.000116957	0.00116025	1856	1
DNAJA4	8.32214	1.96717	0.000117259	0.00116261	1857	1
STAM	7.74947	1.92472	0.000117352	0.00116291	1858	1
DCAKD	5.65738	2.43284	0.000117694	0.00116505	1860	1
TMEM218	4.93834	2.47935	0.000117852	0.00116598	1861	1
FAM149B1	6.45513	2.08847	0.000118033	0.00116714	1862	1
2022-09-02	9.7479	1.90943	0.00011998	0.00118449	1865	1
MTHFS	7.24097	2.75153	0.000120294	0.00118632	1867	1
TCEAL8	6.86107	2.71693	0.000121021	0.00119285	1868	1
IRGC	0.981205	4.59992	0.000121266	0.00119333	1870	1
C16orf70	5.8383	2.00958	0.000121372	0.00119333	1872	1
SCCPDH	7.71737	2.6268	0.000121479	0.00119352	1874	1
COPG1	9.02809	1.94304	0.000122809	0.00120274	1880	1
SLC26A5	0.282665	4.47664	0.000123742	0.00121059	1882	1
SLC41A1	5.26697	2.459	0.000123882	0.00121122	1883	1
FNDC3A	8.86937	1.80337	0.000125806	0.00122557	1890	1
NUDT2	5.35046	2.08241	0.000126552	0.00122959	1895	1
COMMD8	5.88375	2.31241	0.000126832	0.00123166	1896	1
RTL8B	4.37914	2.78033	0.000128603	0.00124689	1899	1
HADHB	8.8002	1.72867	0.000128809	0.00124814	1900	1
TRUB1	6.53633	2.45735	0.000128873	0.00124814	1901	1
ASF1A	6.05935	2.55778	0.000128936	0.00124814	1902	1
EIF2A	7.89767	2.19511	0.000129409	0.00125206	1903	1
VPS26A	8.28801	1.94738	0.000129846	0.00125535	1904	1
HIST1H2AA	-0.247214	5.74265	0.000129953	0.00125535	1906	1
ARHGEF37	7.20728	2.5046	0.000130768	0.00126189	1908	1
UQCR11	6.81997	1.84853	0.000130862	0.00126215	1909	1
NME3	5.35189	2.35448	0.000131215	0.00126422	1911	1
AC005837.2	0.148015	4.43947	0.00013193	0.00127045	1912	1
LRRC36	0.243482	5.22409	0.000132305	0.00127228	1914	1
SETD9	4.25676	2.87545	0.000132487	0.00127268	1916	1
PSMD1	7.69828	1.79853	0.000132529	0.00127268	1917	1
DCTN3	6.20904	2.40519	0.000132909	0.00127388	1921	1
UQCRFS1	7.12868	1.90914	0.00013366	0.00128041	1922	1
RNASE4	4.38231	3.28451	0.00013387	0.00128176	1923	1
LRRIQ1	4.57737	3.14998	0.000135815	0.00129888	1925	1
COX5A	6.93524	1.88592	0.000135922	0.00129888	1926	1
STX19	3.66036	3.69621	0.000135941	0.00129888	1927	1
AC092647.5	-0.734373	5.49755	0.000136545	0.00130262	1930	1
STXBP6	7.57901	3.09011	0.000136822	0.00130459	1931	1
AJM1	4.21891	3.4518	0.000137201	0.00130618	1934	1
TMEM258	6.70712	2.00971	0.000138393	0.00131616	1936	1
SNTB2	8.83924	1.80128	0.00013853	0.00131679	1937	1
ADHFE1	4.21479	3.15143	0.000139424	0.00132391	1939	1
KIF1BP	6.4835	1.64166	0.000140935	0.00133551	1943	1
FAM104B	5.25253	2.52252	0.0001435	0.00135781	1945	1
PSMB4	7.84303	1.80104	0.00014351	0.00135781	1946	1
GOLGA5	7.59342	1.99202	0.000143899	0.0013606	1947	1
RPA3	5.74541	2.06988	0.000143952	0.0013606	1948	1
MON1B	9.04592	1.8578	0.000145678	0.0013748	1951	1
DNM1L	7.91419	1.8754	0.000146221	0.00137639	1956	1
TEX46	-4.93801	6.46613	0.00014673	0.00138048	1957	1
AK4	9.11639	2.70346	0.000147152	0.0013821	1960	1
ATF1	5.95873	2.03123	0.000147202	0.0013821	1961	1
UHMK1	10.2666	2.18037	0.000147443	0.00138365	1962	1
TCERG1L	1.03792	4.2164	0.000148111	0.00138787	1964	1
IGIP	5.80851	2.26057	0.000148207	0.00138799	1966	1
AK3	9.03405	1.80101	0.000148537	0.00138966	1968	1
FAM71E2	-0.359935	5.37537	0.000150874	0.00140866	1972	1
PWWP2A	6.8336	2.06541	0.000151413	0.00141299	1973	1
RANBP6	6.52429	2.25839	0.000151851	0.00141635	1974	1
RFXAP	4.45649	2.53239	0.00015275	0.00142186	1978	1
MYEF2	6.50067	1.92162	0.000153981	0.00143187	1980	1
MGAT4D	-4.93801	6.21855	0.000154869	0.0014378	1981	1
ARPP19	10.0976	1.92194	0.000154874	0.0014378	1982	1
C6orf120	6.26861	1.96744	0.000155081	0.00143846	1985	1
GSR	9.12987	1.84395	0.000155369	0.00144041	1986	1
ATP8B4	7.36684	2.74055	0.000155968	0.00144524	1987	1
CHUK	7.59455	1.86087	0.000156678	0.00144962	1990	1
LYSMD3	7.65985	2.27305	0.000157852	0.00145683	1995	1
SORBS2	7.14151	2.26378	0.000158631	0.00146109	1999	1
SPATA31D4	-4.93801	7.05407	0.000158894	0.00146278	2000	1
LIMCH1	8.06014	2.48023	0.000159664	0.00146547	2006	1
DDT	6.90558	2.38766	0.000161462	0.00147687	2011	1
CENPS	4.09652	3.75088	0.000162397	0.00148375	2015	1
PSMB1	7.80378	1.76814	0.000162462	0.00148375	2016	1
EXOSC3	5.45006	2.55917	0.000163955	0.00149295	2022	1
NSMCE1	6.33422	1.85488	0.000164247	0.00149413	2024	1
FAM102B	7.16722	2.04824	0.000165744	0.00150477	2028	1
MAP3K13	8.25177	1.69839	0.000165864	0.00150512	2029	1
FKBP1A	9.12378	1.91743	0.000166771	0.00151225	2030	1
TRIM37	6.75381	1.72611	0.000167099	0.00151335	2033	1
MRPL47	5.70411	2.1493	0.000167559	0.00151662	2034	1
SPEM1	-4.93801	6.66132	0.000167626	0.00151662	2035	1
WDFY1	8.44047	2.24981	0.000168685	0.00152396	2038	1
CDK2AP2	6.44048	2.04663	0.000168832	0.00152454	2039	1
CALM2	10.2942	1.88102	0.000169974	0.0015341	2040	1
ESD	7.49202	2.3992	0.0001701	0.0015342	2041	1
SLC16A14	3.05534	3.0874	0.000170636	0.00153706	2044	1
FASN	8.90665	2.58245	0.000172442	0.00155105	2047	1
CASP7	6.44081	2.58121	0.000173304	0.00155765	2048	1
EIF4A2	10.2972	1.99445	0.000173453	0.00155765	2050	1
ENY2	6.88441	2.04249	0.000173967	0.0015602	2053	1
FAM187B	-4.93801	6.76504	0.000174549	0.00156328	2055	1
C2CD5	7.52832	1.7194	0.000176155	0.00157598	2058	1
MAZ	8.92598	1.84456	0.000178151	0.00159022	2062	1
SERPINB11	5.89944	3.57405	0.000178354	0.00159063	2064	1
ALDH1A3	9.75088	3.20742	0.00017857	0.0015914	2066	1
ZNF888	6.72426	2.06809	0.000180218	0.00160299	2070	1
ZNF442	3.61017	2.80508	0.000181856	0.00161521	2072	1
HNRNPLL	6.92298	1.84425	0.000181944	0.00161521	2074	1
CETN2	6.11602	2.38583	0.000182426	0.00161637	2078	1
AIMP1	7.25854	2.11841	0.000182786	0.00161817	2079	1
LARS	7.63058	1.95757	0.000183511	0.00162286	2082	1
RNF6	7.67712	1.84772	0.000184026	0.00162532	2083	1
GABPA	7.29686	1.93619	0.000184432	0.00162788	2086	1
NCK1	6.69244	1.64313	0.000185353	0.00163366	2089	1
DPH6	4.52577	2.74569	0.000185639	0.0016354	2090	1
CAMK2B	1.67615	3.45347	0.000186069	0.00163762	2092	1
GTF2A1	8.30748	1.78301	0.000186319	0.00163904	2093	1
TGFB3	4.52299	3.08431	0.00018761	0.00164803	2096	1
PLA2G5	-4.93801	6.55284	0.000188242	0.00165279	2097	1
ZNF821	3.50023	2.36835	0.000190845	0.0016732	2100	1
FUBP3	7.29528	2.00375	0.00019093	0.0016732	2101	1
SNRNP48	6.42164	1.64524	0.000191619	0.00167764	2103	1
MRPL39	5.17561	2.66371	0.000192246	0.00168074	2106	1
GRB10	6.60168	1.81725	0.000192977	0.00168633	2107	1
CHST8	2.79864	4.40794	0.000193308	0.00168842	2108	1
DEFB119	-4.93801	7.05308	0.000193935	0.00169149	2111	1
XRRA1	6.31598	1.81119	0.000195076	0.00170064	2112	1
EPB41L4B	7.8033	3.10025	0.000197378	0.00171583	2118	1
MS4A14	3.47997	3.75718	0.000197624	0.00171716	2119	1
RWDD2B	5.85732	2.36449	0.000198136	0.00172015	2120	1
C11orf65	0.0747256	4.62574	0.000198156	0.00172015	2121	1
TIMM23	6.20522	2.62259	0.000198417	0.00172093	2122	1
EIF4G2	11.6275	1.86816	0.000198433	0.00172093	2123	1
DNAH14	6.48807	2.59352	0.00020099	0.00173983	2127	1
LRRC26	3.91075	3.81936	0.000202021	0.00174712	2129	1
CCDC43	5.94802	2.24534	0.0002037	0.00176081	2130	1
C1orf94	-4.93801	6.84519	0.000204457	0.00176542	2131	1
SPATA22	2.09838	3.92018	0.000204723	0.00176634	2134	1
MNAT1	5.0856	2.2572	0.000206438	0.00177697	2139	1
FKTN	5.41066	2.0605	0.000206541	0.00177703	2140	1
PTN	2.92374	3.52107	0.000209471	0.00179552	2148	1
PATE4	3.02068	3.33473	0.000210488	0.00180206	2150	1
FKBP1B	3.92088	2.37152	0.000210527	0.00180206	2151	1
MAPK12	2.23759	3.68916	0.000211665	0.00181095	2152	1
YES1	8.67682	1.77434	0.00021298	0.00182136	2153	1
AC093323.1	5.25634	2.35894	0.00021356	0.00182463	2155	1
EVX1	1.42997	3.67122	0.000215595	0.00183945	2158	1
UBP1	7.41404	1.85921	0.000215722	0.00183968	2159	1
MAGOHB	4.75403	2.73242	0.000218213	0.0018592	2161	1
GNPDA2	5.14236	2.94944	0.000218957	0.00186391	2162	1
WASF3	5.99507	2.79701	0.000218968	0.00186391	2163	1
MRPS35	6.65144	2.26906	0.000219099	0.00186416	2164	1
ADAM21	-4.93801	6.66834	0.000219887	0.00186914	2166	1
FBXO24	1.45171	4.44307	0.000220359	0.00187142	2168	1
SNRNP25	5.25705	2.43087	0.000222653	0.00188851	2170	1
EPHA6	1.49901	3.46723	0.000222973	0.00188851	2173	1
C10orf82	1.8719	3.18305	0.000223095	0.00188851	2174	1
SETD7	9.80936	1.93553	0.000227455	0.001921	2180	1
PEX10	5.81144	2.28075	0.000227955	0.00192351	2182	1
CAT	8.73376	1.83846	0.000228774	0.00192865	2184	1
SPAG6	4.64429	3.20291	0.000229136	0.00193082	2185	1
TIMM8B	5.74656	2.19931	0.000230963	0.00194355	2188	1
KCTD18	5.89511	1.97444	0.00023121	0.00194366	2189	1
AP1AR	6.76778	2.23953	0.000231211	0.00194366	2190	1
TOMM20	9.27791	2.27516	0.000232174	0.00195018	2192	1
SYCP2	4.40788	2.58703	0.000232655	0.00195332	2193	1
CNGB3	-0.928154	6.28879	0.000232914	0.00195461	2194	1
DPY19L2	4.10588	3.31341	0.000233634	0.00195886	2196	1
THOC7	6.75668	2.17853	0.000234021	0.00196033	2198	1
MORF4L2	9.18428	2.25031	0.00023475	0.00196486	2199	1
RNF2	6.78234	2.07457	0.000235324	0.00196855	2201	1
FCN2	-4.93801	5.93345	0.000238056	0.0019896	2203	1
DAP3	8.02764	1.5333	0.000238834	0.00199429	2205	1
SKP1	10.3479	1.89569	0.000239515	0.00199817	2207	1
KNSTRN	4.80499	2.17027	0.000240235	0.00200236	2209	1
TBC1D16	7.48485	2.4594	0.000240812	0.00200485	2211	1
MIER3	6.88503	2.27629	0.000240861	0.00200485	2212	1
COQ3	3.22437	2.83173	0.000241484	0.00200822	2214	1
DMRTB1	-4.93801	6.60222	0.000242387	0.002013	2217	1
DCAF17	5.87675	2.4767	0.000242708	0.00201476	2218	1
GORASP2	6.93252	2.06196	0.000243147	0.0020175	2219	1
NDUFAF4	4.66565	2.79022	0.000245514	0.00203164	2225	1
NGLY1	7.14378	1.88024	0.000247173	0.0020417	2229	1
MT2A	9.04055	2.27444	0.000247469	0.00204323	2230	1
RBBP9	7.22262	1.79681	0.000247608	0.00204346	2231	1
GPT2	6.88856	2.89331	0.000248548	0.00205029	2232	1
CALD1	9.68078	3.10086	0.000249491	0.00205531	2235	1
CD38	6.18979	2.44592	0.000250426	0.00206118	2237	1
COX5B	7.62281	1.91153	0.000252259	0.00207533	2238	1
EBAG9	4.67985	2.58472	0.000253595	0.00208539	2239	1
GRID2	-1.19988	7.00233	0.000256313	0.00210492	2242	1
WDR83	3.94729	2.68445	0.000256429	0.00210494	2243	1
IQCF1	-4.93801	6.2562	0.000256924	0.00210723	2244	1
SRR	4.22372	2.74674	0.000256937	0.00210723	2245	1
PSMA6	7.58517	1.6688	0.000259387	0.00212354	2249	1
FSCN3	0.951393	4.37227	0.000259699	0.00212514	2250	1
ERICH6	1.00519	4.22436	0.000260031	0.00212597	2252	1
NEB	5.09766	2.48797	0.00026163	0.00213525	2256	1
CNBP	10.1226	1.83764	0.000261751	0.00213529	2257	1
SKA2	6.63858	2.17307	0.000263431	0.00214615	2260	1
PLCZ1	1.28713	4.27666	0.000264365	0.00215281	2261	1
ATP6V0E2	5.65522	2.66213	0.000265897	0.00216146	2265	1
ATP5PB	8.39718	1.76674	0.000266644	0.00216657	2266	1
LRBA	9.4688	2.0637	0.000266966	0.00216823	2267	1
NDUFA4	9.87903	2.0507	0.000267092	0.0021683	2268	1
TENT5D	-4.93801	6.17338	0.000268052	0.00217321	2271	1
MARCKSL1	7.95683	1.61069	0.000268539	0.00217525	2273	1
HEBP2	8.82081	2.0525	0.000268667	0.00217533	2274	1
OARD1	6.12326	1.97235	0.000270697	0.00218791	2278	1
C6orf62	9.91944	1.77706	0.000272064	0.00219777	2279	1
LHFPL3	-4.93801	6.13698	0.000273664	0.00220608	2284	1
DIAPH2	6.75284	1.71065	0.000273819	0.00220637	2285	1
RMI1	6.21085	1.78546	0.000275033	0.00221422	2287	1
CCDC173	2.81269	2.98942	0.00028034	0.00224742	2296	1
SNRPB2	6.30983	1.81069	0.000280379	0.00224742	2297	1
CDC37L1	6.11391	2.19136	0.000283028	0.00226668	2299	1
VAMP7	7.86802	2.06709	0.000285462	0.00228419	2301	1
NFYB	6.83056	1.7842	0.000285786	0.00228579	2302	1
AP3M1	8.21389	1.67977	0.000285962	0.00228621	2303	1
SEPHS1	6.90333	2.26992	0.000288415	0.00230282	2306	1
TDRP	7.0779	2.82322	0.000290171	0.00231328	2309	1
UPF3A	6.71412	1.98393	0.000290228	0.00231328	2310	1
SPPL2C	-4.93801	6.77537	0.000290769	0.00231549	2311	1
MAP2	7.17623	3.19957	0.000291687	0.00231989	2315	1
PDCD4	10.0693	1.6623	0.000292011	0.00232146	2316	1
TTC30A	5.41699	2.98459	0.000293262	0.00232844	2317	1
ERMARD	5.26687	2.16833	0.000293326	0.00232844	2318	1
NBDY	6.4343	2.51073	0.000293388	0.00232844	2319	1
LRRCC1	6.15852	2.42015	0.000293903	0.00233147	2321	1
LYRM2	8.21213	1.75948	0.000294527	0.00233341	2324	1
CTNNAL1	6.24633	2.08148	0.000294787	0.00233346	2326	1
ESRRG	6.67856	2.58249	0.000299847	0.00236719	2332	1
GLS2	1.65448	3.5483	0.000300699	0.00237108	2335	1
EMC8	5.41662	1.8029	0.000302732	0.00238482	2337	1
CCNG1	9.69578	2.47488	0.000302831	0.00238482	2338	1
CHMP3	9.04738	1.62502	0.000304907	0.00239611	2342	1
MRS2	6.44397	2.59571	0.000305041	0.00239611	2343	1
TUSC3	5.62001	2.82935	0.000305238	0.00239661	2345	1
LARP4	8.58272	1.86591	0.000305531	0.00239789	2346	1
PARL	6.28242	1.77133	0.000306605	0.00240324	2349	1
GHR	5.60125	1.87956	0.000307182	0.00240674	2350	1
COPB2	9.22634	1.58237	0.000308104	0.00241294	2351	1
SUCLG2	7.9834	2.1814	0.000308893	0.00241809	2352	1
PTMS	8.84141	2.09831	0.000310352	0.00242744	2354	1
SPTSSB	6.68369	3.09597	0.00031076	0.0024296	2355	1
DDI1	-0.813722	6.69002	0.000312943	0.00244563	2356	1
IL13	-4.93801	6.32957	0.000313849	0.00245063	2358	1
NME1	4.59276	2.44301	0.000314389	0.00245328	2359	1
PIK3CB	8.15349	1.88361	0.000314454	0.00245328	2360	1
YEATS4	5.48757	2.3556	0.000318425	0.00247954	2364	1
SAMD11	3.33617	3.63552	0.000321324	0.00249629	2370	1
PET117	5.22285	2.60752	0.000322376	0.0025013	2373	1
BTBD6	6.66356	2.07587	0.000323174	0.002505	2374	1
MRPL41	6.1169	2.52453	0.00032326	0.002505	2376	1
RIPPLY2	-4.93801	7.24678	0.000328139	0.0025364	2382	1
KLHL1	0.122175	4.2585	0.000328853	0.00254085	2383	1
PLA2G7	4.5605	2.9458	0.000332746	0.00256662	2387	1
PPP2R5E	8.05565	1.72599	0.000333517	0.00257042	2389	1
PRPH2	-0.177999	5.06443	0.000334176	0.00257441	2390	1
GDE1	8.08656	1.60157	0.00033459	0.00257653	2391	1
SLC25A14	3.54825	2.5337	0.00033786	0.00259845	2394	1
CACNG1	-4.93801	6.10937	0.000339881	0.00260963	2398	1
SLC39A9	7.51333	1.70408	0.00034015	0.0026106	2399	1
GOLGA8F	-0.238301	5.50792	0.000340387	0.00261133	2400	1
ELAVL1	7.84689	1.82119	0.000342648	0.00262322	2405	1
ZBTB41	7.77789	2.39582	0.00034474	0.00263539	2408	1
SELENOT	7.97454	1.9407	0.000345174	0.00263707	2410	1
U2SURP	8.42191	1.58466	0.000347361	0.00265048	2413	1
SNRNP40	5.67232	1.81166	0.000347979	0.0026541	2414	1
RPE	6.82316	1.88451	0.00034949	0.00266298	2416	1
USP9Y	7.01356	3.92777	0.000349932	0.00266458	2418	1
MKX	2.63387	3.04137	0.000352359	0.00267973	2421	1
TTLL2	-4.93801	6.5192	0.000353173	0.00268371	2423	1
CADPS	1.2448	4.03931	0.000354167	0.00268793	2426	1
PDCL2	-4.93801	6.51088	0.000354396	0.00268857	2427	1
PHPT1	6.44341	2.63531	0.000354642	0.00268895	2428	1
RAB22A	8.74945	1.73756	0.000354979	0.00268966	2430	1
POLR2H	5.87393	2.02577	0.000355366	0.00269148	2431	1
ACTL10	2.89191	3.5648	0.000357787	0.00270426	2436	1
CROT	7.5255	2.09247	0.000359539	0.00271638	2437	1
DESI2	7.61862	2.16135	0.000360266	0.00272076	2438	1
MAPK8	7.33877	1.66963	0.000360679	0.00272165	2440	1
ACSM3	5.92785	2.61935	0.00036243	0.00273374	2441	1
PSMC5	7.64747	1.72045	0.000367105	0.00276443	2445	1
LRRC59	7.79331	2.01495	0.000373183	0.00280451	2450	1
ZNF510	5.70084	2.569	0.000375863	0.00281964	2453	1
LPP	10.9614	1.68333	0.000375991	0.00281964	2454	1
ZSWIM5	4.26684	2.69753	0.000376066	0.00281964	2455	1
PURB	9.10269	1.70911	0.000377115	0.00282483	2458	1
MMEL1	2.02931	3.12177	0.000378369	0.00282963	2462	1
P3H2	6.78043	2.55164	0.000378803	0.00283172	2463	1
PSMD11	7.15127	1.59945	0.000384351	0.00286621	2469	1
HECTD2	4.83473	3.18404	0.000386099	0.00287494	2472	1
MKLN1	9.71229	1.7491	0.000386147	0.00287494	2473	1
GNAI1	6.90886	2.16809	0.000387533	0.00288294	2475	1
H1F0	9.37069	1.81786	0.000389631	0.00289503	2478	1
ZMYND12	3.20185	3.37423	0.000390727	0.002902	2479	1
CASD1	6.25896	2.30553	0.00039213	0.00290773	2483	1
ZNF33B	7.72697	1.94253	0.000393292	0.002914	2485	1
ZNF860	4.8462	2.6555	0.00039365	0.00291548	2486	1
MED4	6.69081	1.92045	0.000394202	0.00291839	2487	1
FNTA	7.87398	1.82887	0.000394826	0.00292066	2489	1
ITGAE	4.79188	2.35143	0.000397261	0.00293279	2494	1
TGDS	4.97613	2.09194	0.000403103	0.00296759	2501	1
ZNF816-ZNF321P	4.13165	2.67011	0.000403717	0.00297092	2502	1
PSMA5	6.99565	1.70014	0.000408086	0.00299765	2506	1
BAIAP2L1	7.31479	2.30091	0.000408163	0.00299765	2507	1
COPS4	7.11592	1.68504	0.00040876	0.00300052	2508	1
ZNF468	7.63433	1.95641	0.000409759	0.00300457	2511	1
SNRPE	7.14643	2.35809	0.000410681	0.00300894	2513	1
REPS2	9.17068	2.10375	0.000415038	0.00303482	2518	1
GGCT	5.96047	2.69078	0.000415309	0.0030356	2519	1
SPATA31A3	-4.93801	6.81185	0.000416954	0.00304521	2521	1
HORMAD2	-1.18502	5.77505	0.000420585	0.00306736	2524	1
TDRD6	1.02475	3.95522	0.000420655	0.00306736	2525	1
WDR7	7.37754	1.66627	0.000421194	0.00307008	2526	1
ZNF275	6.30152	2.11914	0.000422812	0.00307905	2528	1
SH3BP4	7.05229	2.31129	0.000423837	0.00308324	2531	1
PRIMA1	0.957548	3.99712	0.000430725	0.00312225	2540	1
BEX1	3.0429	3.28085	0.000434622	0.00314184	2547	1
UXT	6.6976	2.0601	0.000436726	0.00315214	2550	1
KRR1	7.58241	1.60535	0.00043764	0.00315668	2552	1
BAG4	6.97207	1.85778	0.000438346	0.00315883	2555	1
HEPACAM	-4.93801	5.68314	0.00043928	0.00316433	2556	1
ATMIN	8.24543	1.9058	0.000441195	0.00317688	2557	1
GUCA1A	1.13245	4.93663	0.000441675	0.0031791	2558	1
SPIN1	8.78806	2.21357	0.000443613	0.00318941	2560	1
C6orf10	-4.93801	6.99963	0.000443801	0.00318941	2562	1
SEC23IP	7.71514	1.50224	0.000446756	0.00320939	2563	1
NUBPL	6.86842	2.12216	0.000447174	0.00321114	2564	1
KLHL42	6.76832	2.30884	0.00044863	0.00321909	2566	1
OXSM	4.27898	2.6241	0.000449153	0.00322158	2567	1
HMGN3	7.51954	2.73994	0.000450095	0.00322583	2569	1
ADGRG2	1.40686	3.40803	0.000453502	0.00324267	2575	1
C12orf73	4.46873	2.52895	0.000455313	0.00325183	2578	1
ERCC6L2	6.94924	1.49974	0.000457738	0.00326662	2580	1
LRRC71	-0.132116	4.8833	0.000458288	0.00326928	2581	1
SACM1L	8.01527	1.67042	0.000458625	0.00327041	2582	1
CDC14B	7.69181	2.53901	0.000460569	0.00328173	2584	1
RPL5	11.8402	2.20067	0.0004616	0.00328312	2587	1
NAALAD2	0.641481	3.91959	0.000461656	0.00328312	2589	1
CCT2	8.00161	2.01197	0.00046219	0.00328565	2590	1
ADAM11	3.92673	3.38728	0.000465926	0.00330966	2592	1
COPS9	5.46046	2.41215	0.000468962	0.00332994	2593	1
RAB3IP	8.57818	1.65407	0.000471086	0.00334373	2594	1
ATP5F1C	8.33902	1.85809	0.000472058	0.00334915	2595	1
RNF185	7.59305	1.83717	0.000472396	0.00334915	2597	1
SARNP	5.92286	1.81664	0.000472654	0.00334969	2598	1
KL	6.04342	2.98854	0.000473406	0.00335244	2600	1
LTN1	7.84061	1.57827	0.000475194	0.00336252	2602	1
DDX20	5.27118	1.99428	0.000478222	0.00338135	2604	1
TTC16	0.580957	4.35303	0.000484031	0.00341586	2609	1
HMGB1	10.1572	1.74978	0.000484504	0.00341633	2610	1
CABLES2	5.42874	2.30021	0.000484669	0.00341633	2611	1
CCT8	8.55464	1.98477	0.000492643	0.00346086	2620	1
PSTK	0.763638	3.33624	0.000493085	0.0034625	2622	1
PIKFYVE	8.90115	1.72266	0.000494657	0.00347222	2623	1
PEX3	5.35418	2.76547	0.000495651	0.00347787	2624	1
DIMT1	5.79305	2.60821	0.000496623	0.00348336	2625	1
LDLRAD3	5.52661	1.97996	0.000499593	0.00350153	2627	1
RNF187	7.72536	1.66224	0.0005054	0.00353415	2633	1
FBXL7	4.61416	2.8063	0.000508299	0.00355161	2634	1
RPL41	12.1089	1.99113	0.000508694	0.00355161	2636	1
METTL27	2.79856	3.16542	0.000509674	0.00355459	2640	1
COQ7	6.91303	1.59836	0.000510903	0.00355922	2642	1
RGPD6	8.58181	2.05861	0.000511028	0.00355922	2643	1
CRY1	6.26905	1.7657	0.000511532	0.0035608	2645	1
DCTN6	6.32293	1.80471	0.000512931	0.00356836	2646	1
MATR3	9.67891	1.71325	0.000513526	0.00356836	2649	1
SOX30	0.131227	4.62472	0.000513586	0.00356836	2650	1
NDFIP1	8.2516	1.60997	0.000515772	0.00358085	2652	1
IRAK1	8.10307	1.56267	0.000518182	0.00359486	2654	1
SAAL1	3.61055	2.67808	0.000522046	0.00361758	2657	1
TEX37	-4.93801	6.77766	0.000523293	0.00362213	2660	1
VAPA	9.38704	1.73891	0.000528182	0.00364993	2664	1
RNF5	6.76938	1.87752	0.000529275	0.00365392	2667	1
PRPF19	6.93004	1.82222	0.000530234	0.00365917	2668	1
ZNF816	6.06865	2.29472	0.000532632	0.00367297	2670	1
SPDYE6	-1.20439	6.55752	0.000534497	0.00368031	2674	1
SERF2	11.3169	1.97939	0.000537226	0.00369496	2677	1
SAPCD2	4.53799	2.30671	0.000542314	0.00371884	2685	1
NAALADL2	6.453	2.39492	0.000542734	0.00372034	2686	1
ASCC3	7.45497	1.84835	0.000543752	0.00372509	2687	1
RRM2B	8.1486	1.91637	0.000543931	0.00372509	2688	1
ADAM18	-1.27983	6.40664	0.000544035	0.00372509	2689	1
DUSP15	3.61179	2.85341	0.000544983	0.0037302	2690	1
ACACA	8.5902	1.90365	0.000546707	0.00373626	2693	1
AASDHPPT	7.50682	1.92677	0.000546711	0.00373626	2694	1
RXYLT1	4.77351	2.67363	0.000548734	0.00374751	2696	1
LRRIQ3	1.35395	3.12698	0.000554513	0.00377936	2701	1
HSD17B12	6.57622	1.73773	0.000554957	0.00377936	2702	1
NEDD8	6.69089	1.58093	0.000555152	0.00377936	2703	1
FAM71C	-4.93801	6.6855	0.000555174	0.00377936	2704	1
SRSF7	7.72399	1.84378	0.000557604	0.00379122	2708	1
GARNL3	4.74494	2.51205	0.000557961	0.00379224	2709	1
RAB6A	9.29809	1.85111	0.000558681	0.00379573	2710	1
TATDN1	6.32939	2.3653	0.000559158	0.00379757	2711	1
FBXO4	4.20055	2.77929	0.000559631	0.00379938	2712	1
SYT9	1.64784	3.33176	0.00056034	0.00380242	2713	1
AL162231.1	2.55696	2.9174	0.000562959	0.00381775	2715	1
HGD	7.06781	2.86158	0.000567844	0.00384524	2718	1
ERG28	5.65134	1.76473	0.000567848	0.00384524	2719	1
MRPL19	6.86908	2.20917	0.000568756	0.00384997	2720	1
MALT1	8.46459	1.64837	0.000569069	0.00385068	2721	1
PLAA	6.54882	1.75152	0.000571063	0.00386275	2722	1
DEPTOR	5.75216	2.2469	0.000573238	0.00387462	2724	1
NFIC	7.92589	1.80522	0.000574564	0.00388216	2725	1
INPP4B	8.19956	2.13416	0.000577564	0.00389671	2729	1
DTNB	5.55258	1.86122	0.000581899	0.00392021	2733	1
KLHDC10	7.84637	1.70872	0.000582866	0.00392442	2734	1
IQCK	4.65068	2.95304	0.000584264	0.00392895	2738	1
MAF	9.40886	2.47596	0.000585013	0.00393255	2739	1
FDPS	7.40881	1.8456	0.000585389	0.00393284	2740	1
RPL15	12.2882	1.87443	0.000585923	0.00393436	2742	1
C11orf98	5.27998	2.6439	0.000586293	0.00393467	2743	1
COA4	6.19169	2.11317	0.000586396	0.00393467	2744	1
ZNF428	5.45859	2.03032	0.000588146	0.00394274	2746	1
TSGA10	4.2524	2.63314	0.000588242	0.00394274	2747	1
ANKRD50	7.66035	2.07543	0.000590893	0.00395907	2748	1
SEC11A	8.22924	1.50626	0.000598093	0.00399373	2755	1
COQ6	4.14661	2.43389	0.000598149	0.00399373	2756	1
POP4	6.16929	1.4768	0.000598257	0.00399373	2757	1
ANKIB1	8.06341	1.68715	0.000598452	0.00399373	2759	1
HDDC2	6.38064	1.99609	0.000603967	0.0040247	2763	1
BCL2L2	7.21679	1.92689	0.000605158	0.00402972	2765	1
RNF7	7.68889	1.4948	0.000608202	0.0040456	2768	1
AIDA	9.35276	2.32396	0.000611111	0.00406055	2771	1
PSMC4	6.65489	1.58379	0.000611638	0.00406258	2772	1
C5orf30	6.44412	2.47499	0.000612965	0.00406993	2773	1
ZBTB1	7.17025	1.69448	0.000613413	0.00407143	2774	1
TRIAP1	5.61798	2.42576	0.000613639	0.00407147	2775	1
NAXD	6.41472	1.84589	0.00061436	0.00407367	2776	1
HCN4	1.56247	3.99787	0.000614616	0.00407367	2777	1
KCNMB2	0.519749	4.31976	0.000615847	0.00408024	2779	1
CHIC1	6.51117	2.28214	0.000616706	0.00408445	2780	1
ZNF736	6.38965	1.94321	0.00061935	0.00409755	2783	1
SLC35A1	4.53474	2.58354	0.000622306	0.00411414	2785	1
AGBL3	1.95634	2.91114	0.000624199	0.0041237	2787	1
FGFBP3	2.54331	2.84131	0.000624753	0.00412588	2788	1
ZIC5	-4.93801	7.18863	0.000627572	0.00413856	2792	1
RAN	8.95594	2.03022	0.000638001	0.00419981	2797	1
PDE4A	5.09936	2.1866	0.000639915	0.00421079	2798	1
RPL17-C18orf32	7.22261	3.52776	0.000640126	0.00421079	2799	1
GRIN3A	0.864777	4.18443	0.00064144	0.00421793	2800	1
SSBP1	6.65738	1.90525	0.000645997	0.00424486	2802	1
ATAD2	7.71984	1.91159	0.00064678	0.00424849	2803	1
KIF4B	-4.93801	6.19254	0.000647036	0.00424866	2804	1
ARMCX1	6.62597	2.95756	0.000649692	0.00426002	2808	1
WDR48	7.38421	1.4413	0.000654954	0.00428384	2815	1
MOSPD3	4.7135	2.00586	0.000656946	0.00429448	2816	1
PMPCB	7.14316	1.67243	0.000659794	0.00430785	2820	1
SP5	0.48979	3.87116	0.000661617	0.00431435	2823	1
HIPK2	9.72959	1.64862	0.000668985	0.00435242	2830	1
SCAMP1	6.32722	2.04759	0.000669952	0.00435717	2831	1
CEACAM20	-4.93801	6.22017	0.000670948	0.00436057	2833	1
NDUFA12	5.56064	1.92038	0.000674556	0.00438045	2835	1
CPA5	-0.789115	4.65885	0.000674721	0.00438045	2836	1
NKX3-2	1.75952	4.90272	0.000681526	0.00441995	2839	1
NOSTRIN	3.96052	2.32941	0.00068325	0.00442941	2840	1
RPS24	12.0318	2.16467	0.000683716	0.00442948	2842	1
PTAR1	8.50891	1.7261	0.000685006	0.00443316	2845	1
CDH15	-4.93801	6.53621	0.000685449	0.00443447	2846	1
CHURC1	8.31772	1.51819	0.000688171	0.00444519	2850	1
VWA5B2	-0.0681461	3.98985	0.000688436	0.00444519	2851	1
GBE1	6.55225	1.71638	0.000688555	0.00444519	2852	1
DDX43	1.55005	3.27269	0.00069002	0.00445152	2854	1
HDAC1	7.768	1.42781	0.000691241	0.00445784	2855	1
POLR3GL	5.59336	1.79908	0.000693271	0.00446936	2856	1
ATP5F1E	8.95951	1.79738	0.000693986	0.00447085	2858	1
DNAH7	5.43667	2.65856	0.000695624	0.00447826	2860	1
ERCC8	3.9693	2.6536	0.000700449	0.00450146	2865	1
ATXN7L3B	8.59631	1.89672	0.000707126	0.00453645	2870	1
ZNF596	2.89319	2.79577	0.000708854	0.00454278	2873	1
KLHL20	6.16219	2.12802	0.000709343	0.00454292	2874	1
CCDC68	5.22895	2.54503	0.00071128	0.00455199	2877	1
RAD23B	9.41717	1.59821	0.000713014	0.0045615	2878	1
TAF2	6.96246	1.54684	0.000714697	0.0045691	2880	1
TTLL13P	0.410132	3.92491	0.000715394	0.00457197	2881	1
CCDC183	1.04029	3.38613	0.000717541	0.00458177	2883	1
VEGFB	6.40723	2.28621	0.000717674	0.00458177	2884	1
WASHC3	5.56399	1.98065	0.000717951	0.00458195	2885	1
CDKL5	9.10427	1.82963	0.000726094	0.0046275	2889	1
NUP133	6.77482	1.63707	0.000726689	0.00462969	2890	1
FAM168B	8.58554	1.74504	0.000727703	0.00463134	2893	1
TARBP1	6.50453	1.78691	0.000728329	0.00463372	2894	1
MRPL20	7.41329	1.57284	0.00072879	0.00463505	2895	1
DMRT1	-4.93801	6.36582	0.000729293	0.00463505	2897	1
TCEA3	7.46625	2.44704	0.000730751	0.00464111	2899	1
ZNF512	6.04562	1.72711	0.0007317	0.00464554	2900	1
ARMC4	2.40454	3.48599	0.000732973	0.00465201	2901	1
SND1	8.89679	1.74407	0.000734472	0.00465576	2903	1
MED20	6.16255	1.75548	0.000734507	0.00465576	2904	1
ZMYM4	8.21093	2.00913	0.000734772	0.00465576	2905	1
AKAP3	2.5072	3.31728	0.000737429	0.00466582	2910	1
HACL1	5.11604	1.94588	0.000738055	0.00466646	2911	1
PTPMT1	4.27146	2.4485	0.000742247	0.00468874	2914	1
COX6C	7.50074	1.59596	0.000742429	0.00468874	2915	1
FXYD3	7.62459	2.75799	0.000745844	0.00470074	2921	1
TMEM125	5.12899	2.79693	0.000746266	0.00470074	2923	1
FAM71F1	0.417492	4.22556	0.000747974	0.00470907	2924	1
GNB1	10.2265	1.61215	0.000748336	0.00470907	2925	1
BTRC	6.84929	1.61663	0.000749863	0.00471694	2927	1
LIPT1	4.47425	2.70108	0.000751114	0.00472173	2928	1
ANO4	2.20958	3.47195	0.000752265	0.0047272	2930	1
RPL35A	11.1895	2.13432	0.000754821	0.0047368	2934	1
UBFD1	7.27897	2.08815	0.000757515	0.00475208	2935	1
RPF1	6.3136	1.77334	0.000758781	0.00475841	2936	1
TRMT13	5.2338	2.25111	0.000759983	0.00476432	2937	1
MRPL1	5.68157	2.25849	0.000760508	0.00476599	2938	1
RNF114	7.83036	1.67357	0.000762177	0.0047732	2940	1
TRMT61B	5.05375	2.48323	0.000763127	0.0047759	2942	1
MAATS1	2.85599	3.29059	0.000764904	0.00478377	2944	1
TMEM215	-4.93801	6.40097	0.000765221	0.00478413	2945	1
FBXW11	7.91721	1.558	0.000768941	0.00480412	2947	1
ZNF582	3.55007	2.36215	0.000769613	0.00480669	2948	1
GSPT2	5.39196	2.2784	0.000773042	0.00482483	2950	1
HNMT	6.83253	2.08286	0.000774511	0.00483236	2951	1
RRAS	5.00151	2.22732	0.000777822	0.00484944	2952	1
COMMD7	6.08497	2.00374	0.000777927	0.00484944	2953	1
THUMPD3	7.26968	1.71218	0.000785915	0.00489356	2957	1
RARS2	7.09082	1.9352	0.00078773	0.00490155	2959	1
YTHDF1	7.14035	1.65665	0.000788813	0.00490663	2960	1
RFX3	7.0301	1.85409	0.000789414	0.00490871	2961	1
QRFP	-0.642982	4.74653	0.00079218	0.00492092	2964	1
ITIH6	-4.93801	5.88562	0.000794954	0.00493649	2965	1
HPF1	4.73548	2.40946	0.000804774	0.00499242	2968	1
RNF41	7.8811	1.54263	0.000807826	0.00500629	2971	1
MAGEF1	6.07235	2.56216	0.000808494	0.00500875	2972	1
TMEM183A	7.82878	1.42081	0.000812774	0.00502849	2976	1
CPE	6.14347	2.53339	0.000815302	0.00503905	2979	1
TAOK3	9.12739	1.67402	0.000820833	0.00506814	2982	1
CETN3	4.95926	2.38645	0.000825377	0.00509278	2984	1
C12orf29	6.71985	2.19822	0.000827992	0.00510549	2986	1
ZNF491	2.75279	2.97337	0.000830569	0.00511966	2987	1
NEDD4L	10.2528	2.13176	0.000836766	0.00515269	2990	1
CDK7	6.15376	1.98777	0.000837805	0.00515683	2991	1
RNF14	8.3607	1.90209	0.000851052	0.00522668	2998	1
ZNF322	6.71876	1.9398	0.000856378	0.00525512	2999	1
CCHCR1	5.00018	2.23736	0.000861005	0.00527723	3003	1
PAOX	3.81711	2.4761	0.000861142	0.00527723	3004	1
SDR39U1	4.7319	1.90205	0.00086129	0.00527723	3005	1
ALKBH5	7.9405	1.53348	0.000864002	0.00529033	3007	1
EDDM3A	-4.93801	5.91215	0.000868623	0.00531499	3009	1
TTC21B	6.85654	1.58298	0.000868897	0.00531499	3010	1
DYNLRB1	7.62277	1.7172	0.0008719	0.00532576	3014	1
NLRP9	0.991399	3.86293	0.000872103	0.00532576	3015	1
EPHX2	7.80684	2.81868	0.000874604	0.00533749	3017	1
MAP3K7	7.52113	1.51119	0.000877042	0.00534882	3019	1
C17orf97	4.55166	2.74208	0.000879465	0.00536005	3021	1
DPP8	8.16334	1.52475	0.000881616	0.00536606	3025	1
ZNF260	7.54804	1.58505	0.000885829	0.0053828	3030	1
FAM114A2	6.53865	1.60816	0.000887139	0.0053872	3032	1
MTRR	5.69147	2.1258	0.000889216	0.00539448	3035	1
PTP4A2	10.3342	1.58574	0.000892575	0.00541129	3037	1
CAMK2N2	0.362031	4.15287	0.000895292	0.00542585	3038	1
ZNF678	6.12623	2.18287	0.000898222	0.00543836	3041	1
CHCHD4	5.41708	2.31967	0.000901591	0.00545518	3043	1
HOOK1	9.11324	2.47497	0.000902888	0.00545988	3044	1
MPP7	8.28757	1.63598	0.000902962	0.00545988	3045	1
FGF7	2.55197	3.23276	0.000904656	0.00546833	3046	1
STON1-GTF2A1L	1.44451	3.50328	0.000907989	0.00548307	3049	1
RINT1	6.20103	2.33109	0.000908583	0.00548307	3051	1
C4orf47	0.261453	4.10147	0.000911036	0.00549067	3055	1
TMEM191B	1.29654	4.1122	0.000920638	0.00553623	3061	1
NDUFA6	6.94939	1.80521	0.000925807	0.0055633	3064	1
CMC1	4.37268	2.45363	0.000926294	0.00556441	3065	1
SPAG16	6.82058	2.16212	0.00092766	0.0055708	3066	1
MTHFD2L	5.21544	2.457	0.000928463	0.00557381	3067	1
KHDC1L	-0.741536	5.6929	0.00093059	0.00558318	3068	1
CDC40	7.5369	1.46454	0.000932235	0.00558916	3071	1
LONP2	9.04166	1.58517	0.000952861	0.00569798	3079	1
GCFC2	6.57193	1.99618	0.000958161	0.00572409	3082	1
PGC	-4.93801	6.11627	0.000962749	0.00574777	3084	1
EIF3I	8.61868	1.54107	0.000968069	0.00577766	3085	1
SS18L1	6.36208	1.68075	0.000970382	0.00578959	3086	1
ZFR	7.86771	1.64286	0.000972613	0.00580102	3087	1
BCKDHB	7.75108	1.88272	0.000973127	0.00580197	3088	1
NECAP1	7.38076	1.90111	0.000973402	0.00580197	3089	1
GOLGA7	7.926	1.75545	0.000976916	0.00581915	3091	1
POP7	4.95288	2.57152	0.000984904	0.00586293	3093	1
DEFB123	-4.93801	5.97609	0.000986383	0.0058698	3094	1
SEC63	7.2573	1.46628	0.000986695	0.0058698	3095	1
SRSF10	8.56076	1.52328	0.000987848	0.00587287	3097	1
PDS5A	9.23701	1.70174	0.000989479	0.00588066	3098	1
TFB2M	4.84356	1.9336	0.000992097	0.00589242	3100	1
MRPL16	4.9948	2.20191	0.000994638	0.0059056	3101	1
RAB26	2.6067	2.97183	0.00100054	0.00592726	3108	1
AQP5	4.09696	2.8038	0.00100159	0.00593155	3109	1
NEFL	3.2498	3.19005	0.00100201	0.00593218	3110	1
HMGXB3	6.89312	1.72996	0.0010024	0.00593255	3111	1
C12orf4	5.67395	1.87225	0.00100576	0.0059486	3112	1
VPS29	8.33894	1.46734	0.00101643	0.00599609	3121	1
RBM27	7.19953	1.73563	0.00101672	0.00599609	3122	1
BBS2	6.3367	1.86003	0.00101737	0.00599803	3123	1
CEP120	6.49672	1.55636	0.00101817	0.00599892	3125	1
ARL3	5.21981	1.89825	0.00101863	0.00599968	3126	1
HNRNPR	8.48145	1.57325	0.00101996	0.0060037	3128	1
ETNK1	8.62089	1.72107	0.00102751	0.00604234	3131	1
APOL4	4.97783	2.23383	0.00102957	0.00605059	3133	1
PJA2	10.2594	1.87885	0.00103484	0.00607765	3135	1
DHCR24	6.54563	1.5806	0.0010411	0.00610925	3137	1
PRDX1	8.44894	1.60181	0.00104121	0.00610925	3138	1
C7orf31	3.91189	2.3181	0.00104165	0.00610984	3139	1
CCDC25	6.63865	2.01797	0.00104639	0.00612529	3144	1
TRAPPC6B	7.1206	1.67488	0.00104661	0.00612529	3146	1
AGGF1	7.82971	1.5672	0.00104965	0.00614115	3147	1
ZC3H15	7.85379	1.55804	0.0010583	0.00618195	3152	1
PPP1R36	2.96216	2.90182	0.00107956	0.00627624	3167	1
PARP6	6.52757	1.51016	0.00108012	0.00627752	3168	1
RPS6KA3	9.47757	1.65532	0.00108486	0.00629713	3172	1
FRMD5	2.79659	3.08554	0.00109038	0.00631614	3178	1
MTMR6	7.76945	1.70302	0.00109089	0.00631614	3179	1
STXBP5	9.3128	1.7851	0.00109157	0.00631614	3182	1
POT1	6.2111	2.13691	0.00109251	0.00631774	3183	1
IL20RA	4.62139	3.1066	0.00109696	0.00634138	3185	1
TBC1D12	6.4911	1.98644	0.00109824	0.00634478	3187	1
TM9SF3	8.81014	1.70336	0.00110074	0.00635324	3190	1
CDO1	3.666	3.06143	0.00110254	0.00635964	3192	1
AL163636.2	3.58453	3.49581	0.0011052	0.006369	3195	1
ZBTB6	6.25407	1.85416	0.00110658	0.00637162	3197	1
PDCD5	6.45451	2.35693	0.00110669	0.00637162	3198	1
PRRC1	8.31253	1.96528	0.00110735	0.00637341	3199	1
AC068987.5	-0.433067	5.63239	0.00110821	0.00637638	3200	1
AASDH	5.80303	1.86461	0.00111376	0.00640232	3203	1
DIRAS1	2.66035	2.07426	0.00111837	0.00642278	3206	1
HS6ST3	1.61801	2.95213	0.00112518	0.00645381	3210	1
CAPRIN1	9.37759	1.55213	0.00112852	0.00646571	3213	1
RRN3	6.92123	1.81802	0.00112872	0.00646571	3214	1
SMURF2	7.33864	1.58891	0.00112901	0.00646571	3215	1
SMIM26	6.81898	1.54929	0.00113036	0.00647148	3216	1
ELP2	8.19185	1.58959	0.00113501	0.00649159	3219	1
MORF4L1	9.84715	1.70278	0.00113632	0.00649547	3221	1
PPIH	4.45719	2.31692	0.00114216	0.00652279	3224	1
TMEM18	6.01862	1.83702	0.00115079	0.00655985	3230	1
PCDHA8	-4.93801	6.31313	0.00115368	0.00657184	3232	1
DHX40	7.88309	1.4287	0.00115633	0.00657517	3238	1
SNTA1	4.76294	2.45559	0.0011605	0.00658668	3244	1
SERHL2	3.12603	2.71188	0.00116199	0.00659308	3245	1
TFG	8.28921	1.70269	0.00116318	0.00659783	3246	1
SPATA31D3	-4.93801	6.9119	0.00116576	0.00660385	3250	1
CPSF6	7.95784	1.53763	0.00116632	0.00660385	3251	1
PRKG2	7.25176	3.37943	0.00117366	0.00662752	3260	1
[truncated: 2,238 more rows]

## Sheet: Amniotic fluid
Amniotic fluid-mRNA-differentially abundant genes
gene_id	a.value	m.value	p.value	q.value	rank	estimatedDEG
MUC13	5.5696	8.65673	1.55395e-36	2.86486e-32	1	1
RBP2	5.62125	8.624	2.70636e-34	2.49472e-30	2	1
SCGB3A2	2.99139	11.0751	7.011e-34	4.30849e-30	3	1
MUC17	4.43855	9.06888	5.70163e-30	2.62788e-26	4	1
HAND1	4.54254	8.56495	1.04211e-29	3.84246e-26	5	1
MEP1A	2.95637	9.13747	1.54458e-25	4.74599e-22	6	1
MXRA8	2.37183	9.56682	1.43086e-24	3.76849e-21	7	1
MYO1A	3.97708	7.62352	2.54401e-24	5.86267e-21	8	1
IGF2	11.6602	6.90684	1.03506e-22	2.12027e-19	9	1
JPH2	-4.85807	13.1011	4.00366e-22	7.36194e-19	10	1
ARHGAP11A	7.56009	5.05001	4.39257e-22	7.36194e-19	11	1
ADGRG7	2.48456	8.99383	2.26524e-21	3.48016e-18	12	1
ISX	3.45919	7.73016	2.82966e-21	4.0129e-18	13	1
TBX18	2.36323	9.53632	1.14956e-20	1.5138e-17	14	1
IGF2BP1	4.32743	7.49593	2.39832e-20	2.94769e-17	15	1
PHGR1	1.67089	9.60508	9.23644e-20	1.06427e-16	16	1
OSR1	5.66508	7.11182	1.48188e-19	1.60706e-16	17	1
WNT5A	6.08999	6.77695	9.27002e-19	9.49456e-16	18	1
COL5A1	5.37606	6.49059	1.86089e-18	1.80565e-15	19	1
ANXA13	5.78064	7.18223	2.08312e-18	1.92022e-15	20	1
NR1I2	-4.85807	12.3121	4.49368e-18	3.94502e-15	21	1
OTC	2.98929	7.44289	4.94666e-18	4.1453e-15	22	1
HTRA3	5.49175	6.17025	2.19068e-17	1.75597e-14	23	1
DSC3	7.28273	4.29997	3.5154e-17	2.64235e-14	24	1
WNT9A	3.9499	6.42605	3.58314e-17	2.64235e-14	25	1
AGR3	4.37463	6.28871	4.54256e-17	3.12095e-14	26	1
PLSCR5	0.957315	9.76606	4.57072e-17	3.12095e-14	27	1
SOX11	4.91331	5.69665	8.74305e-17	5.75667e-14	28	1
CDON	6.44073	5.7273	1.12726e-16	7.16626e-14	29	1
SLIT2	5.08013	5.40325	1.32666e-16	8.15278e-14	30	1
NKX2-1	-4.85807	12.0403	2.67403e-16	1.59027e-13	31	1
IGFL2	-4.85807	11.7569	3.48344e-16	2.0069e-13	32	1
CLIC5	6.80756	5.79386	4.81475e-16	2.68984e-13	33	1
NOG	2.72995	7.81292	5.01474e-16	2.71917e-13	34	1
GATA6	4.42533	5.81877	8.92118e-16	4.69917e-13	35	1
SI	4.81304	7.05607	1.11446e-15	5.70727e-13	36	1
MFAP2	-4.85807	11.49	1.56332e-15	7.78955e-13	37	1
CYP26B1	5.21979	6.79059	2.11067e-15	1.02401e-12	38	1
POU3F1	1.9078	8.42764	2.38316e-15	1.12656e-12	39	1
CLCA1	3.16682	6.93983	3.67503e-15	1.69382e-12	40	1
CEL	3.43809	6.75193	4.41606e-15	1.98572e-12	41	1
VTCN1	4.37187	6.33453	4.68612e-15	2.05698e-12	42	1
AFP	4.19352	7.14041	5.12679e-15	2.19808e-12	43	1
CXorf49B	2.24005	7.19852	6.16405e-15	2.53907e-12	44	1
CXorf49	2.24005	7.19852	6.19756e-15	2.53907e-12	45	1
PCDH11X	1.91002	8.3207	6.38517e-15	2.55907e-12	46	1
CPXM2	5.74711	5.89889	6.85207e-15	2.68776e-12	47	1
OLFM3	2.69818	7.30026	7.68754e-15	2.95265e-12	48	1
CIT	6.98647	5.26015	1.03821e-14	3.9062e-12	49	1
NNAT	2.16753	7.15969	1.25969e-14	4.58263e-12	50	1
URAD	-4.85807	11.284	1.2677e-14	4.58263e-12	51	1
ROR1	4.29362	5.63376	2.98045e-14	1.05668e-11	52	1
GJA1	6.07478	5.44058	3.93316e-14	1.36815e-11	53	1
MAMDC4	4.04232	5.72051	4.56696e-14	1.55919e-11	54	1
CHP2	5.41569	5.98045	5.32948e-14	1.78644e-11	55	1
CCL25	2.80123	6.43328	5.56049e-14	1.83059e-11	56	1
SMLR1	2.43996	6.94215	6.95625e-14	2.24992e-11	57	1
KCNH5	1.3302	8.64983	7.76181e-14	2.46719e-11	58	1
MTTP	5.26632	6.03733	1.02128e-13	3.19124e-11	59	1
FN1	8.70634	5.15954	1.13991e-13	3.50258e-11	60	1
IGFBP3	7.84119	5.57339	1.90004e-13	5.74248e-11	61	1
CFTR	4.25026	5.00004	2.75105e-13	8.18037e-11	62	1
MS4A8	2.60546	6.79756	2.92168e-13	8.54987e-11	63	1
GLI3	4.85146	4.76667	3.01336e-13	8.64392e-11	64	1
MATN2	4.00043	5.73576	3.04759e-13	8.64392e-11	65	1
SLC27A6	0.373524	9.94778	3.42949e-13	9.57972e-11	66	1
GATA5	1.44768	7.56206	4.26726e-13	1.16094e-10	67	1
ITGB6	5.22488	5.88265	4.28206e-13	1.16094e-10	68	1
GJB3	3.09398	6.6078	4.4772e-13	1.19626e-10	69	1
SLN	-0.40542	10.7123	4.6737e-13	1.23092e-10	70	1
APOBEC1	-4.85807	10.8619	5.56747e-13	1.44566e-10	71	1
ACVR1C	1.42187	7.01155	8.5974e-13	2.20141e-10	72	1
LGALS4	4.95632	6.21955	8.80993e-13	2.22493e-10	73	1
XAGE2	1.11183	8.32696	9.52318e-13	2.37256e-10	74	1
CDX1	3.30683	6.76996	1.03219e-12	2.53725e-10	75	1
MAP1B	6.80015	4.70327	1.38919e-12	3.36989e-10	76	1
GUCY2C	0.416446	8.81267	2.16406e-12	5.18137e-10	77	1
GALNT13	2.61912	5.71356	2.2574e-12	5.33558e-10	78	1
COL12A1	5.34964	5.66621	2.69521e-12	6.28972e-10	79	1
SCGB3A1	2.3254	6.21766	3.61128e-12	8.32219e-10	80	1
MCOLN3	2.59241	5.72674	4.36378e-12	9.93219e-10	81	1
TMEM92	2.47214	6.31298	5.49718e-12	1.23593e-09	82	1
L1TD1	5.80427	5.18766	6.57285e-12	1.45996e-09	83	1
WNT2	2.91957	6.16075	7.09716e-12	1.55339e-09	84	1
CCND2	9.31144	4.53498	7.16198e-12	1.55339e-09	85	1
PTHLH	2.30806	6.46745	8.08022e-12	1.73217e-09	86	1
EPS8L3	2.70534	6.06358	1.21307e-11	2.57059e-09	87	1
CPS1	6.88396	5.36073	1.44506e-11	3.02739e-09	88	1
COL4A6	2.68253	6.37309	2.08897e-11	4.32722e-09	89	1
PPP2R2B	4.92324	4.33553	2.54239e-11	5.15795e-09	90	1
EPGN	1.43228	6.95935	2.54596e-11	5.15795e-09	91	1
AADAC	2.83967	6.7491	2.66702e-11	5.34449e-09	92	1
MUC2	3.58302	5.9774	2.74934e-11	5.43438e-09	93	1
HAND2	1.33561	6.83514	2.77084e-11	5.43438e-09	94	1
FLNC	4.3371	5.59697	4.30077e-11	8.3462e-09	95	1
JUN	9.46358	3.82366	5.70255e-11	1.09513e-08	96	1
DSG1	5.69761	4.79481	6.92889e-11	1.31692e-08	97	1
CREB3L3	2.67608	6.18207	8.0805e-11	1.52012e-08	98	1
ADAMTS6	5.55349	4.98702	9.92741e-11	1.8487e-08	99	1
CYP2C19	3.2879	5.95785	1.01627e-10	1.8736e-08	100	1
PLK2	7.28511	4.29795	1.22383e-10	2.23392e-08	101	1
MEX3A	3.55928	4.70329	1.49512e-10	2.70235e-08	102	1
APOA1	6.45154	5.4358	1.64399e-10	2.94259e-08	103	1
GJB5	0.194707	8.17138	1.72014e-10	3.04927e-08	104	1
SFTA3	-4.85807	10.546	2.04158e-10	3.58463e-08	105	1
WNT6	-4.85807	10.2635	2.24019e-10	3.89624e-08	106	1
LGR5	-0.631702	8.65252	2.60744e-10	4.4926e-08	107	1
TMEM45A	4.52771	4.65355	2.70335e-10	4.61472e-08	108	1
TGM2	7.99559	4.08651	3.31899e-10	5.61365e-08	109	1
ANXA8L1	2.05654	6.66679	5.03158e-10	8.43292e-08	110	1
SLITRK6	5.46115	5.58626	5.89022e-10	9.78307e-08	111	1
APOB	8.79164	5.49334	6.30784e-10	1.03831e-07	112	1
TRIM63	1.22311	6.24663	6.70988e-10	1.09472e-07	113	1
SOAT2	0.691626	6.78084	7.77592e-10	1.25752e-07	114	1
TRIM71	4.73127	5.10888	8.31522e-10	1.33304e-07	115	1
EFNB2	7.47874	3.56883	9.46015e-10	1.49494e-07	116	1
LGR6	-4.85807	10.0496	9.48729e-10	1.49494e-07	117	1
C11orf86	1.09196	6.72545	9.73366e-10	1.52076e-07	118	1
FBN3	0.0714889	7.92494	1.20344e-09	1.86443e-07	119	1
EGFR	7.19109	3.64409	1.24292e-09	1.90953e-07	120	1
RARRES1	3.32551	4.5763	1.37606e-09	2.09661e-07	121	1
TCP11L1	5.86604	3.54199	1.43979e-09	2.17574e-07	122	1
HIC2	5.91376	3.63251	1.48142e-09	2.22045e-07	123	1
PSD	1.99798	5.18326	1.55248e-09	2.30818e-07	124	1
KHDRBS2	2.63378	5.26833	1.83081e-09	2.70023e-07	125	1
PRODH	4.94178	4.7612	1.90069e-09	2.78105e-07	126	1
C6	2.70946	5.03465	1.94072e-09	2.81725e-07	127	1
ESCO1	8.57348	3.41385	2.06215e-09	2.97014e-07	128	1
NAT2	0.850584	6.06761	2.15039e-09	3.07323e-07	129	1
TGFBI	8.41396	4.5013	2.31346e-09	3.28085e-07	130	1
SLC2A2	5.3822	5.08588	2.59195e-09	3.64773e-07	131	1
DEPDC7	3.5464	4.96593	2.69353e-09	3.76196e-07	132	1
ASAH2C	-4.85807	10.4272	2.75477e-09	3.81856e-07	133	1
APOC3	5.62845	5.56733	2.81364e-09	3.87107e-07	134	1
SSUH2	1.15021	6.31041	2.89942e-09	3.95953e-07	135	1
THSD4	5.37834	4.41294	3.10762e-09	4.21265e-07	136	1
CTNNA3	0.770149	6.79523	3.42733e-09	4.61214e-07	137	1
GPR37	1.54653	5.45005	3.62762e-09	4.84628e-07	138	1
AQP4	2.5466	5.93507	3.87951e-09	5.14551e-07	139	1
CAPN6	2.11069	5.46517	4.02542e-09	5.30091e-07	140	1
GREB1L	4.05376	4.44315	4.16984e-09	5.45214e-07	141	1
KRTAP7-1	-4.85807	10.0708	4.87711e-09	6.332e-07	142	1
GATA4	3.41512	5.22243	5.24662e-09	6.7641e-07	143	1
PNCK	3.41501	5.81325	5.66724e-09	7.25565e-07	144	1
FABP1	6.04763	5.66992	6.13637e-09	7.80208e-07	145	1
ROBO2	1.37277	5.77825	7.62587e-09	9.62949e-07	146	1
PRX	4.88276	4.03997	8.40844e-09	1.05454e-06	147	1
DIO3	-4.85807	9.63022	8.53722e-09	1.06346e-06	148	1
SLC26A3	5.68251	6.00138	9.18773e-09	1.13681e-06	149	1
MARVELD1	4.30291	4.33479	9.46301e-09	1.16082e-06	150	1
SPRY2	5.66255	3.65987	9.50768e-09	1.16082e-06	151	1
FBXO2	3.8234	4.30404	9.57138e-09	1.16091e-06	152	1
RIMS4	1.3117	5.83534	9.65724e-09	1.16173e-06	153	1
NT5DC2	5.72584	3.71502	9.72962e-09	1.16173e-06	154	1
ADORA2B	-1.14936	9.22447	9.76721e-09	1.16173e-06	155	1
LRRC17	1.9578	5.75345	1.00687e-08	1.18991e-06	156	1
PHLDB2	8.21463	3.53755	1.0135e-08	1.19012e-06	157	1
BCAT1	7.0073	3.4485	1.04433e-08	1.21856e-06	158	1
SULT1A4	1.86392	7.12077	1.06102e-08	1.23025e-06	159	1
SLC2A1	8.98106	3.88521	1.08439e-08	1.24949e-06	160	1
BOC	3.05476	4.62963	1.10043e-08	1.2601e-06	161	1
GDA	6.24773	4.24623	1.23401e-08	1.40433e-06	162	1
REG4	2.16535	5.65324	1.25742e-08	1.4222e-06	163	1
ANXA2	10.7509	3.0547	1.42798e-08	1.60526e-06	164	1
SLC17A4	0.135332	6.83856	1.4472e-08	1.61701e-06	165	1
ANLN	5.87266	4.27398	1.55247e-08	1.72417e-06	166	1
EFNA5	5.60644	4.12811	1.57053e-08	1.73379e-06	167	1
CADM1	5.18499	3.67352	1.6686e-08	1.83109e-06	168	1
NGEF	4.23626	4.38255	1.7217e-08	1.87819e-06	169	1
ST6GALNAC1	3.43624	4.54997	1.73868e-08	1.88555e-06	170	1
EDN3	1.93396	5.89181	1.87233e-08	2.01861e-06	171	1
C11orf95	5.78264	3.50047	1.965e-08	2.1062e-06	172	1
OAT	8.43081	3.25362	2.01759e-08	2.15007e-06	173	1
PLAG1	6.40418	3.44574	2.1922e-08	2.32273e-06	174	1
WNT11	1.52562	5.75536	2.56805e-08	2.70541e-06	175	1
NYNRIN	6.03399	4.52815	2.80114e-08	2.93419e-06	176	1
MTMR11	4.23886	4.52447	3.03586e-08	3.1621e-06	177	1
LAMC1	6.7793	3.43572	3.08703e-08	3.19734e-06	178	1
HNF4G	5.91937	4.91313	3.11138e-08	3.20455e-06	179	1
SEMA3A	2.13666	4.63131	3.17871e-08	3.2557e-06	180	1
ENPP7	2.77053	5.26264	3.54534e-08	3.61116e-06	181	1
SLC35G1	1.26038	5.20502	3.57476e-08	3.62111e-06	182	1
ANO1	4.8464	4.26547	4.12849e-08	4.15917e-06	183	1
GSDME	3.56177	4.14771	4.19246e-08	4.20066e-06	184	1
FSTL3	3.76999	4.37864	4.6033e-08	4.58738e-06	185	1
C3orf85	2.78993	5.53478	4.68313e-08	4.64184e-06	186	1
ROS1	-0.053467	6.46096	5.28676e-08	5.21212e-06	187	1
TCHHL1	-4.85807	9.8412	5.38309e-08	5.27887e-06	188	1
ETNPPL	4.12346	5.61284	5.67554e-08	5.53621e-06	189	1
DACT1	2.23143	5.31035	5.7997e-08	5.62754e-06	190	1
GPX8	5.1201	3.25784	7.70177e-08	7.43402e-06	191	1
ACVR2A	7.34239	3.16447	8.05343e-08	7.73297e-06	192	1
PHYHIP	-0.122584	6.8937	8.37588e-08	8.00092e-06	193	1
MELTF	5.20809	3.91533	8.49863e-08	8.07633e-06	194	1
ADGRD1	2.36851	5.03786	8.62569e-08	8.15504e-06	195	1
KCNJ13	1.75697	5.04424	9.22424e-08	8.67643e-06	196	1
AC091057.6	4.16712	5.3822	9.41466e-08	8.81059e-06	197	1
LOX	2.64691	4.78766	9.6604e-08	8.99491e-06	198	1
CTC1	15.1037	3.79565	9.93588e-08	9.20492e-06	199	1
PDE3A	5.51373	3.43964	1.20047e-07	1.10659e-05	200	1
BMP5	0.92814	5.85968	1.21001e-07	1.10984e-05	201	1
MALRD1	4.24393	4.6353	1.24634e-07	1.1375e-05	202	1
SLC7A7	8.54228	3.96615	1.26663e-07	1.14759e-05	203	1
PANX1	4.96984	2.94574	1.26984e-07	1.14759e-05	204	1
CENPF	6.08848	4.12551	1.29578e-07	1.16532e-05	205	1
GPC3	2.27716	4.71352	1.30624e-07	1.16902e-05	206	1
CDHR2	4.16971	4.4248	1.31321e-07	1.16958e-05	207	1
SEMA4C	4.07264	3.80106	1.32159e-07	1.17138e-05	208	1
MASP1	2.60624	4.64461	1.35912e-07	1.19888e-05	209	1
IL17RE	3.31357	4.13468	1.36881e-07	1.20168e-05	210	1
TDO2	-4.85807	9.44548	1.42099e-07	1.24158e-05	211	1
DLK1	0.855076	6.34682	1.42914e-07	1.24281e-05	212	1
VSTM2B	-4.85807	8.87999	1.43729e-07	1.24403e-05	213	1
FABP2	6.68559	4.68035	1.46925e-07	1.26575e-05	214	1
GCNT1	6.16123	2.76752	1.63275e-07	1.40006e-05	215	1
NREP	6.58361	3.55624	1.67541e-07	1.43e-05	216	1
TENM3	3.0647	3.97998	1.81414e-07	1.53501e-05	217	1
SSTR1	2.99997	4.72445	1.81511e-07	1.53501e-05	218	1
MYO7B	5.92272	4.14865	1.83614e-07	1.54571e-05	219	1
UGT2B17	2.5523	6.52113	1.92364e-07	1.61201e-05	220	1
TMEM144	5.55853	3.54673	1.95869e-07	1.63396e-05	221	1
NKX1-2	0.751341	5.3031	2.00509e-07	1.66513e-05	222	1
SH3D19	7.66686	3.12733	2.07098e-07	1.71213e-05	223	1
KCNJ12	2.22516	4.48372	2.30721e-07	1.89892e-05	224	1
EDN1	5.46055	3.82748	2.42513e-07	1.9871e-05	225	1
S100G	-0.540311	6.9948	2.6059e-07	2.12577e-05	226	1
GABRP	8.56141	4.08516	2.67251e-07	2.1705e-05	227	1
SLC30A1	6.94014	2.49979	2.68731e-07	2.17118e-05	228	1
TRO	1.782	4.655	2.69689e-07	2.17118e-05	229	1
SEMA5A	6.85045	3.70578	2.76386e-07	2.21541e-05	230	1
CENPE	5.60361	3.98443	2.77789e-07	2.21702e-05	231	1
TCF7L1	5.13855	3.56818	2.79298e-07	2.21703e-05	232	1
IGFBP2	5.05096	3.6033	2.80196e-07	2.21703e-05	233	1
TENT5A	8.10073	2.80206	2.9229e-07	2.29761e-05	234	1
SGCG	-0.347322	6.36381	2.92871e-07	2.29761e-05	235	1
SNAI2	6.83906	4.96568	3.04602e-07	2.37951e-05	236	1
RP1	1.42517	4.54545	3.09198e-07	2.40522e-05	237	1
PDLIM1	8.71443	3.25643	3.28574e-07	2.54521e-05	238	1
GPR39	2.42268	4.51861	3.37991e-07	2.6072e-05	239	1
SLC5A6	4.52071	2.85762	3.51327e-07	2.68959e-05	240	1
EXO1	1.37293	4.91518	3.5159e-07	2.68959e-05	241	1
SERPINB2	7.41102	4.82309	4.27777e-07	3.25888e-05	242	1
MXRA5	5.5248	4.6499	4.59491e-07	3.48608e-05	243	1
CDKN1C	7.75024	3.35095	4.80863e-07	3.63328e-05	244	1
TPPP3	3.92754	4.33969	5.01858e-07	3.77643e-05	245	1
PITPNM3	5.46382	3.143	5.30071e-07	3.97251e-05	246	1
KCNE4	5.59946	3.89448	5.50869e-07	4.11167e-05	247	1
CAVIN3	2.93502	4.25595	5.66375e-07	4.21036e-05	248	1
ANXA10	-1.40157	8.72006	5.84494e-07	4.3276e-05	249	1
SCT	1.06126	4.94564	5.96555e-07	4.39782e-05	250	1
TRIML2	-4.85807	8.93315	5.98748e-07	4.39782e-05	251	1
A1CF	5.91759	4.62712	6.16301e-07	4.50878e-05	252	1
PTPRZ1	1.49452	4.45306	6.38799e-07	4.6549e-05	253	1
PLEKHG4B	6.30151	3.32094	6.42455e-07	4.66311e-05	254	1
LGI1	-0.497392	6.73202	6.47972e-07	4.68471e-05	255	1
ONECUT2	4.5214	4.13139	6.80618e-07	4.90152e-05	256	1
TTR	5.21094	5.05523	7.31419e-07	5.24687e-05	257	1
PRRT4	1.15656	5.79563	7.8127e-07	5.58275e-05	258	1
PRICKLE2	6.91164	3.7004	7.94447e-07	5.63822e-05	259	1
EDNRA	1.6021	4.9906	7.9515e-07	5.63822e-05	260	1
PCDHA12	-0.166223	6.75202	8.18276e-07	5.77997e-05	261	1
FHL1	6.4883	3.97123	8.60716e-07	6.05655e-05	262	1
FOXA2	1.99093	5.03168	8.75578e-07	6.1377e-05	263	1
ANXA8L2	4.32082	5.17157	9.7203e-07	6.76353e-05	264	1
SPRR5	3.04518	5.02583	9.78009e-07	6.76353e-05	265	1
PRTG	4.25858	4.56107	9.79142e-07	6.76353e-05	266	1
APOA4	6.28603	4.96934	9.79531e-07	6.76353e-05	267	1
FZD7	4.57722	4.71774	1.05659e-06	7.26841e-05	268	1
C6orf222	1.42123	4.94491	1.07535e-06	7.36991e-05	269	1
TM6SF2	0.519351	5.39968	1.15234e-06	7.86838e-05	270	1
PIWIL4	4.08985	3.48269	1.17444e-06	7.98966e-05	271	1
TICRR	1.6531	4.51731	1.29362e-06	8.7681e-05	272	1
TPSG1	-1.0289	7.4654	1.33848e-06	9.03893e-05	273	1
WIPF3	4.91989	3.01687	1.41783e-06	9.5398e-05	274	1
C17orf99	1.6223	4.90173	1.45685e-06	9.76669e-05	275	1
PLS3	8.03482	2.9009	1.52363e-06	0.000101407	277	1
EEF1B2	10.0911	2.63022	1.53788e-06	0.000101987	278	1
EFNA2	0.404594	5.63143	1.56599e-06	0.000103479	279	1
EMILIN1	-4.85807	8.6576	1.71045e-06	0.000112621	280	1
HIST1H3G	3.938	4.56342	1.72932e-06	0.000113056	282	1
MOB3B	5.78957	3.05158	1.78604e-06	0.000116351	283	1
PRAP1	3.22048	4.27665	1.8019e-06	0.000116971	284	1
DLC1	6.00291	3.67349	1.88732e-06	0.000122087	285	1
KIRREL1	3.60649	4.44287	1.90908e-06	0.000123062	286	1
SAMD4A	6.6977	2.8848	2.15655e-06	0.00013853	287	1
DCBLD2	5.05393	3.32487	2.20892e-06	0.000141402	288	1
PLA2G12B	0.953978	5.131	2.28271e-06	0.00014562	289	1
RHOBTB2	6.13845	3.01941	2.32691e-06	0.000147927	290	1
CLCF1	2.7026	4.48313	2.37102e-06	0.000150214	291	1
PIMREG	-0.979372	6.84104	2.46321e-06	0.00015546	292	1
VANGL2	4.34845	4.0316	2.4707e-06	0.00015546	293	1
CFHR1	-4.85807	9.33588	2.57637e-06	0.000161557	294	1
ELF5	6.18905	3.10834	2.61639e-06	0.000163511	295	1
KRT5	8.27376	4.16204	2.87866e-06	0.000179294	296	1
IL22RA1	4.30474	4.4418	3.01142e-06	0.000186931	297	1
ABI3BP	3.18444	4.00782	3.22579e-06	0.000199566	298	1
FAM3C	6.61737	2.87892	3.51724e-06	0.000216869	299	1
MISP	6.10328	4.05588	3.5419e-06	0.000217661	300	1
ADGRF4	3.56334	4.39857	3.65413e-06	0.000223812	301	1
CLDN6	0.405565	5.71662	3.68208e-06	0.000224778	302	1
VIL1	7.01051	3.82893	3.7168e-06	0.000226149	303	1
JPH3	1.0545	5.13668	3.76798e-06	0.000228422	304	1
FKBP10	1.85663	4.24252	3.77895e-06	0.000228422	305	1
KLF4	8.31027	2.94	3.96469e-06	0.000238215	306	1
EFNB3	0.975414	4.73481	3.9668e-06	0.000238215	307	1
TES	8.40577	2.15631	4.01727e-06	0.000240463	308	1
TPM1	9.54915	2.96058	4.2024e-06	0.000250729	309	1
MMP23B	1.88434	4.18439	4.39833e-06	0.000260732	311	1
FER1L6	3.70508	3.50412	4.57159e-06	0.000270134	312	1
AP001781.2	0.234063	7.52658	4.59595e-06	0.000270706	313	1
CLRN3	3.51911	4.41155	4.73595e-06	0.000278063	314	1
SOX2	4.33321	3.56639	4.89409e-06	0.000286436	315	1
KLHL29	3.53813	3.67862	4.95429e-06	0.000289042	316	1
SLC1A6	5.22625	3.06123	5.0284e-06	0.000291999	317	1
DKK3	3.93997	4.23315	5.03665e-06	0.000291999	318	1
GNGT1	-0.408004	7.16378	5.4425e-06	0.000314539	319	1
DHRS11	5.82477	3.20238	5.74308e-06	0.000330873	320	1
COL3A1	6.97502	4.51718	5.993e-06	0.000344196	321	1
AFAP1	6.70276	2.53045	6.18502e-06	0.000354121	322	1
COL5A2	3.51944	3.93626	6.23086e-06	0.000355641	323	1
BCL2L14	4.18135	4.11022	6.38313e-06	0.000363208	324	1
SDC3	4.50546	3.0128	6.41796e-06	0.000364066	325	1
AC011298.1	-1.88508	7.75303	6.48905e-06	0.00036697	326	1
AADACL2	-4.85807	8.21118	6.5991e-06	0.000372052	327	1
LRP4	1.29468	3.84624	6.65343e-06	0.000373971	328	1
PNMA3	1.48934	4.48868	6.85939e-06	0.000384376	329	1
IGSF9	3.82311	3.77457	6.92891e-06	0.000387095	330	1
CDK6	8.71572	2.62401	6.96239e-06	0.00038779	331	1
RNF128	3.55106	3.68048	7.01694e-06	0.000388619	332	1
GRAMD2A	3.53666	4.12602	7.01942e-06	0.000388619	333	1
NFATC4	3.24828	3.82498	7.13554e-06	0.000393865	334	1
HIST1H2BO	2.89917	3.56151	7.30423e-06	0.000401972	335	1
FAM83B	6.1369	3.5677	7.69998e-06	0.000422491	336	1
RAB38	3.56529	3.0058	7.90503e-06	0.000432454	337	1
MUC5AC	1.8178	4.80832	8.05326e-06	0.00043926	338	1
FGD6	7.48833	2.22241	8.1724e-06	0.00044441	339	1
LURAP1L	2.93789	3.53149	8.19937e-06	0.00044441	340	1
THBS1	8.85895	2.99381	8.21999e-06	0.00044441	341	1
LMO3	3.80688	4.27182	8.40345e-06	0.000453	342	1
CEMIP	5.61455	4.33119	8.43993e-06	0.000453455	343	1
MET	6.43245	3.54781	8.46108e-06	0.000453455	344	1
TEX2	7.12399	2.39978	8.70897e-06	0.000465387	345	1
CERS6	6.48451	2.28099	8.76613e-06	0.000467088	346	1
CA7	-0.995751	6.80828	8.84028e-06	0.000469681	347	1
DSG2	8.05456	2.8574	9.49942e-06	0.000503251	348	1
PKDCC	3.14812	3.67627	9.63204e-06	0.000507361	350	1
ABCA12	2.83782	4.02012	9.8648e-06	0.000517323	351	1
RASGRF1	2.76123	4.23547	9.88827e-06	0.000517323	352	1
CIDEC	2.62892	3.8703	9.90535e-06	0.000517323	353	1
TNNT3	5.13052	4.08792	1.02024e-05	0.000529837	355	1
ARSJ	4.598	3.92365	1.03995e-05	0.000538553	356	1
F13B	-4.85807	8.34156	1.06695e-05	0.000550986	357	1
COL2A1	-0.0162333	5.3352	1.08841e-05	0.0005605	358	1
WEE2	1.41672	4.46317	1.09653e-05	0.000563107	359	1
TIMP3	6.23261	3.77883	1.10952e-05	0.000567352	360	1
CDH17	5.57354	3.707	1.11095e-05	0.000567352	361	1
GSTP1	7.48286	2.52339	1.12085e-05	0.000569774	362	1
TP73	1.41106	3.72453	1.12187e-05	0.000569774	363	1
KCNQ5	3.60758	4.304	1.15907e-05	0.00058637	364	1
C5orf46	-4.85807	8.31437	1.16194e-05	0.00058637	365	1
MMP16	1.82004	4.70405	1.16409e-05	0.00058637	366	1
AMHR2	-0.452993	5.42393	1.17916e-05	0.000590731	368	1
ROBO1	4.58215	2.7587	1.22458e-05	0.000611825	369	1
ARHGAP20	2.39184	3.80919	1.23345e-05	0.000614591	370	1
CFAP126	-2.02374	8.32317	1.25817e-05	0.000625221	371	1
BZW2	6.08664	2.71989	1.27232e-05	0.000630551	372	1
MB21D2	5.04674	3.19279	1.29774e-05	0.000641424	373	1
C12orf40	1.8167	4.79734	1.30986e-05	0.000645684	374	1
ANXA8	3.43685	5.01224	1.3247e-05	0.000650675	375	1
KLF12	7.22032	2.92218	1.32704e-05	0.000650675	376	1
SPIN2A	-1.22484	7.92097	1.43092e-05	0.000697896	378	1
PLPP3	5.98136	3.03382	1.43697e-05	0.000698998	379	1
MDK	5.22359	3.24093	1.45236e-05	0.000704625	380	1
SPON1	3.27143	4.1909	1.46194e-05	0.00070741	381	1
CDH10	3.91948	4.56392	1.47614e-05	0.000712409	382	1
INCENP	6.27807	2.36336	1.51467e-05	0.0007291	383	1
MAGED4B	3.84251	4.15934	1.54054e-05	0.000739622	384	1
TMTC2	5.92506	3.10546	1.55408e-05	0.000744183	385	1
TLDC2	1.83339	3.80832	1.63054e-05	0.000778771	386	1
ACE2	5.45302	4.04608	1.66768e-05	0.000794452	387	1
LRRTM3	-0.653735	6.76795	1.68611e-05	0.000801163	388	1
CYP2C18	3.11524	4.48985	1.7443e-05	0.000826684	389	1
ENPP1	6.13036	2.6352	1.76234e-05	0.000833089	390	1
PRR15	5.62002	3.45483	1.77429e-05	0.000836593	391	1
LGALS2	4.97541	3.60093	1.87351e-05	0.000878882	393	1
ZNF488	1.96132	4.09722	1.92245e-05	0.000899551	394	1
TFEC	6.77376	3.35399	1.95647e-05	0.000913153	395	1
GAB1	8.21256	2.16553	1.99107e-05	0.000926954	396	1
COL6A6	-4.85807	8.4355	1.99812e-05	0.000927892	397	1
GIPC2	6.00773	4.0847	2.09115e-05	0.000968655	398	1
GUCA2B	1.41332	4.68564	2.14996e-05	0.000993398	399	1
EPCAM	6.20113	3.0657	2.17733e-05	0.00100311	400	1
GSC	-0.320553	5.96795	2.18186e-05	0.00100311	401	1
SERPINA4	1.51593	4.26388	2.2044e-05	0.00101095	402	1
NECAB1	2.95639	3.95174	2.21265e-05	0.00101222	403	1
TNXB	5.9328	3.55402	2.23964e-05	0.00102203	404	1
ST7	5.92341	2.3838	2.27471e-05	0.00103547	405	1
EPHA4	4.37697	3.35553	2.33102e-05	0.00105849	406	1
APOC2	4.21668	3.18254	2.3433e-05	0.00106145	407	1
RACGAP1	4.84639	2.30455	2.35976e-05	0.00106629	408	1
BRINP2	-1.60306	8.31706	2.38126e-05	0.00107337	409	1
GPA33	2.65952	4.54625	2.40685e-05	0.00108226	410	1
MGAT3	4.97623	3.2748	2.46072e-05	0.00110379	411	1
ITLN1	0.42122	4.73743	2.48812e-05	0.00111337	412	1
ABCG5	1.04338	4.67319	2.50741e-05	0.00111929	413	1
HIST1H2AJ	3.93147	4.0776	2.55529e-05	0.00113791	414	1
TRIM31	1.48813	4.09757	2.57245e-05	0.00114279	415	1
TFAP2A	6.5884	3.19468	2.64122e-05	0.00117052	416	1
TUBB	9.42043	1.99253	2.67836e-05	0.00118312	417	1
ANP32B	9.41471	2.53495	2.68669e-05	0.00118312	418	1
HEPH	3.76058	4.89263	2.68891e-05	0.00118312	419	1
PAK5	1.34808	4.42107	2.70749e-05	0.00118744	420	1
SLC15A1	6.90599	2.88443	2.71161e-05	0.00118744	421	1
CDX2	4.42519	3.63929	2.72023e-05	0.00118839	422	1
PIEZO2	2.43404	4.61878	2.74819e-05	0.00119777	423	1
LRFN5	1.25354	4.5132	2.76535e-05	0.00120135	424	1
SELENOP	9.83464	3.03802	2.76945e-05	0.00120135	425	1
PLAGL2	7.82255	2.2249	2.92618e-05	0.00126636	426	1
UGT2A3	3.92382	4.22839	3.06759e-05	0.00132445	427	1
PXDN	4.87701	3.6798	3.164e-05	0.00136289	428	1
PPP1R14C	4.50265	3.37896	3.18363e-05	0.00136814	429	1
ZNF423	2.79659	3.47785	3.19446e-05	0.00136855	430	1
CDKN2AIP	6.97091	2.29665	3.20684e-05	0.00136855	432	1
CRABP2	5.67092	3.07023	3.33379e-05	0.00141944	433	1
BAAT	1.9509	4.82336	3.36814e-05	0.00143076	434	1
TH	1.09239	4.97322	3.43838e-05	0.00145724	435	1
HIST1H2AH	4.01338	3.69091	3.47296e-05	0.0014678	436	1
CDH12	-4.85807	8.2456	3.47921e-05	0.0014678	437	1
ITPKA	1.69059	4.80903	3.512e-05	0.00147825	438	1
RGS9	1.2617	4.01616	3.52316e-05	0.00147957	439	1
RNF217	6.49163	2.59132	3.59789e-05	0.00150751	440	1
OLFML3	1.74788	3.94688	3.83367e-05	0.00160266	441	1
CAV2	6.75674	2.66154	3.91262e-05	0.00163197	442	1
CYTH3	5.65845	2.54111	3.94311e-05	0.00164098	443	1
CNTN5	-4.85807	7.99337	4.06877e-05	0.0016888	444	1
FRZB	0.161962	4.96059	4.07635e-05	0.0016888	445	1
RDH5	1.44746	4.40392	4.13035e-05	0.00170733	446	1
KRT24	5.91417	4.40855	4.17904e-05	0.0017236	447	1
ADGRB2	1.6159	4.00596	4.19816e-05	0.00172762	448	1
DNER	2.1283	3.85373	4.29592e-05	0.00175999	450	1
PRSS12	2.72987	3.62568	4.36018e-05	0.00178236	451	1
CDCA2	3.10343	3.92162	4.37279e-05	0.0017832	452	1
ERVFRD-1	-0.780729	5.92679	4.38175e-05	0.0017832	453	1
FOXC2	1.65488	3.98411	4.4025e-05	0.0017832	454	1
IP6K3	1.73587	3.6772	4.40665e-05	0.0017832	455	1
DKK2	0.364274	4.84351	4.41061e-05	0.0017832	456	1
MYRF	3.03573	3.74436	4.43402e-05	0.00178874	457	1
BTN1A1	-0.225614	5.34074	4.45956e-05	0.00179512	458	1
TCIM	6.75752	3.4209	4.64548e-05	0.00186589	459	1
PTPRU	4.34808	2.77954	4.668e-05	0.00187085	460	1
TUBAL3	2.90257	3.99786	4.75768e-05	0.00190266	461	1
CAPN3	5.67278	3.27472	4.82742e-05	0.00192637	462	1
SUCO	8.67023	2.37969	4.85593e-05	0.00193356	463	1
SULT1A3	3.59981	4.45544	4.86732e-05	0.00193392	464	1
RIN1	2.49248	2.90485	5.1795e-05	0.00204913	466	1
ADGRL2	6.34297	2.57071	5.28074e-05	0.0020847	467	1
NR3C2	6.54526	2.31964	5.31705e-05	0.00209455	468	1
SCGB1A1	-1.77137	6.82792	5.36748e-05	0.00210991	469	1
FOXP4	7.128	2	5.46987e-05	0.00213649	472	1
PIGZ	1.82848	3.54794	5.60292e-05	0.00217923	474	1
RGL1	5.76972	1.97594	5.71759e-05	0.00221449	476	1
CDCA4	3.93408	2.88869	6.02771e-05	0.00232483	478	1
GPC6	3.89815	3.45554	6.14317e-05	0.00236205	479	1
PRDM11	5.49087	2.77614	6.14983e-05	0.00236205	480	1
SPINK4	-4.85807	8.46165	6.26363e-05	0.00240075	481	1
RIIAD1	-4.85807	8.11986	6.29122e-05	0.00240633	482	1
KIAA2012	-2.03316	7.45687	6.40714e-05	0.00244559	483	1
GOLT1A	4.1328	3.46131	6.55371e-05	0.00249637	484	1
CRLF1	-4.85807	8.0799	6.57984e-05	0.00250115	485	1
HIST1H1A	1.63866	3.57886	6.59589e-05	0.0025021	486	1
RAI14	7.8611	2.14894	6.6173e-05	0.00250506	487	1
NUF2	1.57693	3.70804	6.63751e-05	0.00250756	488	1
FOXJ1	2.43735	4.19446	6.6972e-05	0.00252494	489	1
CELSR1	6.09879	2.58747	6.7403e-05	0.00253601	490	1
NCAPH	2.41968	3.34972	6.87044e-05	0.0025797	491	1
NAB2	4.88842	2.41459	7.04001e-05	0.002638	492	1
KIF26B	2.89655	3.1954	7.08713e-05	0.00265027	493	1
ZNF703	5.84571	2.37137	7.12554e-05	0.00265924	494	1
LRRC1	7.18263	2.75741	7.15838e-05	0.0026661	495	1
VIT	-4.85807	8.18729	7.28531e-05	0.0027079	496	1
EPAS1	8.80949	2.32321	7.3679e-05	0.00272717	498	1
PKD2	5.86374	1.97772	7.38152e-05	0.00272717	499	1
EMID1	2.82605	3.92911	7.46853e-05	0.00275234	500	1
VAV2	6.31382	2.16497	7.47951e-05	0.00275234	501	1
SLC7A10	-0.403086	5.22103	7.60506e-05	0.00279297	502	1
GADD45G	5.30367	2.84795	7.64967e-05	0.00280376	503	1
PAM	6.10357	2.34596	7.73081e-05	0.00282788	504	1
MYO16	0.674909	4.05984	7.75481e-05	0.00283104	505	1
ARHGEF19	4.16587	3.71416	8.17543e-05	0.00297282	507	1
HYPM	-0.750219	5.49286	8.26429e-05	0.00299922	508	1
SYDE1	3.62371	4.01894	8.29737e-05	0.00300531	509	1
REEP1	3.60324	4.06853	8.34046e-05	0.003015	510	1
CIB2	6.12791	3.4895	8.3582e-05	0.0030155	511	1
SHH	1.06158	4.14602	8.41218e-05	0.00302904	512	1
DLX5	3.20975	3.76632	8.51661e-05	0.00306067	513	1
CYP7B1	3.46626	3.37049	9.28606e-05	0.00331779	516	1
FZD6	4.5573	2.47672	9.3062e-05	0.00331855	517	1
RAB34	5.0494	2.88099	9.49759e-05	0.00337483	518	1
S100A10	9.59774	2.47307	9.50064e-05	0.00337483	519	1
ADAMTS12	1.28571	4.20936	0.000100504	0.0035564	521	1
DST	8.0261	2.12948	0.000101539	0.0035793	523	1
DNAJC15	6.35101	2.30961	0.000103955	0.00365746	524	1
ANKRD35	4.31662	2.74752	0.000105108	0.00369099	525	1
RETREG1	4.81776	2.76157	0.000107977	0.00378453	526	1
COL4A5	3.40438	2.92507	0.000110155	0.00385354	527	1
SCARA3	3.26611	3.53038	0.000111786	0.00390318	528	1
HOXA2	-4.85807	7.69161	0.000112109	0.00390706	529	1
FGD1	3.53768	2.90699	0.000114236	0.0039737	530	1
NLRP10	2.68295	3.21093	0.00011666	0.00404276	532	1
EML1	7.04149	2.90757	0.00011746	0.00406283	533	1
TYMS	4.38651	2.83503	0.000120497	0.0041523	535	1
NUAK1	4.37202	2.85384	0.000121358	0.00417416	536	1
CELF3	2.58044	4.12644	0.000121649	0.00417639	537	1
DPP10	2.2736	3.35799	0.000125494	0.00430039	538	1
DPYSL2	8.02663	2.35825	0.000127411	0.00435798	539	1
ALDH18A1	6.75716	2.46875	0.000127658	0.00435832	540	1
C1QTNF12	0.700182	3.64509	0.000130042	0.00443151	541	1
SLC5A9	3.16525	3.17368	0.000130958	0.0044545	542	1
RBFOX2	7.86204	2.65857	0.000131806	0.0044751	543	1
SLC18A3	-4.85807	7.96681	0.000132204	0.00448036	544	1
SCHIP1	-0.494903	6.53338	0.000135473	0.00458273	545	1
BECN2	-4.85807	9.66207	0.000137007	0.00462612	546	1
MERTK	5.20359	2.57974	0.00013793	0.00464878	547	1
EDA	3.06467	3.09566	0.000138654	0.00466463	548	1
CENPV	3.54892	3.20195	0.000139447	0.00467939	549	1
KLHL13	5.37472	3.38426	0.0001396	0.00467939	550	1
PLEKHG4	1.42714	3.90874	0.000141984	0.00475065	551	1
KIF15	5.49034	3.36523	0.000146852	0.00490465	552	1
RAB12	6.48655	1.97748	0.000149423	0.00497249	554	1
AKAP9	9.181	1.82282	0.000157152	0.00521088	556	1
ERCC6	7.61183	1.74107	0.000158256	0.00523808	557	1
KIFC1	2.9868	2.89653	0.000159601	0.0052637	559	1
CHSY3	-2.12854	7.26611	0.000160323	0.00527805	560	1
MUM1L1	5.06465	3.35869	0.000161158	0.0052961	561	1
EPB41L2	5.38123	2.5124	0.000162219	0.00532114	562	1
KLC4	5.43249	2.54415	0.000162497	0.00532114	563	1
XDH	5.76182	3.10593	0.000168735	0.00550584	565	1
WDR62	3.27131	3.8784	0.000175308	0.00570391	566	1
MEIS1	6.83164	2.98522	0.000175424	0.00570391	567	1
TAF15	7.9824	1.69491	0.000176169	0.00571163	568	1
PRAG1	7.44135	2.66227	0.000176415	0.00571163	569	1
MOGAT2	3.95748	3.1061	0.000176853	0.00571163	570	1
HIST1H1B	4.87014	3.08819	0.000176901	0.00571163	571	1
FABP5	5.78937	2.76942	0.000179247	0.00577205	572	1
SPANXN3	-1.78398	7.95522	0.000182103	0.0058387	575	1
KIF20A	2.6966	3.69218	0.000185655	0.00593196	577	1
SLC2A13	4.46211	2.48464	0.000186357	0.00594408	578	1
DOK5	-0.337399	4.46721	0.000186878	0.00595039	579	1
FOXP2	4.95817	3.50215	0.000187673	0.00596543	580	1
CFAP47	1.41184	3.85347	0.000188119	0.00596929	581	1
KRT14	6.35814	3.33413	0.000189628	0.00600686	582	1
CACNA1D	4.31108	2.59257	0.000191301	0.00604946	583	1
SH3PXD2A	7.81599	2.37968	0.00019268	0.00607983	584	1
SERTM1	-2.26613	7.83839	0.000192922	0.00607983	585	1
ACKR3	3.9978	3.00764	0.000194086	0.00610609	586	1
RCOR2	-0.541661	4.84164	0.000198284	0.00622755	587	1
GKN1	-2.24296	7.88473	0.00019912	0.00623345	588	1
CHML	6.05102	2.70751	0.000199341	0.00623345	589	1
SPACA3	0.812467	3.99382	0.0002019	0.00629817	591	1
KLF5	8.63455	2.84336	0.000202586	0.00630892	592	1
PON2	5.06565	3.29404	0.000204215	0.00634893	593	1
STMN1	6.38918	2.37844	0.000211678	0.00656985	594	1
PTPRR	-1.04162	5.62964	0.000215971	0.00669185	595	1
SPSB1	4.2013	2.50953	0.000216892	0.00670909	596	1
NTN1	3.57216	2.95145	0.000221363	0.00683594	597	1
ZNF608	7.15679	2.56566	0.000225858	0.00696308	598	1
PITX2	3.96208	3.45361	0.000231127	0.00710177	600	1
RYR3	2.35089	3.35559	0.000232402	0.00712907	601	1
NR1H3	5.51102	2.37165	0.000237069	0.00726013	602	1
VWA3A	1.02742	4.23746	0.000242361	0.00740989	603	1
GJB4	0.589323	3.74042	0.000245227	0.00748512	604	1
KIAA1211	4.49125	3.24857	0.000247305	0.00752362	606	1
HKDC1	2.40978	2.9465	0.000251077	0.00761324	608	1
HEBP1	7.79614	2.10534	0.000255109	0.00772279	609	1
TEAD4	2.47955	3.36951	0.000256444	0.00775049	610	1
CAMKV	-0.490202	4.93953	0.000259525	0.00783076	611	1
SLC44A3	4.77985	2.81934	0.000267849	0.00802936	615	1
NPM1	10.2663	2.24234	0.000271076	0.00809977	617	1
LRRC75A	3.2514	3.13096	0.00027903	0.00829708	620	1
KRT20	3.38841	3.72953	0.000280493	0.00832398	621	1
DTNA	2.90918	3.43655	0.000280909	0.00832398	622	1
KIF24	3.37597	2.35148	0.000281289	0.00832398	623	1
NPC1L1	3.28458	3.58214	0.000283845	0.00838617	624	1
CALU	6.10799	2.05641	0.000288847	0.00847063	627	1
EDNRB	4.0056	3.15031	0.00028896	0.00847063	628	1
TCTN3	4.73048	2.45384	0.000289001	0.00847063	629	1
ALG3	3.47049	2.75634	0.000289557	0.00847345	630	1
ITGAV	6.81055	2.02315	0.000291174	0.00850727	631	1
C19orf33	7.47134	3.41624	0.000292802	0.00854129	632	1
NXF3	0.42461	3.95898	0.000293463	0.00854706	633	1
PNMA8B	0.762402	3.7904	0.000294013	0.00854955	634	1
C17orf53	0.108643	4.42453	0.000294805	0.0085553	635	1
MDFIC	7.69987	1.95438	0.000303148	0.00874622	639	1
NR0B2	2.48335	3.53189	0.00030459	0.00877411	640	1
HIST1H2BB	3.28156	2.59962	0.000307412	0.00884158	641	1
HIST1H3A	3.82724	2.70619	0.000307929	0.00884265	642	1
RAB13	8.44512	2.28675	0.000310669	0.00890747	643	1
DSCAM	0.290955	4.37031	0.000316914	0.00907241	644	1
SLC46A3	5.16851	3.15149	0.000320237	0.00915331	645	1
FGFR3	5.85838	3.10374	0.000322268	0.00919712	646	1
NECTIN3	5.66882	3.10607	0.000326494	0.00930332	647	1
IHH	0.825138	3.51343	0.000328237	0.00933854	648	1
SLC5A12	6.17453	3.72918	0.000332663	0.00943535	650	1
PDLIM4	4.42162	2.86765	0.000337456	0.00954238	651	1
CDH11	3.77373	3.6419	0.000337472	0.00954238	652	1
Amniotic fluid-lncRNA-differentially abundant genes
gene_id	a.value	m.value	p.value	q.value	rank	estimatedDEG
AC010336.4	-3.80176	15.453	3.12646e-31	3.14397e-27	1	1
H19	12.7607	9.15478	1.13145e-28	5.68894e-25	2	1
AC079298.3	-3.80176	13.0935	2.96148e-23	9.92689e-20	3	1
MRPL23-AS1	-3.80176	11.9027	2.21699e-19	5.57351e-16	4	1
AC011139.1	-3.80176	11.9726	3.38426e-19	6.80643e-16	5	1
AL121974.1	1.87295	9.6858	8.18906e-19	1.37249e-15	6	1
AC005550.2	2.4731	9.65545	1.72679e-17	2.48066e-14	7	1
AC132217.1	6.52586	9.20446	2.14574e-13	2.69719e-10	8	1
IGF2-AS	0.481356	9.68462	1.54596e-12	1.72735e-09	9	1
AC016717.2	1.72793	7.96429	7.79585e-12	7.8395e-09	10	1
LINC02535	4.42438	6.14274	1.37037e-11	1.25277e-08	11	1
AC007595.1	5.88959	8.56275	2.14667e-11	1.79891e-08	12	1
AC007182.1	-3.80176	9.96749	3.55322e-11	2.74855e-08	13	1
AP002761.4	4.05361	5.47264	4.44282e-11	3.19121e-08	14	1
AC005083.1	5.51769	6.13077	7.69575e-11	5.15923e-08	15	1
TMEM78	6.81609	4.14556	9.58841e-11	5.76247e-08	16	1
AC090340.1	2.22796	6.89631	9.74164e-11	5.76247e-08	17	1
DIO3OS	0.385237	8.10357	1.11438e-10	6.22566e-08	18	1
LINC01559	0.728524	7.78423	1.22882e-10	6.5037e-08	19	1
AC112229.4	0.738812	7.75596	3.84025e-10	1.93088e-07	20	1
AL606970.1	2.01357	6.81098	5.80544e-10	2.77998e-07	21	1
AC022613.1	3.41762	5.47035	6.2788e-10	2.86998e-07	22	1
AC091057.1	4.89393	5.12111	1.20351e-09	5.26196e-07	23	1
LHFPL3-AS2	5.65842	4.90941	1.71042e-09	7.16664e-07	24	1
BLACAT1	0.0197698	8.56681	2.78651e-09	1.12084e-06	25	1
TRHDE-AS1	4.20052	5.2691	4.97732e-09	1.92507e-06	26	1
LINC00891	6.3475	4.42252	1.2073e-08	4.49654e-06	27	1
LBX2-AS1	2.50875	5.52251	1.59839e-08	5.7405e-06	28	1
AL139280.1	1.95236	5.67668	1.68924e-08	5.85758e-06	29	1
LINC01783	15.4383	4.47666	1.78095e-08	5.96976e-06	30	1
AC026412.3	5.13642	4.50545	2.52226e-08	8.18189e-06	31	1
AP000439.2	1.34141	6.50799	4.17337e-08	1.31148e-05	32	1
AL132857.1	0.537168	7.89115	4.5534e-08	1.38754e-05	33	1
AL391650.2	0.720682	6.34683	6.29578e-08	1.86207e-05	34	1
AC011484.1	-3.80176	8.93027	9.26364e-08	2.66157e-05	35	1
GATA6-AS1	1.80896	5.29022	1.26413e-07	3.43888e-05	36	1
AC124068.2	13.0065	4.07568	1.2653e-07	3.43888e-05	37	1
MIR31HG	1.09016	5.8511	1.42366e-07	3.76744e-05	38	1
LINC00294	8.40855	2.9272	2.01414e-07	5.19337e-05	39	1
EGFR-AS1	0.510443	6.54024	2.10123e-07	5.28248e-05	40	1
LINC02200	2.2943	4.91398	2.36059e-07	5.73649e-05	41	1
AL590004.3	2.9061	4.60071	2.39591e-07	5.73649e-05	42	1
AC084082.1	10.3932	3.45699	2.5747e-07	6.0212e-05	43	1
AC124067.4	3.4887	5.64637	3.09248e-07	7.06773e-05	44	1
AL831784.1	0.109169	6.36272	3.93439e-07	8.79204e-05	45	1
HNF4A-AS1	2.63479	4.89	4.54836e-07	9.94311e-05	46	1
LINC00857	1.69443	5.44232	4.8609e-07	0.000104003	47	1
AC090204.1	3.97837	5.29353	5.15908e-07	0.000108083	48	1
SFTA1P	-0.6391	9.65242	5.49244e-07	0.000112718	49	1
AL355102.4	-3.80176	8.96615	6.04915e-07	0.000121661	50	1
LINC01214	1.35528	5.23774	1.70804e-06	0.000336785	51	1
AC022872.1	1.15774	4.58207	3.49967e-06	0.000676782	52	1
BX284668.2	6.85117	4.60013	4.29727e-06	0.000811196	53	1
AL049796.1	13.5699	3.13863	4.35606e-06	0.000811196	54	1
AC004878.7	7.29642	2.66656	5.05021e-06	0.000909034	55	1
AL133492.1	8.59221	2.71953	5.06224e-06	0.000909034	56	1
AC079298.1	-3.80176	8.65809	6.23393e-06	0.0010998	57	1
PRKCQ-AS1	3.84478	3.84587	7.12347e-06	0.00123506	58	1
AC140479.5	4.58817	4.55604	1.03015e-05	0.00168593	59	1
AL161431.1	5.42303	3.84873	1.0323e-05	0.00168593	60	1
LINC00443	-0.636775	6.63602	1.03411e-05	0.00168593	61	1
AC013472.2	1.82004	5.19996	1.03946e-05	0.00168593	62	1
AC108134.2	13.4303	3.91522	1.24382e-05	0.00198537	63	1
AC095031.1	-1.09367	7.9428	1.36862e-05	0.00215044	64	1
AL590666.2	0.121604	5.5531	1.74592e-05	0.00270107	65	1
TMEM51-AS1	3.9911	3.99806	1.77438e-05	0.00270351	66	1
MEG3	5.85788	2.64417	1.82131e-05	0.0027336	67	1
AC092745.1	0.565377	5.16909	1.8623e-05	0.00275402	68	1
PP12613	-3.80176	8.2254	1.959e-05	0.00285503	69	1
MIR503HG	0.377121	6.02779	2.19669e-05	0.00315571	70	1
AC005532.1	0.532541	5.75181	2.23612e-05	0.0031671	71	1
NPSR1-AS1	3.48809	3.51191	2.63808e-05	0.00368452	72	1
LINC02300	-3.80176	8.38493	2.68121e-05	0.00369346	73	1
SLC9A3-AS1	2.32351	4.25669	2.82754e-05	0.0038424	74	1
LINC00702	3.82731	3.28077	2.88331e-05	0.00386594	75	1
AL117190.1	2.47923	5.93291	3.47594e-05	0.00459922	76	1
AC105389.1	-3.80176	7.84576	3.57985e-05	0.00462597	77	1
AC128707.1	0.181542	6.09029	3.58816e-05	0.00462597	78	1
CTD-3080P12.3	1.57356	4.43299	4.14579e-05	0.00527723	79	1
AC084757.3	-0.180463	5.75024	4.34624e-05	0.00546322	80	1
AF064860.2	-3.80176	8.58798	4.43915e-05	0.00551112	81	1
LINC01140	2.34435	3.78806	4.54173e-05	0.00556971	82	1
ERICD	1.26116	5.09634	4.77449e-05	0.00578461	83	1
UMODL1-AS1	-3.80176	7.86298	5.01025e-05	0.00599798	84	1
AC051619.8	13.2211	3.21419	5.7317e-05	0.00677395	85	1
LINC00467	11.1017	2.65095	5.79316e-05	0.00677395	86	1
AC015961.2	-0.216794	6.392	6.60075e-05	0.00762956	87	1
LINC00955	0.47271	5.273	6.90195e-05	0.00788704	88	1
Z93403.1	0.735455	4.859	7.42254e-05	0.00838663	89	1
NBAT1	-0.70727	7.11273	7.99427e-05	0.00893227	90	1
Amniotic fluid-miRNA differentially abundant genes
gene_id	a.value	m.value	p.value	q.value	rank	estimatedDEG
hsa-miR-377-3p	5.94885	6.09269	1.53425e-16	2.10274e-13	1	1
hsa-miR-376a-3p	7.06698	6.65999	2.89634e-16	2.10274e-13	2	1
hsa-miR-215-3p	7.57523	5.44347	8.17519e-15	3.95679e-12	3	1
hsa-miR-433-3p	3.5658	7.78042	2.23447e-14	7.8536e-12	4	1
hsa-miR-192-5p	12.2489	4.91381	2.70441e-14	7.8536e-12	5	1
hsa-miR-449c-5p	2.81243	8.76672	6.22044e-14	1.50535e-11	6	1
hsa-miR-192-3p	6.82602	5.3187	1.57042e-13	3.2575e-11	7	1
hsa-miR-215-5p	9.99748	5.65583	2.06328e-13	3.74486e-11	8	1
hsa-miR-495-5p	4.23488	6.25182	1.50383e-12	2.20493e-10	9	1
hsa-miR-493-3p	5.24698	6.27343	1.51855e-12	2.20493e-10	10	1
hsa-miR-483-5p	7.28223	6.33267	5.17412e-12	6.82984e-10	11	1
hsa-miR-376c-3p	8.18793	5.49474	7.9544e-12	9.62482e-10	12	1
hsa-miR-323a-3p	6.82065	5.11673	1.05264e-11	1.17571e-09	13	1
hsa-miR-154-3p	3.6816	6.66826	1.71256e-11	1.77617e-09	14	1
hsa-miR-548i	3.94555	5.51964	1.91117e-11	1.85002e-09	15	1
hsa-miR-410-3p	4.96914	5.40082	3.02442e-11	2.74466e-09	16	1
hsa-miR-449b-5p	3.53787	6.42653	8.82287e-11	7.53577e-09	17	1
hsa-miR-1247-5p	6.06221	5.40005	1.2744e-10	1.02801e-08	18	1
hsa-miR-483-3p	8.99079	4.59979	1.98383e-10	1.51606e-08	19	1
hsa-miR-127-3p	8.33626	4.64335	3.15571e-10	2.29105e-08	20	1
hsa-miR-409-3p	6.86463	4.93924	3.84421e-10	2.658e-08	21	1
hsa-miR-934	-3.89799	11.2864	4.11282e-10	2.71446e-08	22	1
hsa-miR-136-3p	6.74873	5.31352	5.35462e-10	3.3804e-08	23	1
hsa-miR-194-5p	12.7179	4.42292	7.05019e-10	4.26536e-08	24	1
hsa-miR-412-5p	3.14042	5.79233	8.66162e-10	5.03067e-08	25	1
hsa-miR-432-5p	6.94681	5.25937	1.54515e-09	8.62908e-08	26	1
hsa-miR-485-3p	2.6256	6.15578	1.87524e-09	9.88048e-08	27	1
hsa-miR-889-3p	6.88372	5.00468	1.90533e-09	9.88048e-08	28	1
hsa-miR-449b-3p	2.26235	6.47963	2.50007e-09	1.25176e-07	29	1
hsa-miR-329-3p	4.24016	4.81392	5.5825e-09	2.70193e-07	30	1
hsa-miR-495-3p	6.13227	5.3651	9.64616e-09	4.51814e-07	31	1
hsa-miR-654-3p	5.69997	4.93698	1.246e-08	5.65371e-07	32	1
hsa-miR-376b-3p	7.19609	4.81674	1.37095e-08	6.0322e-07	33	1
hsa-miR-380-3p	1.01523	6.50973	1.46301e-08	6.24792e-07	34	1
hsa-miR-431-5p	5.13588	5.40084	2.71852e-08	1.1278e-06	35	1
hsa-miR-381-3p	4.14898	4.33986	3.78795e-08	1.52781e-06	36	1
hsa-miR-449a	7.5434	4.68585	4.30772e-08	1.69049e-06	37	1
hsa-miR-487a-3p	3.08078	5.47304	4.86299e-08	1.85817e-06	38	1
hsa-miR-539-3p	1.34156	6.0169	5.04185e-08	1.86513e-06	39	1
hsa-miR-411-3p	1.73096	6.18527	5.1381e-08	1.86513e-06	40	1
hsa-miR-218-5p	8.64891	3.51759	5.28535e-08	1.87179e-06	41	1
hsa-miR-376a-5p	5.02592	4.67473	5.42509e-08	1.87553e-06	42	1
hsa-miR-433-5p	1.3751	6.11851	6.10029e-08	2.05991e-06	43	1
hsa-miR-543	5.15915	4.99156	8.78299e-08	2.89839e-06	44	1
hsa-miR-382-3p	3.23403	4.82311	1.0531e-07	3.39802e-06	45	1
hsa-miR-34b-3p	6.46691	4.61207	1.4011e-07	4.4226e-06	46	1
hsa-miR-382-5p	6.93843	4.36469	1.73172e-07	5.3499e-06	47	1
hsa-miR-493-5p	3.82223	4.18958	2.79865e-07	8.39056e-06	48	1
hsa-miR-675-3p	5.41127	3.59879	2.87588e-07	8.39056e-06	49	1
hsa-miR-1185-1-3p	0.281792	7.71549	2.88931e-07	8.39056e-06	50	1
hsa-miR-130a-3p	8.5527	3.62958	3.41161e-07	9.71306e-06	51	1
hsa-miR-410-5p	-3.89799	10.094	3.95874e-07	1.1054e-05	52	1
hsa-miR-31-3p	6.83734	3.62181	5.51431e-07	1.51071e-05	53	1
hsa-miR-449c-3p	-3.89799	10.2824	7.23983e-07	1.94671e-05	54	1
hsa-miR-487b-3p	8.54358	3.82525	1.03539e-06	2.72068e-05	55	1
hsa-miR-370-3p	2.70257	5.16959	1.0493e-06	2.72068e-05	56	1
hsa-miR-675-5p	2.66749	4.74455	1.23947e-06	3.15739e-05	57	1
hsa-miR-299-5p	0.376564	7.27053	1.26709e-06	3.17209e-05	58	1
hsa-miR-494-3p	-0.351574	7.22255	1.42205e-06	3.49969e-05	59	1
hsa-miR-337-5p	2.31375	4.36679	1.66023e-06	4.01777e-05	60	1
hsa-miR-369-3p	7.84298	3.95643	2.27201e-06	5.40812e-05	61	1
hsa-miR-656-3p	1.55406	5.22538	2.50433e-06	5.86497e-05	62	1
hsa-miR-802	0.454055	6.2719	2.55762e-06	5.8947e-05	63	1
hsa-miR-455-5p	5.99701	3.89443	3.80346e-06	8.62911e-05	64	1
hsa-miR-431-3p	1.42234	5.01503	3.87268e-06	8.65096e-05	65	1
hsa-miR-301b-3p	3.31893	3.75391	3.96253e-06	8.71756e-05	66	1
hsa-miR-335-5p	6.42609	3.18596	6.16183e-06	0.000133537	67	1
hsa-miR-34c-3p	4.52603	4.18539	2.26251e-05	0.000483112	68	1
hsa-miR-770-5p	-0.891487	7.36893	3.00739e-05	0.00063286	69	1
hsa-miR-369-5p	5.22035	3.44446	4.38965e-05	0.000910539	70	1
hsa-miR-134-5p	2.77821	3.70053	4.73809e-05	0.000968973	71	1
hsa-miR-411-5p	6.32152	3.86411	6.73146e-05	0.00135751	72	1
hsa-miR-455-3p	5.61227	2.92513	7.01171e-05	0.00139466	73	1
hsa-miR-409-5p	1.91114	4.72631	7.26947e-05	0.00142639	74	1
hsa-miR-338-3p	9.55875	2.72693	7.65965e-05	0.00148291	75	1
hsa-miR-136-5p	3.97735	2.99497	0.000127482	0.00240395	77	1
hsa-miR-655-3p	4.50492	2.99527	0.00014347	0.00267075	78	1
hsa-miR-299-3p	1.55926	4.17448	0.00016683	0.00306629	79	1
hsa-miR-376c-5p	1.95391	4.01228	0.00017671	0.00320729	80	1
hsa-miR-34c-5p	5.14307	3.74701	0.00022671	0.00401443	82	1
hsa-miR-376b-5p	1.82603	4.02095	0.000240511	0.00420749	83	1
hsa-miR-337-3p	6.91132	3.2471	0.000292376	0.00505393	84	1
hsa-miR-31-5p	9.88238	3.21693	0.0003943	0.00665846	85	1
hsa-miR-379-3p	2.8689	3.71487	0.000394371	0.00665846	86	1
hsa-miR-105-5p	-3.89799	8.97188	0.000477329	0.00796646	87	1
hsa-miR-552-5p	1.09169	5.09611	0.00049169	0.00811288	88	1
hsa-miR-502-5p	3.19675	3.06966	0.000520996	0.00849985	89	1
Amniotic fluid-tRNA-differentially abundant genes
gene_id	a.value	m.value	p.value	q.value	rank	estimatedDEG
tRNA-Ser-TGA-3-1	12.8266	2.54749	1.04641e-09	1.49517e-07	1	1
tRNA-Ser-AGA-2-4	12.8349	2.56319	1.13078e-09	1.49517e-07	2	1
tRNA-Ser-AGA-4-1	12.8633	2.53948	1.31065e-09	1.49517e-07	3	1
tRNA-Ser-AGA-2-2	12.8355	2.54262	1.43855e-09	1.49517e-07	4	1
tRNA-Ser-AGA-2-1	12.8479	2.52426	2.03546e-09	1.49517e-07	5	1
tRNA-Ser-AGA-2-5	12.8344	2.5545	2.1474e-09	1.49517e-07	6	1
tRNA-Ser-AGA-2-3	12.8415	2.53305	2.49194e-09	1.49517e-07	7	1
tRNA-Ser-AGA-2-6	13.4857	2.27776	9.56035e-08	5.01918e-06	8	1
tRNA-Ser-AGA-3-1	12.0841	1.80879	1.19276e-05	0.000556621	9	1
tRNA-Ser-AGA-1-1	13.3501	1.75867	2.12824e-05	0.000893859	10	1
tRNA-Ser-TGA-2-1	13.3601	1.75844	2.40984e-05	0.00092012	11	1
tRNA-Ala-CGC-2-1	14.3504	2.02047	3.81307e-05	0.00133458	12	1
tRNA-Ala-TGC-3-1	14.3624	1.99909	4.64565e-05	0.00141964	13	1
tRNA-Ala-TGC-3-2	14.3692	1.99206	4.73213e-05	0.00141964	14	1
tRNA-Arg-ACG-2-3	10.5156	1.79772	0.000301415	0.00843961	15	1
tRNA-Ala-AGC-3-1	9.86107	1.63731	0.000327474	0.00859619	16	1
Amniotic fluid-piRNA-differentially abundant genes
gene_id	a.value	m.value	p.value	q.value	rank	estimatedDEG
hsa_piR_005660	7.14832	5.5967	9.30324e-09	4.30275e-05	1	1
hsa_piR_019224	-3.83081	7.57293	1.31654e-07	0.00030445	2	1
hsa_piR_019825	14.3004	3.61573	6.47555e-07	0.000998314	3	1
hsa_piR_006602	-1.41664	6.65657	7.28251e-06	0.0084204	4	1
hsa_piR_006884	3.68838	3.37109	1.01064e-05	0.00934845	5	1
