# Supplementary material for: Polyadenylation ligation‐mediated sequencing (PALM‐Seq) characterizes cell‐free coding and non‐coding RNAs in human biofluids
Source: Clin Transl Med. 2022 Jul 20;12(7):e987. doi: 10.1002/ctm2.987 (PMC9299576; doi:10.1002/ctm2.987)
Supplement: Supplementary file 7 — Supp. Table S6 Information [file CTM2-12-e987-s006.xlsx]

## Sheet: Sheet1
Table S6. End motifs of mRNAs in different biofluids.
	AAAA	AAAC	AAAG	AAAT	AACA	AACC	AACG	AACT	AAGA	AAGC	AAGG	AAGT	AATA	AATC	AATG	AATT	ACAA	ACAC	ACAG	ACAT	ACCA	ACCC	ACCG	ACCT	ACGA	ACGC	ACGG	ACGT	ACTA	ACTC	ACTG	ACTT	AGAA	AGAC	AGAG	AGAT	AGCA	AGCC	AGCG	AGCT	AGGA	AGGC	AGGG	AGGT	AGTA	AGTC	AGTG	AGTT	ATAA
Plasma-1	0.00358979	0.000708135	0.00154248	0.0011925	0.000618083	0.000432522	0.000327461	0.00118909	0.00113861	0.000486416	0.000574421	0.000878687	0.000535535	0.000782496	0.000596252	0.0009012	0.0157209	0.00835435	0.0116535	0.0144547	0.00273362	0.0062395	0.00363141	0.00669521	0.00175601	0.0010008	0.00236386	0.00217352	0.000412055	0.00296966	0.00302629	0.00323231	0.00262651	0.000552591	0.00166459	0.000917573	0.000521209	0.00127028	0.000343152	0.00114816	0.00188972	0.00055873	0.000616036	0.00123003	0.000871183	0.00125527	0.000977608	0.000609896	0.0100831
Plasma-2	0.00334397	0.0010047	0.00164327	0.00203524	0.000939728	0.000616315	0.000884808	0.000784662	0.00127606	0.000590112	0.000599444	0.000981366	0.00102336	0.000864348	0.000733691	0.0012574	0.0271613	0.00598619	0.00995006	0.0114986	0.00363938	0.00269176	0.00759176	0.00727984	0.00107972	0.00118884	0.00154707	0.00386157	0.000820916	0.00206898	0.00341181	0.00364943	0.00175885	0.000522988	0.00130442	0.00082953	0.000801173	0.000981366	0.000263468	0.000884449	0.00150041	0.000467351	0.0005054	0.000832043	0.000768509	0.000702462	0.000745177	0.000482786	0.0127563
Plasma-3	0.00301569	0.000654643	0.00118213	0.00127842	0.000556516	0.000416465	0.000443646	0.000920462	0.000917237	0.000434432	0.000510446	0.000710387	0.000761984	0.000552369	0.00057955	0.00092553	0.0174012	0.00736692	0.0107853	0.0143593	0.00337272	0.0041946	0.00543248	0.00703983	0.00160505	0.00139636	0.00165342	0.00255592	0.000422915	0.00217446	0.00280054	0.00311335	0.00190634	0.000469445	0.00134199	0.000714994	0.00044595	0.00108585	0.000259369	0.000798839	0.00145947	0.000453321	0.000545459	0.00115956	0.000636215	0.000900652	0.000823256	0.000489715	0.0106199
Plasma-4	0.00213609	0.00046322	0.000928754	0.000713109	0.000397971	0.000387328	0.000604361	0.000747816	0.000792241	0.000421109	0.000494225	0.000577059	0.00041787	0.000482193	0.000349845	0.000666834	0.0169369	0.00708713	0.0135463	0.0111034	0.00283208	0.00441147	0.00731712	0.00761791	0.00170434	0.00116291	0.00365902	0.00341746	0.000329021	0.00251694	0.00309538	0.00340404	0.0016812	0.00050348	0.00142668	0.00067794	0.000356786	0.00115551	0.000267474	0.000740875	0.00163215	0.000490986	0.000627499	0.000986599	0.000470162	0.000887569	0.000679328	0.000408152	0.00795203
saliva-1	0.00348359	0.000614137	0.00164558	0.00613862	0.00107983	0.000771382	0.000333734	0.00106883	0.00170496	0.000856603	0.00175389	0.000862651	0.000882993	0.000637229	0.00164943	0.000831861	0.0133455	0.00440617	0.0120045	0.00585602	0.00292334	0.00195292	0.00179403	0.00378928	0.00167692	0.00511817	0.0010221	0.000408508	0.000420054	0.00219374	0.00271331	0.00146359	0.0027309	0.000846706	0.00227511	0.00103859	0.00146139	0.00126896	0.000774131	0.00153232	0.00238947	0.00162304	0.000953919	0.00152957	0.000731246	0.000535514	0.00105508	0.00069001	0.0116092
saliva-2	0.00258589	0.000478558	0.00177952	0.00274237	0.00100771	0.000534296	0.000436497	0.000457527	0.0018457	0.000759016	0.0013442	0.000674011	0.000760192	0.000439585	0.0014192	0.000542385	0.0235939	0.00737441	0.019616	0.0117064	0.00150288	0.00117228	0.00115477	0.00174878	0.00163289	0.000446203	0.000802106	0.000582535	0.000496794	0.00158186	0.00242676	0.00141479	0.00299753	0.000652245	0.00218939	0.0007924	0.00131581	0.000795194	0.000691218	0.000761663	0.00254147	0.000928732	0.000897112	0.00104036	0.000641215	0.000471057	0.00110521	0.000531502	0.018444
saliva-3	0.00546084	0.000982651	0.00314955	0.0138068	0.000969524	0.00112799	0.000302859	0.00228691	0.00337177	0.000885136	0.00204594	0.0011308	0.000968586	0.000605718	0.00257852	0.00143272	0.0134139	0.00463477	0.0135405	0.00863945	0.00301734	0.00204875	0.00161931	0.00328644	0.00202625	0.00451476	0.00109517	0.000962023	0.000659164	0.00163525	0.0086929	0.00195593	0.00555648	0.00221753	0.00574401	0.00167932	0.00154899	0.0010661	0.000774494	0.00149273	0.0062719	0.00167276	0.0017187	0.00140459	0.00083169	0.000549459	0.00139803	0.000773556	0.0260496
saliva-4	0.00368338	0.000729407	0.00199262	0.00346274	0.0011374	0.000706962	0.000314545	0.000667873	0.00221952	0.000950199	0.00106579	0.000907598	0.00088271	0.000584198	0.00150203	0.000543735	0.0173575	0.00576014	0.0131553	0.00827191	0.00200301	0.00157562	0.00145927	0.00263393	0.00172435	0.000752922	0.000722231	0.000519915	0.00054404	0.00196331	0.0019459	0.00145378	0.0034235	0.000967606	0.00250445	0.00108625	0.00150523	0.00102456	0.000786667	0.00111694	0.00236672	0.00102105	0.000754602	0.00108212	0.000742386	0.000515029	0.00116748	0.000537474	0.0186273
urine-1	0.00608671	0.000437883	0.00191063	0.000608249	0.00049561	0.000882805	0.000223869	0.0011461	0.00148683	0.000725111	0.00117426	0.00117707	0.00032102	0.00379311	0.00160932	0.00165016	0.0159665	0.00689208	0.0234556	0.00711594	0.00157131	0.00298211	0.00295395	0.00562911	0.00203313	0.000971508	0.00245271	0.000694135	0.000270333	0.0020289	0.00732292	0.00289904	0.00226122	0.000747639	0.00367202	0.00101797	0.000943348	0.00115455	0.000640632	0.00178251	0.00295254	0.00207114	0.00106021	0.00215562	0.000568825	0.00125451	0.00493076	0.000768759	0.0109414
urine-2	0.00255966	0.000507782	0.00161453	0.000621896	0.000378379	0.00147093	0.000280645	0.00173629	0.0013388	0.0011133	0.00103249	0.00170298	0.000250069	0.00209173	0.000893259	0.000752391	0.0133072	0.00591539	0.02232	0.00688126	0.00148185	0.00272673	0.00188207	0.00735465	0.00216326	0.00128856	0.00544965	0.000521432	0.000226591	0.00273547	0.00532243	0.00158941	0.00143053	0.000851217	0.00393012	0.000960964	0.000770409	0.00136937	0.000622442	0.00133825	0.0032711	0.00285504	0.0011062	0.00336173	0.00051215	0.0009697	0.00358068	0.000455366	0.00867215
urine-3	0.00468732	0.000329457	0.00349062	0.000686064	0.000617666	0.000331023	0.000617666	0.000464685	0.00364099	0.000506716	0.00239678	0.000567282	0.000353474	0.000525251	0.00162196	0.000350341	0.0245265	0.00557466	0.0268875	0.00906476	0.00121497	0.00168827	0.00399055	0.00410907	0.00634243	0.000631241	0.00304526	0.00127501	0.000223206	0.000896477	0.00590673	0.0015781	0.00327055	0.000551096	0.00306718	0.00059391	0.00119121	0.000810328	0.000731488	0.00158855	0.00402632	0.00112699	0.00140502	0.00111786	0.000397071	0.000422133	0.0019334	0.000295519	0.0134793
urine-4	0.0075108	0.000579709	0.00169562	0.00129579	0.000687732	0.00132805	0.000432582	0.00126646	0.00194051	0.00185057	0.00116137	0.00108023	0.000757141	0.0011037	0.000615391	0.000405698	0.0147352	0.00508785	0.0178297	0.00962483	0.00151135	0.00216193	0.00145269	0.00468117	0.00198059	0.00180756	0.00402472	0.000430627	0.000357308	0.002704	0.00274213	0.000860276	0.00223818	0.000786468	0.00582886	0.0015964	0.000949725	0.001483	0.000900846	0.00103233	0.00301683	0.00213114	0.00122687	0.00206368	0.00074541	0.000681867	0.00159053	0.000361218	0.0230911
seminal plasma-1	0.0124592	0.00128492	0.0037626	0.0018793	0.00215445	0.0012916	0.000519578	0.00121012	0.004178	0.00150932	0.00191135	0.00133835	0.00182988	0.00105251	0.00223192	0.0014038	0.0195917	0.00441842	0.0118421	0.0106908	0.00291311	0.00194074	0.00173371	0.0033993	0.00156408	0.000610404	0.0012355	0.000625097	0.000955009	0.00117673	0.00231874	0.00217982	0.00511831	0.00129026	0.00371986	0.00143719	0.00245898	0.00223459	0.00122882	0.00164155	0.00502348	0.00170032	0.00150798	0.00139712	0.00115803	0.000830791	0.00153736	0.00111262	0.0345032
seminal plasma-2	0.00462711	0.00124175	0.00333464	0.00208691	0.00260455	0.000954439	0.0005041	0.00121266	0.00414676	0.00104815	0.00169789	0.00147124	0.00228585	0.00111986	0.00225151	0.00173342	0.0256111	0.00523745	0.0121537	0.0163855	0.00370904	0.00123733	0.00124046	0.00276657	0.000910804	0.000244962	0.000375405	0.000515147	0.00131318	0.00085419	0.00209529	0.00206666	0.00436273	0.00111701	0.0026746	0.00148201	0.0026967	0.00131355	0.000673575	0.00147511	0.00337156	0.000957293	0.000874626	0.00118191	0.00152114	0.000799969	0.00145522	0.00139953	0.0467751
seminal plasma-3	0.00951901	0.00205778	0.00540491	0.0036147	0.00371812	0.00180706	0.000814048	0.00201478	0.00651471	0.00167981	0.00253192	0.00229252	0.00354642	0.00213651	0.00398366	0.00333986	0.0128362	0.00298833	0.00720935	0.00659605	0.0038782	0.00207986	0.00157871	0.00273761	0.00132043	0.000439563	0.00063247	0.000608066	0.00146337	0.00119812	0.0022074	0.00194651	0.00752079	0.00189073	0.00464606	0.00239014	0.00425356	0.00250577	0.00114525	0.00233436	0.00545488	0.00162403	0.00148254	0.001864	0.00264493	0.00131869	0.00248369	0.00237155	0.0326023
seminal plasma-4	0.00504231	0.00142935	0.00387604	0.00225211	0.00284704	0.00118452	0.000611491	0.00141847	0.00486683	0.00120284	0.00192736	0.00161265	0.00252379	0.00109568	0.00245626	0.00179725	0.0156016	0.00325659	0.0077627	0.00996846	0.00317883	0.00129123	0.00105227	0.00219918	0.000797917	0.000229187	0.000346127	0.000443382	0.00125199	0.000764217	0.00170032	0.00160144	0.0050661	0.00140413	0.00345612	0.00161884	0.00322589	0.00167555	0.000777254	0.00170925	0.00395615	0.00116021	0.00105735	0.00138503	0.00165476	0.000783512	0.00158078	0.00143503	0.0502076
amniotic_fluid-1	0.00598751	0.00142383	0.00333394	0.00315711	0.00258187	0.00107636	0.000588993	0.00139768	0.00448605	0.00125373	0.00181119	0.00163462	0.00188451	0.00113405	0.00233683	0.00165727	0.0251011	0.00708733	0.0158233	0.0152809	0.00345282	0.00159931	0.00173598	0.00363505	0.00128662	0.000527533	0.000601124	0.000676601	0.000999806	0.00112839	0.00276059	0.00195082	0.00501224	0.00120953	0.00246137	0.00189394	0.00248294	0.00133379	0.000713801	0.00154243	0.00302772	0.000960719	0.000771217	0.00107663	0.00132894	0.000828904	0.00143111	0.00117987	0.0332532
amniotic_fluid-2	0.00803373	0.00175378	0.00410478	0.00511521	0.00294412	0.0012979	0.000691424	0.00162284	0.00553548	0.00153456	0.00247785	0.00201863	0.00225974	0.0011907	0.0027134	0.00206203	0.0210866	0.0058159	0.01266	0.0119694	0.00342188	0.00202716	0.0016707	0.00324829	0.00147002	0.000730373	0.000794174	0.000675474	0.00107942	0.00123485	0.002772	0.00203421	0.00629293	0.00137654	0.00306912	0.00230092	0.00271117	0.00140919	0.000864651	0.00170519	0.00361551	0.00114953	0.000967772	0.0014014	0.00154866	0.000842024	0.00165215	0.00138878	0.0301007
amniotic_fluid-3	0.00868164	0.00207091	0.00452166	0.00528429	0.00346938	0.00121302	0.000829317	0.00191434	0.00617344	0.00161904	0.00262667	0.00236174	0.00294012	0.00148152	0.00334853	0.00278086	0.0192392	0.00528162	0.0114789	0.011973	0.00379176	0.00165923	0.00165744	0.00322827	0.00144967	0.000570342	0.000620053	0.000786155	0.00142437	0.00131512	0.00306038	0.00247337	0.00692715	0.00156338	0.00299221	0.00283444	0.00308955	0.00139222	0.000805206	0.00178009	0.00381141	0.00104989	0.00089302	0.00135531	0.00187326	0.0010237	0.00180777	0.00174615	0.0291666
amniotic_fluid-4	0.0082446	0.00184435	0.00409927	0.00460023	0.00288486	0.00145625	0.000708836	0.00192151	0.00536723	0.00165433	0.00320963	0.00211729	0.0022624	0.00134742	0.00297412	0.00215012	0.0148447	0.00450983	0.00976995	0.0079256	0.00341289	0.00238217	0.00152593	0.00333055	0.00174531	0.00103533	0.0011908	0.000756629	0.00112573	0.00167161	0.00264475	0.00208505	0.00623096	0.00154493	0.00345377	0.00239484	0.00302479	0.00172977	0.000900584	0.00177353	0.00401117	0.0014528	0.00108312	0.00181384	0.00148965	0.000907494	0.00181672	0.00149598	0.0209524
[truncated: 207 more columns]
