# Supplementary material for: Polyadenylation ligation‐mediated sequencing (PALM‐Seq) characterizes cell‐free coding and non‐coding RNAs in human biofluids
Source: Clin Transl Med. 2022 Jul 20;12(7):e987. doi: 10.1002/ctm2.987 (PMC9299576; doi:10.1002/ctm2.987)
Supplement: Supplementary file 8 — Supp. Table S7 Information [file CTM2-12-e987-s002.xlsx]

## Sheet: end_motif_lncRNA_freq
Table S7. End motifs of lncRNAs in different biofluids.
	AAAA	AAAC	AAAG	AAAT	AACA	AACC	AACG	AACT	AAGA	AAGC	AAGG	AAGT	AATA	AATC	AATG	AATT	ACAA	ACAC	ACAG	ACAT	ACCA	ACCC	ACCG	ACCT	ACGA	ACGC	ACGG	ACGT	ACTA	ACTC	ACTG	ACTT	AGAA	AGAC	AGAG	AGAT	AGCA	AGCC	AGCG	AGCT	AGGA	AGGC	AGGG	AGGT	AGTA	AGTC	AGTG	AGTT	ATAA
Plasma-1	0.00135949	0.000861301	0.000352154	0.000260548	0.000112185	0.00275849	5.47648e-05	0.000810851	0.000120151	7.50112e-05	0.000115836	0.000117495	0.000160643	7.50112e-05	0.000156992	0.0065419	0.00107704	0.000488237	0.00147832	0.00163299	0.000308674	0.000386341	0.0214064	0.0013502	0.000391319	8.26451e-05	0.000529393	0.000111189	6.07391e-05	0.00389228	0.000480935	0.000482594	0.000164294	0.000610711	0.00041223	0.000205119	0.000233995	0.000559929	0.000294734	0.000238974	0.000337218	0.000201468	0.000296726	0.000638923	0.000125129	7.06964e-05	0.000227357	0.000215408	0.000939631
Plasma-2	0.00252031	0.00108258	0.000460118	0.00064198	0.000177569	0.00968199	0.000277476	0.0014869	0.000145177	9.36627e-05	0.000172886	0.000184984	0.000426946	7.80523e-05	0.000446459	0.00175735	0.00111771	0.000557293	0.00168671	0.00197238	0.000481192	0.000336015	0.0383006	0.0013503	0.000245474	0.000106541	0.000852721	0.000165471	8.11743e-05	0.00514364	0.000755156	0.000337186	0.00019396	0.000756717	0.000864429	0.000335625	0.000591246	0.00174096	0.000434361	0.000242352	0.000816036	0.000577196	0.00117039	0.00116298	0.000587733	7.80523e-05	0.000468704	0.000489388	0.00117352
Plasma-3	0.0012068	0.000796151	0.000269202	0.000265965	0.000127753	0.00347522	7.81956e-05	0.000752819	0.00010534	5.75261e-05	0.000112811	9.68729e-05	0.000197232	5.92693e-05	9.26394e-05	0.00516365	0.00120581	0.000527696	0.0014643	0.00141126	0.000343662	0.000357608	0.0286564	0.00121751	0.00033644	8.61646e-05	0.000530435	0.000158882	6.97286e-05	0.00412195	0.000625565	0.00059842	0.000155893	0.000473905	0.000322993	0.000167598	0.000302323	0.000741862	0.000211925	0.000198975	0.000295599	0.000259739	0.000355118	0.000695293	0.000227863	6.74873e-05	0.000232097	0.000223878	0.00126234
Plasma-4	0.00119789	0.000874399	0.000315383	0.000310392	0.000121973	0.00410434	7.08129e-05	0.000940533	0.000138194	5.70871e-05	0.0001279	0.000119477	0.000225853	6.55098e-05	0.000137571	0.00445934	0.00140503	0.000587404	0.00285155	0.00132205	0.000418015	0.000469175	0.0347015	0.00132517	0.000438603	9.92005e-05	0.00114361	0.000192474	5.1472e-05	0.00498311	0.000847884	0.000938973	0.000170325	0.000508169	0.000453577	0.000211191	0.000290739	0.00101946	0.000351257	0.00020308	0.000460752	0.00034377	0.000442971	0.000682237	0.000172197	9.26495e-05	0.000236147	0.000216806	0.00120507
saliva-1	0.00341321	0.00476196	0.000521041	0.000256582	0.000669588	0.0202469	0.00123339	0.00564761	0.000404566	0.0002352	0.000570557	0.000504723	0.000353925	0.000339858	0.000195812	0.00130823	0.00220908	0.000490094	0.00261702	0.00196094	0.00149729	0.00046196	0.0664378	0.00109497	0.000306098	0.00111636	0.000871028	6.97722e-05	0.000479966	0.01527	0.000688157	0.000549175	0.000436077	0.00119175	0.00072867	0.00675778	0.0010719	0.000403441	0.000525543	0.000448455	0.00151023	0.000850209	0.00329561	0.00874291	0.000239139	0.000127166	0.000509225	0.000680842	0.00192155
saliva-2	0.00306522	0.00568616	0.00118325	0.000565058	0.000780174	0.0147788	0.000902127	0.00440811	0.000691459	0.000374755	0.00117646	0.000584253	0.000561079	0.000417123	0.000516137	0.00132487	0.0097448	0.00193791	0.00605343	0.0043325	0.00107183	0.000685607	0.0317392	0.000556632	0.000442169	0.000181643	0.000688182	0.000251631	0.000916874	0.00822261	0.00140469	0.00263827	0.000914533	0.0010084	0.00145057	0.00181315	0.000925301	0.000538374	0.000252568	0.000505369	0.00325271	0.00132159	0.00383673	0.00547152	0.000518243	0.000231033	0.000718612	0.0020484	0.0110811
saliva-3	0.00386176	0.00329613	0.00186707	0.000734224	0.000275728	0.0195861	0.000806701	0.00360494	0.000827183	0.000891782	0.00259657	0.000460071	0.000532548	0.00248943	0.000452194	0.000230036	0.00184816	0.000623933	0.00208923	0.00159134	0.00233817	0.000954806	0.0585362	0.00109346	0.000288332	0.00145427	0.000661747	0.000126047	0.00051049	0.0105155	0.000797247	0.00107928	0.000806701	0.0102996	0.00237441	0.0126142	0.000686956	0.000198524	0.000340327	0.000836637	0.00295107	0.00111236	0.00517738	0.00783382	0.00014653	0.000155983	0.00076416	0.00171266	0.00266589
saliva-4	0.0038774	0.0128491	0.00123112	0.00103706	0.00145018	0.01358	0.00110758	0.00385589	0.000884763	0.000459386	0.000986293	0.000794236	0.000699708	0.000417874	0.000566668	0.00224542	0.00669249	0.0015297	0.00390016	0.00301865	0.00120436	0.00146969	0.0360459	0.000867507	0.000390616	0.000271831	0.000631938	0.000247573	0.000816242	0.010148	0.00102605	0.000891515	0.00120086	0.00119235	0.00138116	0.00316644	0.0010173	0.00070621	0.000459636	0.000611181	0.00239796	0.00103256	0.00239771	0.00475891	0.000602179	0.000240821	0.000945531	0.00142167	0.0110605
urine-1	0.00331759	0.000412659	0.00106312	0.00469079	0.000144547	0.00207029	0.000144547	0.000489595	0.000624816	0.000510578	0.000776358	0.000748381	0.000226146	0.00254589	0.00105846	0.00107011	0.00294223	0.0014478	0.00757706	0.00132657	0.000606165	0.000822986	0.0198706	0.00245031	0.000906916	0.000389345	0.00246196	0.00018185	5.36223e-05	0.00286996	0.0083744	0.00146645	0.00134289	0.000645799	0.00252258	0.000608497	0.000349711	0.000685433	0.000228478	0.000769363	0.00209593	0.00255988	0.00113073	0.00175322	0.000377688	0.0011657	0.00389111	0.00130326	0.00191641
urine-2	0.00141019	0.00050401	0.00147774	0.00380346	0.000119508	0.0028474	0.000160036	0.00127821	0.000701458	0.000974766	0.00104543	0.00143825	0.000353327	0.00163154	0.00087916	0.000540382	0.00296171	0.00167103	0.0116193	0.00105063	0.000593381	0.00132705	0.0171415	0.00501724	0.00194226	0.000826161	0.00516377	0.000301367	6.8587e-05	0.00302926	0.00461091	0.000902022	0.000883317	0.000682752	0.00288377	0.000674438	0.000366836	0.00113065	0.000353327	0.00104543	0.00286091	0.00313526	0.00139772	0.0028765	0.00046556	0.00127925	0.00331088	0.000598577	0.00182171
urine-3	0.00423701	0.000232203	0.00112075	0.000694403	0.000180909	0.00296569	7.55625e-05	0.000248749	0.00104133	0.000159398	0.00174125	0.000293977	0.000463303	0.00035906	0.000538865	0.00026309	0.00254375	0.000783754	0.0256052	0.00146492	0.000322657	0.000494741	0.016771	0.0014583	0.000658552	0.000173739	0.000804713	0.000285152	7.77687e-05	0.0116879	0.00718726	0.0019012	0.00149691	0.00054052	0.00211851	0.000429107	0.00019911	0.000285152	0.000250404	0.000429658	0.00381728	0.00342734	0.0014936	0.00127298	0.000274121	0.000578025	0.00150077	0.000482056	0.00234409
urine-4	0.00290484	0.00155677	0.00147265	0.000987093	0.000169307	0.00932148	0.000385467	0.00306244	0.00073047	0.001659	0.00130228	0.00100094	0.000965797	0.00097538	0.000386532	0.000280049	0.00261415	0.00141302	0.00856333	0.00145455	0.000723017	0.00104033	0.0347996	0.00394944	0.00189858	0.00122774	0.00423694	0.000189539	0.0002119	0.0169872	0.00249915	0.000408893	0.000883805	0.000623988	0.00253216	0.000552644	0.000362041	0.000895518	0.000680424	0.000865703	0.00390684	0.00368004	0.00279943	0.00551793	0.000299216	0.000707044	0.00157914	0.000488755	0.00222229
seminal plasma-1	0.0108127	0.0060939	0.00120402	0.00323309	0.000305198	0.0184259	0.00152264	0.00876355	0.00104975	0.000345444	0.000627165	0.000355505	0.000694242	0.00027166	0.000231414	0.000214645	0.00303521	0.000714365	0.00271324	0.00123756	0.00112018	0.000553381	0.0375058	0.00180436	0.000539966	0.000214645	0.00188485	4.69536e-05	0.000660704	0.00447065	0.00128452	0.00038569	0.00202236	0.000580212	0.00131805	0.000674119	0.00132476	0.00115372	0.000358859	0.000472889	0.0041621	0.00344438	0.00294801	0.0113393	0.00144885	0.000288429	0.00164337	0.00104639	0.00276691
seminal plasma-2	0.00561329	0.00631668	0.000331377	0.000547148	0.000121092	0.0204753	0.00174344	0.00945389	0.000209066	5.83109e-05	0.000683681	0.000331174	0.00112071	8.37077e-05	0.000151771	0.000114184	0.00132002	0.000318577	0.000746055	0.00109226	0.00169081	9.20378e-05	0.0467377	0.0006849	7.53776e-05	1.62539e-05	0.00168614	2.45841e-05	0.000913877	0.00324347	0.000838093	0.000179199	0.000308012	0.000150349	0.000261485	0.000160304	0.00148927	0.000812087	0.000129422	0.000189765	0.00627361	0.00371361	0.00301348	0.0152992	0.00216726	0.00034824	0.00200451	0.00208355	0.00295354
seminal plasma-3	0.00955159	0.00917581	0.000666438	0.000930799	0.000238063	0.0231752	0.00213426	0.0142298	0.000488583	0.000141177	0.000627684	0.000472666	0.00124637	0.000175087	0.000317648	0.000287198	0.00117509	0.000334949	0.000975782	0.000935643	0.00137371	0.000215226	0.05136	0.000986163	0.000358479	6.71283e-05	0.00121592	5.32874e-05	0.000613151	0.00406783	0.00179862	0.000215918	0.000834605	0.000297579	0.000604154	0.000347406	0.00218755	0.00128789	0.000182008	0.000303807	0.00512182	0.00275157	0.00261523	0.0172354	0.00157371	0.000369551	0.00164914	0.00306991	0.00242492
seminal plasma-4	0.00574	0.00644639	0.000333021	0.000491953	0.000228363	0.0250443	0.0018226	0.00977619	0.000331382	9.48269e-05	0.000592105	0.000312335	0.00109368	0.000113874	0.000209111	0.000136608	0.00114202	0.000322575	0.00072728	0.000934547	0.00181072	0.000125139	0.0550342	0.000615453	8.95019e-05	2.43724e-05	0.0012391	3.05167e-05	0.000641874	0.00273708	0.000889079	0.000195184	0.000531891	0.000176546	0.000383199	0.000185558	0.00157908	0.000896452	0.000130669	0.000294926	0.00750587	0.00534676	0.0031127	0.0133059	0.00168149	0.000362104	0.00178512	0.00148364	0.00433992
amniotic_fluid-1	0.00277902	0.00355414	0.000437746	0.00087897	0.000151547	0.0174775	0.00140466	0.00394121	0.000456627	0.000161484	0.00101064	0.000302596	0.00095847	0.000126703	0.000137634	0.000172415	0.00138678	0.000374146	0.00131125	0.00154329	0.0013992	0.00036719	0.0834321	0.000768664	0.000272287	9.8878e-05	0.00247493	0.000114778	0.000414393	0.0028128	0.00115722	0.000252909	0.000469546	0.0013987	0.000556996	0.0020978	0.00080593	0.000388059	0.000173906	0.000387562	0.00332806	0.00168937	0.00355861	0.00734927	0.00189408	0.000483955	0.00143895	0.00140715	0.00124119
amniotic_fluid-2	0.00361103	0.0048946	0.000506597	0.000944876	0.000165585	0.0207051	0.00197949	0.00508566	0.000327117	0.000191639	0.00109772	0.000461438	0.000957035	0.000176585	0.000119846	0.00020206	0.00117878	0.000343907	0.00108962	0.00130673	0.00315422	0.000416857	0.0719478	0.000840083	0.000321327	0.000127373	0.00223134	0.000146479	0.000501966	0.00374593	0.00114115	0.000221166	0.000570863	0.00332965	0.000785081	0.00449164	0.000992931	0.000402962	0.00020785	0.000298169	0.00394741	0.00190191	0.00395551	0.00836725	0.0023923	0.000372277	0.00171433	0.00214971	0.00109946
amniotic_fluid-3	0.00434391	0.00654004	0.00038294	0.000481833	0.000174697	0.0206452	0.00300122	0.00549142	0.000393395	0.000115884	0.00106125	0.000545003	0.00120197	0.000169469	0.000130261	0.000220005	0.000718393	0.000275333	0.000805524	0.00107127	0.0025464	0.00024658	0.0720044	0.000683105	0.000236124	6.53481e-05	0.00274636	0.000131132	0.000729285	0.00437614	0.000961924	0.000192995	0.000382068	0.0013453	0.000480962	0.00166812	0.00113619	0.000320206	0.000229154	0.000272719	0.00380457	0.00137275	0.0040616	0.00976083	0.00409079	0.000285353	0.00256077	0.00249848	0.000821208
amniotic_fluid-4	0.00368767	0.00480175	0.000486232	0.00082594	0.00021774	0.0215768	0.00193511	0.00553355	0.00076291	0.000305328	0.000948725	0.000599195	0.000654039	0.000254576	0.000161259	0.000271766	0.00109443	0.000454308	0.00170099	0.00129334	0.00303363	0.000616385	0.0700755	0.0011902	0.00076864	0.000236567	0.00174028	0.000163714	0.000763728	0.00381373	0.00114273	0.000266855	0.000616385	0.00192692	0.00114273	0.00385548	0.00120903	0.000563178	0.000216103	0.000394552	0.00348957	0.00159703	0.00338889	0.00951836	0.00249337	0.000266036	0.00146033	0.00264726	0.0013048
[truncated: 207 more columns]
